# Supplementary material for: Fluorescence tracking demonstrates T cell recirculation is transiently impaired by radiation therapy to the tumor
Source: Sci Rep. 2024 May 24;14:11909. doi: 10.1038/s41598-024-62871-w (PMC11126658; doi:10.1038/s41598-024-62871-w)
Supplement: Supplementary file 2 — Supplementary Table 1. [file 41598_2024_62871_MOESM2_ESM.xlsx]

## Sheet: Regulated following RT
FeatureID	FeatureName	NT Average	NT Log2 Fold Change	NT P-Value	RT Average	RT Log2 Fold Change	RT P-Value
ENSMUSG00000023067	Cdkn1a	0.126409	-3.60297	1.067e-37	1.5388	3.60297	1.067e-37
ENSMUSG00000110631	Gm42047	0.182404	-3.08047	5.22533e-31	1.5449	3.08047	5.22533e-31
ENSMUSG00000020326	Ccng1	0.466463	-2.42345	5.3727e-21	2.50388	2.42345	5.3727e-21
ENSMUSG00000029763	Exoc4	0.388599	-1.86781	8.66707e-12	1.41907	1.86781	8.66707e-12
ENSMUSG00000069272	Hist1h2ae	1.49047	2.24878	2.20683e-08	0.313193	-2.24878	2.20683e-08
ENSMUSG00000059895	Ptp4a3	0.503472	-1.54964	7.43723e-08	1.4745	1.54964	7.43723e-08
ENSMUSG00000055435	Maf	0.558986	-1.57373	1.16431e-06	1.66463	1.57373	1.16431e-06
ENSMUSG00000003873	Bax	0.980269	-1.42467	1.22245e-06	2.63248	1.42467	1.22245e-06
ENSMUSG00000058773	Hist1h1b	2.03432	1.8807	2.21006e-06	0.552106	-1.8807	2.21006e-06
ENSMUSG00000054387	Mdm4	0.496503	-1.32127	1.54791e-05	1.24113	1.32127	1.54791e-05
ENSMUSG00000094777	Hist1h2ap	1.88339	1.69067	4.61233e-05	0.583148	-1.69067	4.61233e-05
ENSMUSG00000031666	Rbl2	0.78633	-1.01826	0.00364175	1.59313	1.01826	0.00364175
ENSMUSG00000032504	Pdcd6ip	1.18094	-0.953915	0.00834887	2.28825	0.953915	0.00834887
ENSMUSG00000026009	Icos	2.15015	-0.931858	0.012288	4.1031	0.931858	0.012288
ENSMUSG00000001156	Mxd1	0.768546	-0.933685	0.0130582	1.4684	0.933685	0.0130582
ENSMUSG00000039899	Fgl2	1.32225	-0.899873	0.0182704	2.46785	0.899873	0.0182704
ENSMUSG00000057329	Bcl2	2.51328	-0.893146	0.018817	4.66907	0.893146	0.018817
ENSMUSG00000026107	Nabp1	1.96174	-0.887532	0.0199429	3.63027	0.887532	0.0199429
ENSMUSG00000027203	Dut	2.56519	0.986193	0.0208155	1.2949	-0.986193	0.0208155
ENSMUSG00000028965	Tnfrsf9	1.69931	-0.86656	0.0292826	3.09922	0.86656	0.0292826
ENSMUSG00000032578	Cish	1.54671	-0.8469	0.0331535	2.7827	0.8469	0.0331535
ENSMUSG00000079017	Ifi27l2a	1.69931	-0.888578	0.0336286	3.1469	0.888578	0.0336286
ENSMUSG00000021109	Hif1a	2.09896	-0.826323	0.0406254	3.72284	0.826323	0.0406254
ENSMUSG00000071158	Gm156	1.11797	-0.879738	0.0421484	2.05765	0.879738	0.0421484
ENSMUSG00000003038	Hmgn2	2.0062	0.912181	0.0441651	1.06596	-0.912181	0.0441651
ENSMUSG00000039264	Gimap3	2.31237	-0.807514	0.0464259	4.04823	0.807514	0.0464259
ENSMUSG00000005732	Ranbp1	2.35154	0.877513	0.0546731	1.27993	-0.877513	0.0546731
ENSMUSG00000028581	Laptm5	7.25649	-0.785107	0.0560988	12.5083	0.785107	0.0560988
ENSMUSG00000028832	Stmn1	3.34575	0.91872	0.0562384	1.76996	-0.91872	0.0562384
ENSMUSG00000040952	Rps19	21.9721	-0.7811	0.0578953	37.7694	0.7811	0.0578953
ENSMUSG00000079227	Ccr5	1.31191	-0.792388	0.0633792	2.27273	0.792388	0.0633792
ENSMUSG00000037894	H2afz	7.70973	0.855207	0.0644581	4.26275	-0.855207	0.0644581
ENSMUSG00000000184	Ccnd2	1.93603	-0.773526	0.0712853	3.31042	0.773526	0.0712853
ENSMUSG00000040274	Cdk6	1.78727	-0.766416	0.0768687	3.04102	0.766416	0.0768687
ENSMUSG00000040204	Pclaf	2.66059	0.895041	0.0773438	1.43071	-0.895041	0.0773438
ENSMUSG00000045962	Wnk1	3.74732	-0.754115	0.0791828	6.32206	0.754115	0.0791828
ENSMUSG00000041390	Mdfic	0.763259	-0.749906	0.0913459	1.28381	0.749906	0.0913459
ENSMUSG00000041954	Tnfrsf18	1.15739	-0.747005	0.0922635	1.9429	0.747005	0.0922635
ENSMUSG00000026238	Ptma	19.9534	0.806498	0.0925817	11.4119	-0.806498	0.0925817
ENSMUSG00000023927	Satb1	1.61375	-0.732718	0.10323	2.68237	0.732718	0.10323
ENSMUSG00000050921	P2ry10	0.824781	-0.728016	0.109559	1.36641	0.728016	0.109559
ENSMUSG00000003847	Nfat5	0.887024	-0.726359	0.112476	1.46785	0.726359	0.112476
ENSMUSG00000006057	Atp5g1	2.27151	0.773026	0.118827	1.32927	-0.773026	0.118827
ENSMUSG00000005087	Cd44	1.08409	-0.715018	0.119282	1.77993	0.715018	0.119282
ENSMUSG00000022555	Dgat1	0.617384	-0.724035	0.119494	1.01996	0.724035	0.119494
ENSMUSG00000020134	Peli1	2.08118	-0.709019	0.1203	3.40299	0.709019	0.1203
ENSMUSG00000029430	Ran	4.18519	0.770699	0.120564	2.45344	-0.770699	0.120564
ENSMUSG00000078812	Eif5a	2.96027	0.766276	0.124559	1.74058	-0.766276	0.124559
ENSMUSG00000044533	Rps2	25.3757	0.757728	0.125615	15.0122	-0.757728	0.125615
ENSMUSG00000039191	Rbpj	2.85357	-0.697752	0.129075	4.62971	0.697752	0.129075
ENSMUSG00000020101	Vsir	0.699814	-0.692084	0.145631	1.13082	0.692084	0.145631
ENSMUSG00000063889	Crem	0.623152	-0.693281	0.148272	1.00776	0.693281	0.148272
ENSMUSG00000020399	Havcr2	1.19488	-0.690699	0.149501	1.92905	0.690699	0.149501
ENSMUSG00000040747	Cd53	2.02759	-0.678574	0.150543	3.24612	0.678574	0.150543
ENSMUSG00000076437	Selenoh	1.54406	0.742219	0.159127	0.922949	-0.742219	0.159127
ENSMUSG00000028964	Park7	1.56593	0.723212	0.169679	0.948448	-0.723212	0.169679
ENSMUSG00000024097	Srsf7	1.18214	0.728212	0.169679	0.713414	-0.728212	0.169679
ENSMUSG00000021365	Nedd9	1.58996	-0.663734	0.172252	2.5194	0.663734	0.172252
ENSMUSG00000018930	Ccl4	15.6648	-0.692453	0.172309	25.3226	0.692453	0.172309
ENSMUSG00000037601	Nme1	2.69904	0.717171	0.172309	1.64191	-0.717171	0.172309
ENSMUSG00000017716	Birc5	1.14729	0.783551	0.173283	0.666297	-0.783551	0.173283
ENSMUSG00000036781	Rps27l	2.53178	-0.655654	0.179985	3.98947	0.655654	0.179985
ENSMUSG00000050212	Eva1b	0.651029	-0.663874	0.181853	1.0316	0.663874	0.181853
ENSMUSG00000095041	AC149090.1	0.907452	-0.665474	0.183539	1.43958	0.665474	0.183539
ENSMUSG00000056999	Ide	0.721203	-0.65642	0.191924	1.13692	0.65642	0.191924
ENSMUSG00000036478	Btg1	9.86421	-0.641252	0.197053	15.3897	0.641252	0.197053
ENSMUSG00000048120	Entpd1	0.725529	-0.649201	0.200624	1.13803	0.649201	0.200624
ENSMUSG00000025364	Pa2g4	1.0329	0.70334	0.203618	0.634146	-0.70334	0.203618
ENSMUSG00000040297	Suco	0.708947	-0.643388	0.206374	1.10754	0.643388	0.206374
ENSMUSG00000057388	Mrpl18	1.31816	0.692663	0.207898	0.81541	-0.692663	0.207898
ENSMUSG00000000817	Fasl	1.04443	-0.638162	0.208872	1.62583	0.638162	0.208872
ENSMUSG00000034160	Ogt	1.48855	-0.636331	0.209261	2.3143	0.636331	0.209261
ENSMUSG00000008668	Rps18	20.2511	0.678551	0.212789	12.6563	-0.678551	0.212789
ENSMUSG00000048376	F2r	0.751243	-0.637777	0.213844	1.16907	0.637777	0.213844
ENSMUSG00000021361	Tmem14c	1.18118	0.686179	0.217393	0.733924	-0.686179	0.217393
ENSMUSG00000021131	Erh	1.37464	0.685216	0.217393	0.854767	-0.685216	0.217393
ENSMUSG00000029570	Lfng	1.38281	-0.631339	0.217512	2.14246	0.631339	0.217512
ENSMUSG00000030921	Trim30a	0.721924	-0.637295	0.220814	1.12306	0.637295	0.220814
ENSMUSG00000049502	Dtx3l	0.690442	-0.635332	0.221087	1.07262	0.635332	0.221087
ENSMUSG00000071866	Ppia	18.0207	0.671344	0.222942	11.3187	-0.671344	0.222942
ENSMUSG00000000982	Ccl3	3.80692	-0.704156	0.224337	6.20399	0.704156	0.224337
ENSMUSG00000054717	Hmgb2	12.494	0.679581	0.235112	7.80266	-0.679581	0.235112
ENSMUSG00000001687	Ubl3	1.1074	-0.617688	0.239027	1.69956	0.617688	0.239027
ENSMUSG00000097415	AU020206	1.91031	-0.614077	0.243102	2.92461	0.614077	0.243102
ENSMUSG00000029135	Fosl2	1.35926	-0.614857	0.246753	2.08204	0.614857	0.246753
ENSMUSG00000026475	Rgs16	2.41523	-0.617405	0.247226	3.70621	0.617405	0.247226
ENSMUSG00000036905	C1qb	2.32318	0.809084	0.251099	1.32594	-0.809084	0.251099
ENSMUSG00000026094	Stk17b	4.77974	-0.603608	0.253666	7.26497	0.603608	0.253666
ENSMUSG00000037940	Inpp4b	1.79448	-0.607349	0.253973	2.73448	0.607349	0.253973
ENSMUSG00000024844	Banf1	1.35397	0.661495	0.253973	0.855876	-0.661495	0.253973
ENSMUSG00000037202	Prf1	2.53442	-0.61535	0.255494	3.88359	0.61535	0.255494
ENSMUSG00000024190	Dusp1	1.44769	-0.614713	0.258224	2.21729	0.614713	0.258224
ENSMUSG00000027381	Bcl2l11	1.46548	-0.603936	0.262546	2.22783	0.603936	0.262546
ENSMUSG00000026770	Il2ra	0.752685	-0.618508	0.263027	1.15576	0.618508	0.263027
ENSMUSG00000000078	Klf6	2.73365	-0.600623	0.263235	4.14634	0.600623	0.263235
ENSMUSG00000055170	Ifng	3.22655	-0.642211	0.264796	5.03714	0.642211	0.264796
ENSMUSG00000068220	Lgals1	14.0407	0.642901	0.264796	8.99445	-0.642901	0.264796
ENSMUSG00000029623	Pdap1	1.13071	0.644033	0.271652	0.723392	-0.644033	0.271652
ENSMUSG00000026011	Ctla4	2.71178	-0.590839	0.275046	4.08536	0.590839	0.275046
ENSMUSG00000037999	Arap2	0.87621	-0.591988	0.277815	1.32095	0.591988	0.277815

## Sheet: DAVID output
Category	Term	Count	%	PValue	Genes	List Total	Pop Hits	Pop Total	Fold Enrichment	Bonferroni	Benjamini	FDR
KEGG_PATHWAY	mmu04115:p53 signaling pathway	7	10.2941	1.18387e-06	CDKN1A, CDK6, CCND2, CCNG1, BCL2, BAX, MDM4	45	72	8992	19.4272	0.000174013	0.000174028	0.000152719
GOTERM_BP_DIRECT	GO:0051726~regulation of cell cycle	10	14.7059	4.63153e-07	RBL2, CDKN1A, CDK6, CCND2, IFNG, DUSP1, CCNG1, BCL2, BAX, MDM4	64	307	20094	10.227	0.000490359	0.00049048	0.000474269
GOTERM_CC_DIRECT	GO:0009897~external side of plasma membrane	12	17.6471	7.41426e-06	ENTPD1, FASL, IFNG, TNFRSF18, TNFRSF9, IL2RA, CTLA4, IDE, CCR5, ICOS, VSIR, CD44	66	691	21179	5.57269	0.00105968	0.00106024	0.00100092
KEGG_PATHWAY	mmu05169:Epstein-Barr virus infection	9	13.2353	1.34e-05	CDKN1A, ENTPD1, CDK6, CCND2, BCL2L11, BCL2, BAX, RBPJ, CD44	45	231	8992	7.78528	0.00196788	0.000984901	0.000864301
GOTERM_MF_DIRECT	GO:0005515~protein binding	34	50	1.49723e-05	CDKN1A, RGS16, CREM, GIMAP3, NEDD9, RBPJ, HIF1A, VSIR, CCND2, BCL2L11, CCL4, CCL3, ICOS, HAVCR2, PDCD6IP, CISH, TNFRSF18, TNFRSF9, LAPTM5, RBL2, CDK6, MAF, MDFIC, IFNG, WNK1, IL2RA, BCL2, PELI1, EXOC4, BAX, MDM4, MXD1, OGT, CD44	61	5338	18713	1.95395	0.00275113	0.0027549	0.00272496
GOTERM_BP_DIRECT	GO:0006915~apoptotic process	12	17.6471	5.12055e-06	PDCD6IP, BCL2L11, FASL, IFNG, TNFRSF18, TNFRSF9, STK17B, PRF1, BCL2, BAX, HIF1A, OGT	64	652	20094	5.77857	0.005408	0.00182506	0.00176474
GOTERM_BP_DIRECT	GO:0006919~activation of cysteine-type endopeptidase activity involved in apoptotic process	6	8.82353	5.17014e-06	BCL2L11, FASL, F2R, LAPTM5, RPS27L, BAX	64	80	20094	23.5477	0.00546023	0.00182506	0.00176474
GOTERM_BP_DIRECT	GO:0010628~positive regulation of gene expression	11	16.1765	1.25321e-05	NFAT5, CDK6, MAF, IFNG, CCL3, RBPJ, CCR5, HIF1A, OGT, VSIR, CD44	64	583	20094	5.92394	0.0131839	0.00331787	0.00320821
GOTERM_CC_DIRECT	GO:0000307~cyclin-dependent protein kinase holoenzyme complex	4	5.88235	0.00023301	CDKN1A, CDK6, CCND2, CCNG1	66	39	21179	32.9122	0.0327752	0.0166602	0.0157282
KEGG_PATHWAY	mmu05200:Pathways in cancer	11	16.1765	0.000227532	CDKN1A, CDK6, CCND2, BCL2L11, FASL, IFNG, IL2RA, F2R, BCL2, BAX, HIF1A	45	543	8992	4.04796	0.0328978	0.0110181	0.0096689
KEGG_PATHWAY	mmu04151:PI3K-Akt signaling pathway	9	13.2353	0.000299811	RBL2, CDKN1A, CDK6, CCND2, BCL2L11, FASL, IL2RA, F2R, BCL2	45	359	8992	5.00947	0.0431215	0.0110181	0.0096689
