# Supplementary material for: Fluorescence tracking demonstrates T cell recirculation is transiently impaired by radiation therapy to the tumor
Source: Sci Rep. 2024 May 24;14:11909. doi: 10.1038/s41598-024-62871-w (PMC11126658; doi:10.1038/s41598-024-62871-w)
Supplement: Supplementary file 3 — Supplementary Table 2. [file 41598_2024_62871_MOESM3_ESM.xlsx]

## Sheet: Sheet1
FeatureID	FeatureName	Cluster 4 Average	Cluster 4 Log2 Fold Change	Cluster 4 P-Value	Cluster 5 Average	Cluster 5 Log2 Fold Change	Cluster 5 P-Value	Cluster 3 Average	Cluster 3 Log2 Fold Change	Cluster 3 P-Value	Cluster 1 Average	Cluster 1 Log2 Fold Change	Cluster 1 P-Value	Cluster 2 Average	Cluster 2 Log2 Fold Change	Cluster 2 P-Value
ENSMUSG00000040204	Pclaf	0.131743	-5.24644	7.2807e-46	0.0933797	-5.20783	1.69197e-12	0.095468	-4.67046	1	2.05047	-0.712157	1	9.12193	3.8563	1.14829e-42
ENSMUSG00000020330	Hmmr	0.00446586	-7.10705	2.9574e-45	0.0119718	-5.11921	2.70985e-09	0	-3.8448	1	0.189251	-1.38082	0.160889	1.36874	4.64568	4.1629e-49
ENSMUSG00000058773	Hist1h1b	0.0692208	-5.80945	3.13692e-45	0.0311266	-6.35947	3.16265e-13	0	-6.30493	1	0.258069	-3.48821	3.90167e-09	7.98878	6.15776	2.5963e-79
ENSMUSG00000027469	Tpx2	0.0223293	-5.46632	5.10057e-41	0.0263379	-4.63713	2.14805e-09	0.0636453	-2.77899	1	0.3394	-1.03206	0.684191	1.89357	4.14103	7.81965e-45
ENSMUSG00000027715	Ccna2	0.021585	-5.44232	6.95717e-41	0.0143661	-5.34689	8.06335e-11	0	-4.2943	1	0.228352	-1.57593	0.027906	1.86872	4.64209	8.69094e-54
ENSMUSG00000061615	Hist1h2ab	0.00669879	-6.32906	3.6835e-39	0.0095774	-5.12361	9.59544e-09	0	-3.58596	1	0.0328451	-3.68958	8.3801e-09	1.21964	6.40541	1.20781e-70
ENSMUSG00000026605	Cenpf	0.0260509	-5.94186	2.88393e-38	0.0215492	-5.58949	1.61541e-09	0.0318227	-4.05058	1	0.211147	-2.49378	0.000498819	3.28318	5.46275	3.86467e-56
ENSMUSG00000094777	Hist1h2ap	0.103459	-5.11184	4.78521e-38	0.0909853	-4.76371	1.61753e-09	0.0318227	-5.19192	1	0.132945	-4.33705	1.01431e-12	7.37548	6.0856	2.06803e-77
ENSMUSG00000017716	Birc5	0.0833627	-4.66796	1.10191e-37	0.0383096	-5.22008	7.22424e-12	0	-5.44843	1	1.00099	-0.494816	1	3.79708	3.58549	7.99333e-37
ENSMUSG00000020649	Rrm2	0.0424257	-4.82658	5.72614e-37	0.0550701	-3.9074	6.09841e-08	0.0318227	-3.64037	1	0.278402	-1.64294	0.0165915	2.34783	4.45664	2.71502e-51
ENSMUSG00000027306	Nusap1	0.0379598	-5.02023	1.00661e-36	0.0359153	-4.52908	7.12238e-09	0.0318227	-3.67248	1	0.112612	-3.03118	1.93311e-07	2.52575	5.45506	2.94147e-66
ENSMUSG00000069272	Hist1h2ae	0.0833627	-5.08195	1.05826e-36	0.0550701	-5.12733	4.78466e-10	0	-5.85361	1	0.175174	-3.59385	3.90167e-09	5.79402	5.82768	1.20781e-70
ENSMUSG00000045328	Cenpe	0.0394484	-4.91498	8.3459e-36	0.0311266	-4.67386	2.92865e-09	0.095468	-2.62265	1	0.381629	-1.1323	0.497632	2.26433	4.13216	4.88542e-43
ENSMUSG00000028873	Cdca8	0.0364712	-4.70749	1.65296e-35	0.0215492	-4.84628	5.02707e-10	0	-4.3103	1	0.389449	-0.748291	1	1.76634	3.80185	1.13732e-39
ENSMUSG00000074476	Spc24	0.0401927	-4.4876	7.81109e-35	0.0191548	-4.92194	1.55755e-10	0.0318227	-3.23283	1	0.423859	-0.520664	1	1.63215	3.5667	4.31915e-37
ENSMUSG00000069310	Hist1h3c	0.0282838	-4.82847	3.90759e-33	0.0191548	-4.7576	7.16824e-09	0.0318227	-3.0691	1	0.172046	-1.76992	0.0122652	1.59736	4.61987	1.61521e-49
ENSMUSG00000028832	Stmn1	0.382575	-3.99254	6.60351e-33	0.141267	-4.93337	2.41045e-12	0.286404	-3.65961	1	4.34807	0.210188	1	9.86743	2.83435	7.95554e-25
ENSMUSG00000027326	Knl1	0.0372155	-4.46629	3.74409e-32	0.0335209	-4.04989	5.61357e-08	0.095468	-2.10145	1	0.212711	-1.48019	0.055086	1.59338	4.24763	2.16982e-46
ENSMUSG00000031004	Mki67	0.228503	-4.09796	4.14816e-32	0.244224	-3.50258	2.78381e-07	0.127291	-4.01968	1	1.12299	-1.3128	0.137287	7.35063	3.98047	2.46241e-44
ENSMUSG00000019942	Cdk1	0.0387041	-4.2512	5.16326e-31	0.0287322	-4.10371	2.94839e-08	0.159113	-1.36128	1	0.187686	-1.50841	0.037476	1.42639	4.19058	8.51154e-47
ENSMUSG00000033952	Aspm	0.0223293	-4.75546	7.98856e-31	0.0143661	-4.71739	2.58201e-08	0	-3.66709	1	0.167354	-1.37893	0.171418	1.18385	4.32184	4.3336e-43
ENSMUSG00000032218	Ccnb2	0.0454029	-4.27136	9.77515e-31	0.0167605	-5.05551	4.0843e-10	0	-4.19661	1	0.824256	0.721458	0.976219	1.32301	2.43281	7.469e-17
ENSMUSG00000029516	Cit	0.0320053	-4.24469	4.33678e-30	0.0215492	-4.20824	3.0954e-08	0.095468	-1.67248	1	0.269017	-0.630622	1	1.10831	3.56383	4.74762e-35
ENSMUSG00000020914	Top2a	0.330474	-3.86408	4.78932e-30	0.397462	-3.10602	3.03067e-06	0.254581	-3.47744	1	1.06043	-1.73256	0.00545879	9.19052	4.10641	1.48377e-47
ENSMUSG00000037313	Tacc3	0.0394484	-4.0312	3.06328e-29	0.040704	-3.44222	1.00332e-06	0.0318227	-2.76425	1	0.242428	-0.901472	0.952132	1.19479	3.67847	3.21515e-38
ENSMUSG00000023505	Cdca3	0.0498688	-4.04467	3.81591e-29	0.0119718	-5.38623	7.87193e-11	0	-4.11101	1	0.34722	-0.709261	1	1.51187	3.63978	1.15087e-36
ENSMUSG00000015880	Ncapg	0.033494	-4.06868	6.57844e-28	0.0550701	-2.82223	9.68051e-05	0.0636453	-1.98259	1	0.150149	-1.44174	0.0712269	1.07451	3.96838	3.42354e-41
ENSMUSG00000038943	Prc1	0.0714538	-3.83204	1.04902e-26	0.107746	-2.73097	0.000142344	0.0318227	-3.41889	1	0.125124	-2.61469	5.72308e-06	2.01384	4.45683	2.9383e-50
ENSMUSG00000028044	Cks1b	0.121323	-3.539	1.22189e-26	0.0838023	-3.57628	9.99204e-08	0.0636453	-3.31237	1	0.963457	0.0993394	1	2.3031	2.77707	5.11916e-24
ENSMUSG00000012443	Kif11	0.0781526	-3.74173	1.71914e-26	0.0742249	-3.30597	2.39305e-06	0	-4.46126	1	0.190815	-2.0279	0.000932746	2.04366	4.26212	5.73656e-48
ENSMUSG00000001228	Uhrf1	0.0684765	-3.5019	1.38706e-25	0.0742249	-2.88248	1.50261e-05	0.0318227	-3.04352	1	0.602161	0.323058	1	1.21666	2.53681	3.59525e-20
ENSMUSG00000028312	Smc2	0.223293	-3.32618	4.54779e-25	0.294505	-2.44768	0.000187801	0.381872	-1.86972	1	0.988482	-0.660071	1	3.91338	3.15515	8.94159e-31
ENSMUSG00000056394	Lig1	0.163004	-3.3254	5.84062e-25	0.150844	-2.9596	4.38491e-06	0.413695	-1.30802	1	1.63131	0.80469	0.629997	2.3031	2.06432	3.15479e-13
ENSMUSG00000025574	Tk1	0.0617777	-3.43511	7.98507e-25	0.040704	-3.51203	2.99235e-07	0.0318227	-2.83329	1	0.559931	0.460032	1	1.03277	2.44948	5.91931e-19
ENSMUSG00000042029	Ncapg2	0.0588005	-3.47356	2.3987e-24	0.11014	-2.06367	0.00435623	0.159113	-1.21027	1	0.414474	-0.0440583	1	1.06159	2.70529	4.05728e-22
ENSMUSG00000023004	Tuba1b	0.770361	-3.14391	8.44138e-24	0.591405	-3.07286	1.13559e-06	0.95468	-2.22934	1	3.48471	-0.424508	1	11.6954	3.00512	9.466e-29
ENSMUSG00000030978	Rrm1	0.181612	-3.09649	7.03082e-23	0.237041	-2.24074	0.000583854	0.222759	-2.05884	1	0.979098	-0.0732586	1	2.5178	2.64759	2.16248e-22
ENSMUSG00000042489	Clspn	0.109414	-3.19613	1.08687e-22	0.198731	-1.84509	0.0116133	0.095468	-2.4253	1	0.630314	-0.0730481	1	1.61426	2.62367	1.37687e-21
ENSMUSG00000001403	Ube2c	0.213617	-3.51351	2.94745e-22	0.0838023	-4.37155	1.74782e-08	0.0318227	-4.68641	1	0.685056	-1.37413	0.16834	4.62309	3.88259	2.613e-37
ENSMUSG00000029730	Mcm7	0.180867	-2.91943	1.56141e-20	0.186759	-2.41565	0.000201648	0.286404	-1.5657	1	1.48585	0.938097	0.236153	1.82797	1.79503	4.19452e-10
ENSMUSG00000038252	Ncapd2	0.0908058	-3.04302	1.6802e-20	0.114929	-2.22566	0.00126844	0.0318227	-3.01663	1	0.40509	-0.344213	1	1.26337	2.83394	1.06191e-24
ENSMUSG00000025747	Tyms	0.107925	-2.93238	1.39714e-19	0.105351	-2.50069	0.000201769	0.222759	-1.15714	1	0.495805	-0.170789	1	1.35979	2.68588	1.78557e-22
ENSMUSG00000024795	Kif20b	0.0781526	-3.0102	3.45328e-19	0.11014	-2.0349	0.00622272	0.127291	-1.44635	1	0.179866	-1.38116	0.0864868	1.15801	3.3778	1.13019e-32
ENSMUSG00000036768	Kif15	0.126533	-2.86826	1.36465e-18	0.174788	-1.93564	0.00838003	0.127291	-2.00693	1	0.340964	-0.987202	0.677387	1.6401	3.09754	7.7423e-29
ENSMUSG00000054717	Hmgb2	3.61139	-2.57731	8.11223e-18	3.38322	-2.25113	0.000164148	3.97783	-1.91301	1	16.9497	0.27514	1	32.5684	2.20004	3.66378e-16
ENSMUSG00000036752	Tubb4b	0.34015	-2.70084	1.06135e-17	0.354364	-2.20267	0.0010677	0.47734	-1.59593	1	0.922792	-0.802982	1	3.86368	2.95543	6.93239e-27
ENSMUSG00000041859	Mcm3	0.263486	-2.55481	7.11819e-17	0.234646	-2.29529	0.000380303	0.222759	-2.09745	1	1.99573	1.26132	0.00632603	1.85779	1.37987	4.12425e-06
ENSMUSG00000049932	H2afx	0.195754	-2.72163	7.79149e-17	0.189154	-2.32754	0.000864082	0.254581	-1.6503	1	0.394142	-1.30077	0.141992	2.35976	3.2503	6.92957e-31
ENSMUSG00000005410	Mcm5	0.232969	-2.50814	3.28701e-16	0.153238	-2.69278	2.27868e-05	0.286404	-1.555	1	1.63131	1.15196	0.0249549	1.657	1.4947	4.26187e-07
ENSMUSG00000027160	Ccdc34	0.121323	-2.61145	3.9159e-16	0.174788	-1.62917	0.0416811	0.095468	-2.03434	1	0.398834	-0.393325	1	1.22262	2.58693	9.28319e-21
ENSMUSG00000025001	Hells	0.187566	-2.49577	9.16603e-16	0.177182	-2.14982	0.00126844	0.222759	-1.55418	1	1.22465	1.01762	0.0815526	1.35085	1.55658	1.51656e-07
ENSMUSG00000062248	Cks2	0.227759	-2.50234	1.92773e-15	0.189154	-2.34731	0.000457775	0.254581	-1.66961	1	0.624058	-0.582118	1	2.21066	2.76101	5.68433e-24
ENSMUSG00000061482	Hist1h4d	0.223293	-2.51959	6.137e-15	0.146055	-2.71062	6.62706e-05	0.127291	-2.50654	1	0.287786	-1.79464	0.00343755	2.42536	3.42257	2.61182e-34
ENSMUSG00000032397	Tipin	0.165981	-2.3956	7.85414e-15	0.16521	-1.97862	0.00383038	0.127291	-1.96816	1	0.900895	0.765427	0.614103	1.17988	1.71708	1.0996e-09
ENSMUSG00000001525	Tubb5	1.77444	-2.28	2.55643e-14	1.77182	-1.88098	0.00551112	1.973	-1.6217	1	4.25579	-0.574039	1	14.4418	2.57089	5.45459e-22
ENSMUSG00000043091	Tuba1c	0.279861	-2.38824	2.9982e-14	0.308871	-1.82452	0.0129399	0.413695	-1.22488	1	0.550547	-1.00625	0.581128	2.56551	2.84034	3.2281e-25
ENSMUSG00000006715	Gmnn	0.289537	-2.24384	1.34711e-13	0.217886	-2.25851	0.000449621	0.222759	-1.95557	1	1.1355	0.322338	1	2.04168	2.03197	2.3208e-13
ENSMUSG00000002870	Mcm2	0.193521	-2.25227	2.7967e-13	0.169999	-2.0333	0.00277583	0.190936	-1.57514	1	1.25594	1.33328	0.00188032	1.05066	1.16364	0.000265616
ENSMUSG00000024660	Incenp	0.179379	-2.20831	1.27709e-12	0.249012	-1.31089	0.142864	0.350049	-0.645679	1	0.233044	-1.48447	0.024539	1.46913	2.82001	2.31232e-25
ENSMUSG00000051627	Hist1h1e	0.303678	-2.19858	2.41081e-12	0.36873	-1.50731	0.0692395	0.127291	-2.66384	1	0.340964	-1.70242	0.00501675	2.53371	2.97233	1.73392e-27
ENSMUSG00000027203	Dut	1.03236	-2.04013	5.15621e-12	0.797319	-2.04554	0.00135075	0.700099	-2.08593	1	4.13536	0.59797	1	5.86162	1.69959	1.04577e-09
ENSMUSG00000024590	Lmnb1	0.503154	-1.97501	4.32371e-11	0.555489	-1.44934	0.0640675	0.413695	-1.70923	1	1.48429	0.100078	1	2.93528	1.93146	2.15735e-12
ENSMUSG00000029687	Ezh2	0.39895	-1.9854	5.82829e-11	0.430983	-1.49034	0.0569874	0.350049	-1.60602	1	0.977534	-0.236789	1	2.48202	2.15721	3.40447e-15
ENSMUSG00000023015	Racgap1	0.232969	-1.97734	2.49091e-10	0.299294	-1.21778	0.201473	0.572808	-0.154182	1	0.439499	-0.668075	1	1.49299	2.29875	6.79134e-17
ENSMUSG00000042462	Dctpp1	0.203197	-1.93951	3.29541e-10	0.129295	-2.22602	0.000733014	0.095468	-2.18231	1	0.713209	0.457522	1	1.11726	1.78809	1.84223e-10
ENSMUSG00000037474	Dtl	0.201708	-1.95184	4.38711e-10	0.241829	-1.29797	0.151013	0.127291	-1.85963	1	0.794539	0.665498	1	1.01984	1.48729	4.37491e-07
ENSMUSG00000019961	Tmpo	0.557488	-1.83387	1.00334e-09	0.675207	-1.18201	0.195418	0.572808	-1.29452	1	1.34665	-0.105667	1	2.98697	1.92612	2.14646e-12
ENSMUSG00000003038	Hmgn2	0.901359	-1.82595	1.1025e-09	0.617743	-2.03306	0.00167572	0.222759	-3.23229	1	3.04834	0.516679	1	4.45511	1.66054	3.76092e-09
ENSMUSG00000037894	H2afz	3.44095	-1.79257	1.12284e-09	3.08153	-1.60632	0.0135747	3.59596	-1.29883	1	9.68775	0.211251	1	17.2668	1.78035	7.19247e-11
ENSMUSG00000060860	Ube2s	1.18941	-1.78799	1.94946e-09	1.19718	-1.42432	0.0693933	0.95468	-1.64287	1	2.2757	-0.458833	1	6.58028	2.15808	8.96027e-16
ENSMUSG00000025134	Alyref	0.573119	-1.77906	2.46787e-09	0.622531	-1.29876	0.117069	0.859212	-0.725929	1	1.52495	0.122743	1	2.84383	1.76601	1.65042e-10
ENSMUSG00000075266	Cenpw	0.337917	-1.80389	2.93588e-09	0.277745	-1.73666	0.0138672	0.350049	-1.21076	1	0.961893	0.218265	1	1.7226	1.80728	1.25889e-10
ENSMUSG00000027342	Pcna	0.57163	-1.7877	3.00449e-09	0.53394	-1.53448	0.0417409	0.986502	-0.535653	1	1.86592	0.491493	1	2.67386	1.55278	5.49815e-08
ENSMUSG00000022673	Mcm4	0.290281	-1.79524	4.96542e-09	0.287322	-1.44953	0.0721833	0.222759	-1.57102	1	1.25281	1.04102	0.055086	1.17888	1.12047	0.000435225
ENSMUSG00000004099	Dnmt1	0.442864	-1.75306	6.08592e-09	0.493236	-1.23649	0.158258	0.572808	-0.892964	1	1.45301	0.539698	1	1.96514	1.45011	5.78271e-07
ENSMUSG00000021932	Rnaseh2b	0.222549	-1.78116	6.23155e-09	0.239435	-1.30899	0.12545	0.0636453	-2.59432	1	0.725721	0.495507	1	1.03376	1.53813	6.83802e-08
ENSMUSG00000064326	Siva1	0.308144	-1.76549	6.26207e-09	0.246618	-1.74165	0.0131178	0.222759	-1.63209	1	1.10109	0.691153	0.872667	1.3757	1.445	8.86259e-07
ENSMUSG00000005732	Ranbp1	1.12689	-1.68061	1.55184e-08	0.849995	-1.76432	0.008835	0.763744	-1.78575	1	3.39713	0.459069	1	4.9869	1.5761	1.93544e-08
ENSMUSG00000007050	Lsm2	0.299957	-1.72189	1.57884e-08	0.25859	-1.59233	0.0320829	0.413695	-0.745654	1	0.805488	0.199189	1	1.43136	1.74309	7.09207e-10
ENSMUSG00000028693	Nasp	0.505387	-1.68345	2.32454e-08	0.612954	-1.045	0.286605	0.700099	-0.748524	1	1.49993	0.425987	1	2.153	1.44945	5.3006e-07
ENSMUSG00000026238	Ptma	10.0452	-1.60072	5.41712e-08	8.90459	-1.45448	0.03288	8.33754	-1.47874	1	26.7782	0.314986	1	42.4398	1.576	1.22756e-08
ENSMUSG00000023456	Tpi1	0.48529	-1.67021	5.84363e-08	0.402251	-1.60999	0.0318031	0.381872	-1.5055	1	1.45613	0.46108	1	2.11424	1.54325	1.2466e-07
ENSMUSG00000029430	Ran	2.12873	-1.59262	7.22219e-08	1.67365	-1.6275	0.0194929	1.75025	-1.46553	1	5.82141	0.370993	1	8.91717	1.56284	1.93544e-08
ENSMUSG00000009575	Cbx5	0.419791	-1.62763	8.97619e-08	0.440561	-1.21576	0.171743	0.190936	-2.15615	1	1.09327	0.24298	1	1.82001	1.60599	1.69785e-08
ENSMUSG00000053398	Phgdh	0.376621	-1.61417	1.10459e-07	0.33042	-1.47418	0.0564647	0.318227	-1.33431	1	1.03384	0.354304	1	1.59935	1.5635	4.82656e-08
ENSMUSG00000020358	Hnrnpab	1.22067	-1.56763	1.38108e-07	1.1852	-1.28553	0.117216	1.33655	-1.02232	1	3.14062	0.284153	1	5.00479	1.5393	3.95034e-08
ENSMUSG00000026355	Mcm6	0.513574	-1.5935	1.52112e-07	0.58901	-1.05122	0.282125	0.763744	-0.575775	1	1.94099	1.00852	0.0941075	1.72757	0.932042	0.00487146
ENSMUSG00000076437	Selenoh	0.799389	-1.56815	2.24593e-07	0.519574	-1.88848	0.00461448	0.763744	-1.19568	1	2.38831	0.565194	1	3.1798	1.44326	5.90907e-07
ENSMUSG00000028560	Usp1	0.420535	-1.5782	2.44235e-07	0.488448	-1.01748	0.310625	0.286404	-1.60188	1	1.04792	0.214093	1	1.7395	1.54572	6.8582e-08
ENSMUSG00000098318	Lockd	0.283582	-1.62002	2.93125e-07	0.325632	-1.06949	0.299308	0.190936	-1.58367	1	0.70226	0.159058	1	1.23057	1.62126	3.23674e-08
ENSMUSG00000044783	Hjurp	0.262741	-1.62099	2.96524e-07	0.347181	-0.854373	0.457361	0.318227	-0.819388	1	0.394142	-0.700908	1	1.28127	2.034	2.81672e-13
ENSMUSG00000015749	Anp32e	0.77706	-1.51386	5.70979e-07	0.816474	-1.11717	0.231717	0.795567	-1.05316	1	1.575	-0.0892017	1	3.25734	1.7116	7.12417e-10
ENSMUSG00000021377	Dek	1.47001	-1.49427	6.3307e-07	1.6521	-0.998155	0.313074	2.1003	-0.588111	1	3.38931	0.159895	1	5.71749	1.50443	9.53348e-08
ENSMUSG00000040549	Ckap5	0.270929	-1.5134	1.58343e-06	0.311266	-0.974734	0.349698	0.159113	-1.65297	1	0.414474	-0.567149	1	1.21566	1.95067	1.83705e-12
ENSMUSG00000056629	Fkbp2	0.376621	-1.48185	1.79995e-06	0.260984	-1.71378	0.0159157	0.509163	-0.594143	1	1.0182	0.467175	1	1.42142	1.4301	1.17122e-06
ENSMUSG00000004642	Slbp	0.791202	-1.42963	2.47511e-06	1.01999	-0.727942	0.534429	1.17744	-0.459917	1	2.12868	0.514301	1	2.62615	1.1447	0.000168329
ENSMUSG00000022391	Rangap1	0.35057	-1.45016	3.23872e-06	0.375913	-1.02724	0.306486	0.413695	-0.746238	1	0.652211	-0.175593	1	1.41347	1.69883	1.98001e-09
ENSMUSG00000026434	Nucks1	1.36358	-1.38634	5.28739e-06	1.46534	-0.973687	0.33101	1.49567	-0.875209	1	2.86065	0.0988175	1	4.94912	1.47738	1.87205e-07
ENSMUSG00000062867	Impdh2	0.29177	-1.42531	5.37282e-06	0.217886	-1.55136	0.0413921	0.318227	-0.810165	1	0.74449	0.417866	1	1.0606	1.41145	2.01492e-06
ENSMUSG00000035042	Ccl5	54.84	1.3014	7.15316e-06	66.0577	1.10325	0.0478329	87.7033	1.30194	1	12.9535	-1.62877	0.00343755	7.91522	-2.54521	7.55581e-14
ENSMUSG00000026020	Nop58	0.534415	-1.395	7.619e-06	0.442955	-1.37433	0.0929228	0.668276	-0.656342	1	1.52026	0.659573	1	1.75739	1.17181	0.000142973
ENSMUSG00000026547	Tagln2	1.0733	-1.37474	7.63913e-06	0.933797	-1.28663	0.122504	2.00483	-0.10045	1	2.37736	0.20873	1	3.83485	1.44852	4.47802e-07
ENSMUSG00000067367	Lyar	0.31782	-1.40544	8.59111e-06	0.253801	-1.43506	0.0757842	0.540985	-0.202667	1	0.764822	0.329357	1	1.14708	1.42391	1.78948e-06
ENSMUSG00000014633	Cmc2	0.337917	-1.3873	1.06187e-05	0.306477	-1.22817	0.16988	0.254581	-1.28259	1	0.630314	-0.109846	1	1.30711	1.67744	3.96313e-09
ENSMUSG00000034192	Lsm3	0.396717	-1.37126	1.09522e-05	0.471687	-0.800616	0.477062	0.286404	-1.34894	1	0.871178	0.196436	1	1.38067	1.37251	3.07873e-06
ENSMUSG00000028333	Anp32b	2.01782	-1.33555	1.10657e-05	1.89154	-1.14085	0.204315	1.6866	-1.23143	1	4.18541	0.129084	1	7.10412	1.47067	1.76811e-07
ENSMUSG00000029177	Cenpa	0.909547	-1.37624	1.21631e-05	1.15647	-0.703211	0.543557	0.350049	-2.28798	1	2.02545	0.216939	1	3.13905	1.34135	7.29946e-06
ENSMUSG00000041133	Smc1a	0.803855	-1.32913	1.58212e-05	0.770981	-1.09834	0.24335	0.636453	-1.26202	1	1.86435	0.339875	1	2.68181	1.31821	6.55128e-06
ENSMUSG00000021270	Hsp90aa1	1.89501	-1.31568	1.65228e-05	1.85323	-1.05898	0.262749	2.35488	-0.648222	1	3.87729	0.124209	1	6.51368	1.43063	4.67715e-07
ENSMUSG00000012483	Rpa3	0.306656	-1.35369	1.8177e-05	0.342392	-0.881072	0.405877	0.318227	-0.82433	1	0.714773	0.323623	1	1.0278	1.28942	2.00947e-05
ENSMUSG00000024097	Srsf7	0.693697	-1.31865	1.95111e-05	0.57225	-1.31855	0.105746	0.700099	-0.908427	1	1.64382	0.390761	1	2.30012	1.3169	6.92251e-06
ENSMUSG00000037710	Cisd1	0.401927	-1.33358	2.18567e-05	0.4238	-0.953659	0.349698	0.47734	-0.656243	1	1.04479	0.550519	1	1.25642	1.12528	0.000318697
ENSMUSG00000024844	Banf1	0.819485	-1.30035	2.53198e-05	0.629714	-1.41143	0.0689166	0.572808	-1.41185	1	1.93943	0.407325	1	2.69175	1.31914	6.24548e-06
ENSMUSG00000025364	Pa2g4	0.603635	-1.31103	2.622e-05	0.433377	-1.52118	0.0417409	0.413695	-1.42036	1	1.37637	0.326781	1	2.05261	1.40411	1.34349e-06
ENSMUSG00000005481	Ddx39	0.371411	-1.29339	4.52888e-05	0.27535	-1.45429	0.063359	0.413695	-0.703524	1	0.818	0.280584	1	1.25045	1.40199	1.96525e-06
ENSMUSG00000032555	Topbp1	0.433188	-1.27772	5.90488e-05	0.447744	-0.937219	0.361634	0.318227	-1.26331	1	1.08702	0.541932	1	1.30214	1.10255	0.000444378
ENSMUSG00000029472	Anapc5	0.4317	-1.2715	6.07199e-05	0.284928	-1.61187	0.0274766	0.286404	-1.39142	1	0.996302	0.389728	1	1.41148	1.35083	5.08083e-06
ENSMUSG00000002477	Snrpd1	1.15517	-1.23167	7.17107e-05	0.900276	-1.33419	0.0955039	0.891034	-1.24187	1	2.58225	0.370932	1	3.60623	1.28097	1.13705e-05
ENSMUSG00000026202	Tuba4a	0.336428	-1.27201	7.31612e-05	0.356758	-0.891347	0.400245	0.509163	-0.261073	1	0.635006	0.0231969	1	1.1262	1.4198	1.55706e-06
ENSMUSG00000002297	Dbf4	0.31261	-1.27786	8.14654e-05	0.359153	-0.772079	0.518853	0.413695	-0.441452	1	0.420731	-0.561438	1	1.15105	1.71486	1.15565e-09
ENSMUSG00000026281	Dtymk	0.407138	-1.25331	8.39387e-05	0.344787	-1.22079	0.166731	0.350049	-1.02818	1	1.00256	0.531377	1	1.23157	1.15641	0.000190236
ENSMUSG00000031245	Hmgn5	0.365456	-1.27217	8.72334e-05	0.292111	-1.3231	0.12306	0.286404	-1.15113	1	0.800796	0.292674	1	1.20075	1.36372	6.19167e-06
ENSMUSG00000025980	Hspd1	0.874564	-1.23094	9.59341e-05	0.794924	-1.0982	0.249147	0.859212	-0.889152	1	1.93317	0.350716	1	2.68976	1.23889	3.47434e-05
ENSMUSG00000022314	Rad21	0.678811	-1.22752	0.000107103	0.897882	-0.511778	0.730519	0.891034	-0.468145	1	0.993174	-0.376225	1	2.27924	1.50625	1.41557e-07
ENSMUSG00000042675	Ypel3	1.0078	1.14944	0.00011637	1.18281	0.979296	0.0952828	0.509163	-0.358135	1	0.361296	-1.03264	0.4304	0.20874	-2.03972	4.211e-09
ENSMUSG00000006728	Cdk4	0.405649	-1.23285	0.000117873	0.339998	-1.21937	0.167554	0.222759	-1.59394	1	0.943125	0.443352	1	1.23952	1.21593	6.80288e-05
ENSMUSG00000031765	Mt1	0.391507	-1.35708	0.000134191	0.25859	-1.68079	0.0528255	0.0636453	-3.05925	1	0.850845	0.191864	1	1.44031	1.56864	1.23113e-06
ENSMUSG00000037235	Mxd4	1.48713	1.13052	0.000147709	1.90111	1.12699	0.0274847	0.922857	-0.105496	1	0.489549	-1.17887	0.168321	0.284284	-2.17674	2.42416e-10
ENSMUSG00000002748	Baz1b	0.720492	-1.19727	0.000151336	0.948163	-0.49398	0.745083	1.24108	-0.0632007	1	1.46239	0.22715	1	2.07945	1.11228	0.000302579
ENSMUSG00000034349	Smc4	1.50648	-1.17681	0.000193974	2.01604	-0.451081	0.789935	1.01833	-1.396	1	1.70951	-0.753965	1	5.136	1.64509	3.04512e-09
ENSMUSG00000004897	Hdgf	0.703373	-1.17673	0.000226866	0.531546	-1.33356	0.102953	0.604631	-1.01884	1	1.44675	0.271907	1	2.153	1.30969	8.98855e-06
ENSMUSG00000031353	Rbbp7	0.602891	-1.16895	0.000259085	0.634503	-0.819132	0.455785	0.700099	-0.586658	1	1.16991	0.173271	1	1.79516	1.24179	3.0919e-05
ENSMUSG00000064109	Hcst	10.4107	1.07237	0.00026018	11.3564	0.803891	0.254974	10.1833	0.489174	1	4.42627	-0.798287	0.926675	2.45816	-1.87216	9.29398e-09
ENSMUSG00000042284	Itga1	2.2962	1.09471	0.000263265	2.54041	0.8419	0.232467	2.29123	0.54314	1	0.944689	-0.839473	0.960143	0.510916	-1.95469	9.83738e-09
ENSMUSG00000020290	Xpo1	0.380342	-1.16234	0.000367483	0.419011	-0.740399	0.534429	0.318227	-0.984275	1	0.733541	0.168742	1	1.12421	1.22991	5.24419e-05
ENSMUSG00000066551	Hmgb1	5.37317	-1.11669	0.000400643	5.23166	-0.899789	0.328897	4.0733	-1.21594	1	9.01208	-0.0374435	1	16.227	1.36671	1.57396e-06
ENSMUSG00000078812	Eif5a	1.8898	-1.10923	0.000507297	1.50365	-1.20306	0.162734	1.84571	-0.829791	1	3.92421	0.356667	1	5.31193	1.171	8.90231e-05
ENSMUSG00000018446	C1qbp	0.402672	-1.14495	0.00051509	0.256196	-1.56241	0.0389597	0.222759	-1.51449	1	0.885255	0.42764	1	1.17988	1.23189	6.28879e-05
ENSMUSG00000008690	Ncaph2	0.390018	-1.13663	0.00054891	0.416617	-0.766861	0.51299	0.190936	-1.65515	1	0.816436	0.34436	1	1.08942	1.11103	0.000394467
ENSMUSG00000027405	Nop56	0.529949	-1.1288	0.000574685	0.584222	-0.712826	0.534429	0.859212	-0.082128	1	1.26063	0.594876	1	1.34389	0.868801	0.0109423
ENSMUSG00000050212	Eva1b	1.07851	1.0519	0.000609828	0.993656	0.49925	0.534429	0.350049	-1.00328	1	0.492677	-0.686885	1	0.345912	-1.37769	0.000110089
ENSMUSG00000034120	Srsf2	1.17824	-1.08306	0.000769162	1.17084	-0.838606	0.430107	1.87754	-0.0991023	1	2.36641	0.320648	1	3.14899	1.07071	0.000505104
ENSMUSG00000001056	Nhp2	0.60959	-1.09555	0.000871666	0.440561	-1.33406	0.104758	0.604631	-0.748399	1	1.33257	0.467003	1	1.66495	1.11073	0.000362564
ENSMUSG00000028851	Nudc	0.489012	-1.09129	0.000890172	0.46211	-0.919941	0.368772	0.254581	-1.58317	1	0.813308	-0.0277375	1	1.45422	1.35889	3.627e-06
ENSMUSG00000026385	Dbi	1.48267	-1.06842	0.000931574	1.16126	-1.19338	0.167818	1.17744	-1.08451	1	3.3549	0.560672	1	3.82292	0.996003	0.0015802
ENSMUSG00000026234	Ncl	3.81459	-1.06013	0.000994961	3.82378	-0.807638	0.398169	4.0733	-0.675652	1	7.27754	0.248293	1	10.2173	1.1103	0.000241903
ENSMUSG00000024691	Fam111a	0.499432	-1.07537	0.00129144	0.574644	-0.600961	0.644027	0.636453	-0.372939	1	1.01351	0.347522	1	1.29021	0.990076	0.00231722
ENSMUSG00000027067	Ssrp1	0.758452	-1.05284	0.00134908	0.703939	-0.918107	0.366598	0.540985	-1.18466	1	1.43737	0.243295	1	2.0546	1.15091	0.000152948
ENSMUSG00000056076	Eif3b	0.537392	-1.06409	0.00136334	0.529152	-0.834491	0.444924	0.604631	-0.541383	1	1.11517	0.400431	1	1.39359	1.01609	0.00149606
ENSMUSG00000032436	Cmtm7	0.933365	-1.04685	0.00162368	0.794924	-1.04624	0.283306	0.795567	-0.947614	1	1.52652	-0.0159916	1	2.69076	1.33799	5.08083e-06
ENSMUSG00000022360	Atad2	0.919967	-1.04574	0.00176772	1.12056	-0.488282	0.757713	1.01833	-0.579922	1	1.51713	-0.000285927	1	2.49395	1.16359	0.000149303
ENSMUSG00000063229	Ldha	2.71524	-1.02039	0.00182505	2.17646	-1.1201	0.167554	2.60946	-0.791879	1	5.39286	0.361585	1	7.05342	1.08403	0.000378529
ENSMUSG00000001440	Kpnb1	0.419047	-1.05078	0.00182761	0.450138	-0.687042	0.546169	0.381872	-0.795915	1	0.74449	0.128275	1	1.13714	1.15761	0.000184425
ENSMUSG00000054766	Set	2.44655	-1.01654	0.00183744	2.37041	-0.824326	0.38082	2.3867	-0.765629	1	4.66714	0.290518	1	6.2791	1.05688	0.000556038
ENSMUSG00000039236	Isg20	0.790457	1.00936	0.00190352	0.794924	0.629914	0.430239	1.05015	0.948128	1	0.362861	-0.69841	1	0.22365	-1.60419	1.00617e-05
ENSMUSG00000058799	Nap1l1	2.24558	-1.00807	0.0021667	1.94182	-0.993308	0.310518	1.87754	-0.977721	1	4.34963	0.327008	1	5.77315	1.07342	0.000445394
ENSMUSG00000029836	Cbx3	1.93744	-1.00465	0.00220471	2.09506	-0.642815	0.582272	1.81389	-0.810325	1	3.48315	0.19334	1	4.9531	1.06308	0.000509657
ENSMUSG00000021131	Erh	0.950484	-1.01061	0.00231986	0.711122	-1.21514	0.157359	0.827389	-0.891523	1	1.92848	0.411204	1	2.44126	1.06666	0.000562849
ENSMUSG00000057388	Mrpl18	0.9222	-1.00777	0.00241138	0.79253	-1.0006	0.309037	0.604631	-1.28052	1	1.72359	0.261436	1	2.4184	1.12725	0.000210733
ENSMUSG00000053310	Nrgn	0.605868	-1.11438	0.00261927	0.897882	-0.232921	1	0.413695	-1.27112	1	1.49993	0.688098	1	1.39359	0.648747	0.129596
ENSMUSG00000032481	Smarcc1	0.476358	-1.02077	0.00283252	0.488448	-0.735343	0.534429	0.509163	-0.569325	1	0.832077	0.126247	1	1.26636	1.1449	0.000226057
ENSMUSG00000109324	Prmt1	0.449563	-1.01385	0.00284118	0.383096	-1.01492	0.309274	0.254581	-1.40225	1	0.863358	0.30572	1	1.1759	1.11028	0.000376289
ENSMUSG00000023104	Rfc2	0.470404	-1.01014	0.00311529	0.507602	-0.646933	0.591376	0.47734	-0.63098	1	0.977534	0.456844	1	1.1272	0.884828	0.00903878
ENSMUSG00000038005	Hpf1	0.776315	-0.973063	0.00418255	0.75422	-0.782215	0.488987	0.381872	-1.62876	1	1.46239	0.309516	1	1.91941	1.0173	0.00130012
ENSMUSG00000068039	Tcp1	0.798645	-0.969202	0.00429902	0.73746	-0.858012	0.411666	0.668276	-0.904853	1	1.53434	0.34975	1	1.9542	0.995212	0.00175563
ENSMUSG00000017548	Suz12	0.736867	-0.967412	0.00463583	0.912248	-0.396549	0.845569	0.95468	-0.288823	1	1.1402	-0.039892	1	1.86773	1.0918	0.000420654
ENSMUSG00000027752	Exosc8	0.573863	-0.968262	0.00493834	0.526757	-0.865042	0.408399	0.509163	-0.799238	1	0.999431	0.170593	1	1.46913	1.11738	0.000296338
ENSMUSG00000026229	Psmd1	0.523994	-0.972483	0.00498423	0.58901	-0.552298	0.674876	0.604631	-0.434721	1	1.01351	0.359214	1	1.23455	0.892214	0.008042
ENSMUSG00000056612	Ppp1r14b	0.593959	-0.96629	0.00574137	0.392674	-1.36491	0.0955039	0.604631	-0.611795	1	1.26688	0.550446	1	1.43037	0.957097	0.00371266
ENSMUSG00000028484	Psip1	0.605124	-0.960062	0.00579341	0.7207	-0.451314	0.790792	0.540985	-0.786967	1	1.13238	0.309876	1	1.41645	0.892376	0.00780074
ENSMUSG00000112023	Lilr4b	0.645317	0.94846	0.0059612	0.761404	0.881078	0.203843	1.08197	1.26173	1	0.253377	-0.980377	0.695052	0.184884	-1.61305	1.50713e-05
ENSMUSG00000020089	Ppa1	0.405649	-0.969236	0.00615988	0.251407	-1.46099	0.0659414	0.509163	-0.297009	1	0.794539	0.385934	1	1.02978	1.09235	0.00063555
ENSMUSG00000035726	Supt16	0.904337	-0.94003	0.00622494	0.969712	-0.601578	0.630804	0.763744	-0.877521	1	1.46083	0.0615644	1	2.25837	1.09038	0.000394467
ENSMUSG00000024067	Dpy30	0.558233	-0.949897	0.00627769	0.514785	-0.842883	0.43285	0.572808	-0.583915	1	1.07763	0.377576	1	1.32997	0.951317	0.00355573
ENSMUSG00000004880	Lbr	0.857445	-0.938094	0.00649727	0.960135	-0.531681	0.697598	1.30473	-0.0450676	1	1.40608	0.0903074	1	2.08839	1.0259	0.00111404
ENSMUSG00000021116	Eif2s1	0.552278	-0.946724	0.00680676	0.466898	-0.974262	0.333316	0.540985	-0.64446	1	1.20745	0.618001	1	1.23952	0.803949	0.021643
ENSMUSG00000033307	Mif	2.3029	-0.922233	0.00761334	1.44619	-1.41352	0.0669024	1.52749	-1.24281	1	4.82511	0.560242	1	5.37058	0.934319	0.00389068
ENSMUSG00000071072	Ptges3	0.697419	-0.927765	0.0077753	0.739854	-0.60763	0.627301	0.668276	-0.677174	1	1.22935	0.230826	1	1.65402	0.969685	0.0026578
ENSMUSG00000038393	Txnip	1.24076	0.886702	0.00778239	1.63295	1.04372	0.0578127	1.59113	0.826194	1	0.553675	-0.80891	1	0.317086	-1.83279	1.16995e-07
ENSMUSG00000057329	Bcl2	3.95005	0.87682	0.00779047	3.98899	0.56254	0.52729	3.97783	0.450979	1	2.12711	-0.50635	1	1.34488	-1.37066	6.14909e-05
ENSMUSG00000057406	Nsd2	0.763662	-0.928301	0.00795638	1.04154	-0.208971	1	0.636453	-0.876567	1	1.19337	0.0135245	1	1.81604	0.97615	0.00251453
ENSMUSG00000024974	Smc3	0.762918	-0.922108	0.00824596	0.835628	-0.553058	0.670224	0.700099	-0.738542	1	1.29347	0.165337	1	1.82001	0.992862	0.0019068
ENSMUSG00000021811	Dnajc9	0.905081	-0.915242	0.00925437	0.972106	-0.578756	0.666006	0.95468	-0.547925	1	1.5969	0.244341	1	2.10629	0.937664	0.00421063
ENSMUSG00000037601	Nme1	1.98805	-0.900743	0.00931724	1.20675	-1.4478	0.0528255	1.49567	-1.04366	1	3.99929	0.503449	1	4.638	0.964025	0.0024247
ENSMUSG00000029623	Pdap1	0.829906	-0.905027	0.00999722	0.656052	-1.04604	0.276765	0.636453	-0.979612	1	1.54841	0.357356	1	1.96017	0.989956	0.00194614
ENSMUSG00000018666	Cbx1	0.605868	-0.909543	0.0106657	0.730277	-0.390582	0.853458	0.572808	-0.672257	1	0.961893	0.0591132	1	1.43832	0.996835	0.00189227
ENSMUSG00000018583	G3bp1	1.07553	-0.891946	0.0109276	1.14929	-0.568245	0.668712	1.17744	-0.485171	1	1.93473	0.302066	1	2.41244	0.874295	0.00848032
ENSMUSG00000014226	Cacybp	0.557488	-0.910393	0.0110083	0.519574	-0.794594	0.483055	0.381872	-1.10268	1	1.09484	0.448404	1	1.2594	0.867551	0.010987
ENSMUSG00000028676	Srsf10	0.649783	-0.901214	0.0115592	0.701545	-0.558128	0.668989	1.14562	0.201753	1	1.12455	0.222454	1	1.48603	0.911101	0.00596979
ENSMUSG00000022111	Uchl3	0.428723	-0.908492	0.0115981	0.328026	-1.0947	0.256068	0.350049	-0.837136	1	0.742926	0.218155	1	1.05762	1.10042	0.000474962
ENSMUSG00000028639	Ybx1	3.74835	-0.872746	0.0123161	3.2228	-0.893997	0.33101	1.87754	-1.61777	1	6.70354	0.30938	1	8.6309	0.967649	0.00211669
ENSMUSG00000067194	Eif1ax	0.819485	-0.883269	0.0126687	0.708728	-0.890316	0.387495	0.604631	-1.01579	1	1.52495	0.373388	1	1.86574	0.923579	0.00467397
ENSMUSG00000036202	Rif1	0.669879	-0.893719	0.0140226	0.778164	-0.436518	0.814201	0.827389	-0.295694	1	1.28096	0.414365	1	1.42937	0.747338	0.0388723
ENSMUSG00000039630	Hnrnpu	2.4205	-0.857644	0.0150285	2.98576	-0.3134	0.879092	2.86404	-0.368778	1	4.18541	0.261568	1	5.14196	0.782718	0.0220604
ENSMUSG00000036781	Rps27l	1.85408	-0.855426	0.0159261	1.48929	-0.984475	0.316049	1.30473	-1.10236	1	3.24228	0.284419	1	4.26426	0.987654	0.00169759
ENSMUSG00000011752	Pgam1	0.692208	-0.867871	0.0166447	0.562672	-0.972906	0.333316	0.540985	-0.912608	1	1.32788	0.445438	1	1.53672	0.879172	0.00919696
ENSMUSG00000063694	Cycs	1.55486	-0.853115	0.0166888	1.3552	-0.856091	0.4077	1.65478	-0.508013	1	2.76212	0.315681	1	3.478	0.918389	0.00460155
ENSMUSG00000113669	AC163354.1	2.84475	0.819142	0.0169565	4.26434	1.24712	0.0101071	2.19576	0.0451302	1	1.34509	-0.751895	1	0.662004	-2.01939	2.49534e-09
ENSMUSG00000062203	Gspt1	0.617033	-0.865589	0.0174169	0.591405	-0.715535	0.534429	0.668276	-0.453025	1	1.04166	0.21061	1	1.41347	0.962684	0.00308478
ENSMUSG00000062070	Pgk1	1.33753	-0.84771	0.0189995	1.14929	-0.87354	0.400245	1.08197	-0.887775	1	2.37423	0.319429	1	2.99194	0.925497	0.00452332
ENSMUSG00000020048	Hsp90b1	3.07623	-0.830188	0.0207941	3.31857	-0.504676	0.668989	3.11862	-0.574159	1	5.17702	0.237539	1	6.62004	0.850001	0.0105346
ENSMUSG00000001025	S100a6	39.9307	0.786817	0.0212541	31.5456	0.0965068	1	36.8188	0.2696	1	26.6812	-0.189469	1	16.9696	-1.04383	0.00337119
ENSMUSG00000000568	Hnrnpd	1.72308	-0.826483	0.0217657	1.82689	-0.528477	0.694631	1.62296	-0.665011	1	2.86535	0.219235	1	3.73147	0.87049	0.00828021
ENSMUSG00000020483	Dynll2	0.492733	-0.844159	0.0241599	0.617743	-0.273282	0.998487	0.350049	-0.990675	1	0.807052	0.17579	1	1.06259	0.836148	0.0160077
ENSMUSG00000024975	Pdcd4	2.38328	0.783053	0.0245881	3.03843	0.922989	0.146172	2.80039	0.636918	1	1.21371	-0.649062	1	0.762398	-1.52398	8.55979e-06
ENSMUSG00000041126	H2afv	1.72829	-0.824831	0.0248903	1.71675	-0.629809	0.607614	0.859212	-1.56524	1	2.77463	0.1568	1	3.87063	0.958917	0.00294558
ENSMUSG00000024583	Txnl1	0.574607	-0.832258	0.0251375	0.548306	-0.695449	0.53509	0.222759	-1.79127	1	0.986918	0.273446	1	1.26934	0.912791	0.00596979
ENSMUSG00000042613	Pbxip1	1.14103	0.78551	0.0260302	1.33365	0.769096	0.270218	1.05015	0.307641	1	0.614673	-0.552883	1	0.400582	-1.36668	0.000113992
ENSMUSG00000028282	Casp8ap2	0.714538	-0.81775	0.0287314	0.94098	-0.173579	1	0.891034	-0.229002	1	1.24655	0.315764	1	1.41247	0.656854	0.0820031
ENSMUSG00000059796	Eif4a1	2.11756	-0.798925	0.0294192	1.96097	-0.719292	0.534429	2.3867	-0.392853	1	3.75842	0.36532	1	4.39248	0.797702	0.0191787
ENSMUSG00000070501	Ifi214	0.392996	0.83868	0.0295173	0.612954	1.33933	0.008041	1.01833	1.85755	1	0.151713	-1.05791	0.57815	0.07455	-2.31552	1.97933e-09
ENSMUSG00000030189	Ybx3	1.21397	-0.806661	0.0295173	1.07746	-0.790557	0.479448	1.20926	-0.559875	1	2.09583	0.306697	1	2.60428	0.871944	0.00902188
ENSMUSG00000078763	Slfn1	0.477847	0.814036	0.0302579	0.555489	0.778926	0.302263	1.30473	1.91433	1	0.261197	-0.508695	1	0.128226	-1.78585	1.57632e-06
ENSMUSG00000038628	Polr3k	0.502409	-0.80991	0.0328404	0.447744	-0.78324	0.491694	0.286404	-1.25773	1	0.835205	0.234568	1	1.1093	0.940632	0.00435848
ENSMUSG00000039640	Mrpl12	0.56121	-0.809317	0.0331072	0.428589	-1.02145	0.303205	0.318227	-1.27933	1	0.954073	0.276087	1	1.25443	0.973467	0.00280338
ENSMUSG00000023944	Hsp90ab1	8.57668	-0.784233	0.0335033	6.00503	-1.14149	0.150687	6.20542	-1.03673	1	15.3621	0.396223	1	18.2946	0.886798	0.00649889
ENSMUSG00000030798	Cd37	1.45736	0.755902	0.0338487	1.54914	0.58436	0.452683	1.43202	0.377621	1	0.839897	-0.457134	1	0.574532	-1.18842	0.000928885
ENSMUSG00000030869	Ndufab1	0.881263	-0.794808	0.0338487	0.768587	-0.807454	0.461167	0.572808	-1.12996	1	1.47334	0.258682	1	1.91047	0.913785	0.00542197
ENSMUSG00000020571	Pdia6	0.590238	-0.808309	0.0338487	0.617743	-0.531626	0.701849	0.413695	-1.00214	1	1.0964	0.442134	1	1.18684	0.709124	0.0546538
ENSMUSG00000002395	Use1	1.59357	0.750726	0.0361643	1.67844	0.565238	0.475565	1.36837	0.179905	1	0.852409	-0.584711	1	0.689836	-1.03095	0.00565394
ENSMUSG00000044155	Lsm8	0.649783	-0.794735	0.0369927	0.687179	-0.504707	0.731669	0.572808	-0.688488	1	1.05886	0.212052	1	1.37172	0.846116	0.0129581
ENSMUSG00000032026	Rexo2	0.542602	-0.802991	0.0372188	0.38549	-1.12675	0.232361	0.986502	0.325902	1	1.01038	0.451877	1	1.13912	0.821539	0.019107
ENSMUSG00000020180	Snrpd3	1.1842	-0.778818	0.0382881	0.952952	-0.920417	0.358974	0.795567	-1.09157	1	2.17091	0.445278	1	2.43033	0.796216	0.0204225
ENSMUSG00000059005	Hnrnpa3	4.54773	-0.768292	0.0392501	4.90842	-0.454422	0.714664	3.81872	-0.804655	1	7.56064	0.272673	1	9.16169	0.763907	0.0262073
ENSMUSG00000071172	Srsf3	2.98468	-0.767421	0.040215	3.20604	-0.461044	0.707328	2.89586	-0.590627	1	4.43409	0.069463	1	6.33675	0.896317	0.00568546
ENSMUSG00000040331	Nsmce4a	0.546324	-0.789505	0.0402576	0.58901	-0.469381	0.768988	0.700099	-0.155367	1	0.846153	0.124952	1	1.16298	0.873667	0.00974763
ENSMUSG00000025163	Cd7	1.25714	0.762145	0.0422456	0.919431	-0.0406974	1	1.46384	0.628071	1	0.955637	0.0242676	1	0.507934	-1.14261	0.00261476
ENSMUSG00000062981	Mrpl42	0.535159	-0.780109	0.0452318	0.481265	-0.746029	0.52835	0.47734	-0.645862	1	0.864922	0.210661	1	1.15006	0.90989	0.00663975
ENSMUSG00000063480	Snu13	1.16038	-0.757062	0.0480216	1.04633	-0.726706	0.534429	1.08197	-0.615127	1	1.88938	0.245046	1	2.41443	0.858007	0.0101724
ENSMUSG00000043505	Gimap5	2.8909	0.723494	0.0483572	3.3497	0.715749	0.345416	2.6731	0.258611	1	1.7533	-0.390471	1	1.05563	-1.33726	8.88851e-05
ENSMUSG00000025491	Ifitm1	11.0835	0.783682	0.0504137	5.24602	-0.726877	0.534429	26.2537	1.65587	1	6.47988	-0.419423	1	6.28407	-0.529564	0.313902
ENSMUSG00000027404	Snrpb	1.49532	-0.747414	0.050985	1.44858	-0.607404	0.62146	1.20926	-0.818844	1	2.48841	0.293987	1	3.00585	0.784109	0.022201
ENSMUSG00000047180	Neurl3	2.28205	0.717476	0.0546752	2.78224	0.802892	0.268788	2.76857	0.651893	1	1.3185	-0.475369	1	0.809116	-1.38962	7.03499e-05
ENSMUSG00000001289	Pfdn5	6.62734	0.703264	0.0546752	6.63714	0.449406	0.623799	4.23241	-0.296445	1	4.04621	-0.391404	1	3.01281	-0.974828	0.00704155
ENSMUSG00000039264	Gimap3	3.46774	0.705408	0.0560396	4.59236	0.944738	0.121845	3.69143	0.45067	1	1.90189	-0.5697	1	1.19578	-1.44324	1.60738e-05
ENSMUSG00000057236	Rbbp4	0.796412	-0.746804	0.0560717	0.986473	-0.214763	1	0.509163	-1.10952	1	1.16209	0.0564093	1	1.61923	0.812685	0.0182954
ENSMUSG00000042599	Kdm7a	0.678811	0.729816	0.0564381	1.03197	1.21933	0.0135254	1.27291	1.31653	1	0.340964	-0.696851	1	0.166992	-1.97218	2.68916e-08
ENSMUSG00000050335	Lgals3	2.30513	0.732978	0.0570578	1.47731	-0.271889	1	4.96433	1.49692	1	1.4749	-0.293718	1	1.18087	-0.744888	0.075904
ENSMUSG00000071866	Ppia	14.395	-0.72688	0.0585431	11.5216	-0.891055	0.330893	10.406	-0.999173	1	24.0395	0.319299	1	29.2027	0.832854	0.0120485
ENSMUSG00000024248	Cox7a2l	3.36577	0.698103	0.0588873	3.0504	0.277205	0.837856	2.92768	0.155509	1	2.18342	-0.290694	1	1.57251	-0.929669	0.0116445
ENSMUSG00000001416	Cct3	0.622243	-0.751399	0.0589702	0.531546	-0.804076	0.47276	0.859212	-0.0302608	1	1.10735	0.415523	1	1.23057	0.738595	0.041692
ENSMUSG00000030062	Rpn1	0.733145	-0.740806	0.0607959	0.725488	-0.566918	0.668989	0.700099	-0.546766	1	1.26532	0.367989	1	1.4244	0.70858	0.05287
ENSMUSG00000039159	Ube2h	0.952717	0.708205	0.061404	1.1014	0.704234	0.334478	0.859212	0.249676	1	0.536471	-0.521608	1	0.388654	-1.1564	0.00165226
ENSMUSG00000044258	Ctla2a	4.86779	0.697319	0.0626978	4.24518	0.211888	0.933959	3.18227	-0.26186	1	2.99673	-0.380586	1	2.48202	-0.775396	0.0494909
ENSMUSG00000043421	Hilpda	1.02789	0.718472	0.0631861	0.981684	0.379555	0.668989	0.318227	-1.21305	1	0.763258	-0.0426329	1	0.3976	-1.24107	0.000776246
ENSMUSG00000091625	Lsm5	1.34795	-0.727513	0.0631861	1.24985	-0.660261	0.564347	1.17744	-0.691622	1	2.25067	0.318632	1	2.66094	0.763964	0.0283948
ENSMUSG00000036478	Btg1	14.5371	0.688702	0.0633019	20.7758	1.07441	0.046437	21.1939	0.892849	1	7.00383	-0.79342	0.931565	5.03361	-1.44658	1.34888e-05
ENSMUSG00000032294	Pkm	2.07663	-0.724228	0.0634337	1.93703	-0.649078	0.575177	1.62296	-0.860878	1	3.4894	0.333347	1	4.06943	0.750156	0.0317991
ENSMUSG00000046865	Fbl	0.603635	-0.745694	0.0645474	0.36873	-1.31285	0.116925	0.350049	-1.21224	1	1.06043	0.396631	1	1.27033	0.900784	0.0077432
ENSMUSG00000034681	Rnps1	0.525483	-0.740528	0.066178	0.476476	-0.701982	0.534429	0.381872	-0.891797	1	0.835205	0.216539	1	1.08843	0.866805	0.0109567
ENSMUSG00000027381	Bcl2l11	2.19348	0.696058	0.0682447	3.08153	1.04787	0.0679008	1.87754	0.139616	1	1.17617	-0.611848	1	0.732578	-1.50085	1.51584e-05
ENSMUSG00000051695	Pcbp1	1.35911	-0.718085	0.0682447	1.29774	-0.606845	0.623799	1.46384	-0.388089	1	2.31636	0.365549	1	2.59832	0.697416	0.0534422
ENSMUSG00000032575	Manf	1.14624	-0.718172	0.0698487	1.05351	-0.66634	0.558044	1.01833	-0.654493	1	1.83933	0.254029	1	2.28819	0.803009	0.0191476
ENSMUSG00000059325	Hopx	2.57531	0.682048	0.0718526	2.65055	0.484583	0.585003	3.3732	0.743614	1	1.69074	-0.279326	1	1.0606	-1.15731	0.000930137
ENSMUSG00000031799	Tpm4	1.31296	-0.71264	0.0743139	1.24027	-0.619381	0.613202	1.6866	-0.132046	1	2.16934	0.312924	1	2.53371	0.726631	0.0422106
ENSMUSG00000041560	Nop53	3.10898	0.674423	0.0752736	3.3042	0.535312	0.534429	2.13212	-0.196651	1	1.91127	-0.395851	1	1.40154	-1.00616	0.0052372
ENSMUSG00000018379	Srsf1	0.829161	-0.714751	0.0752736	1.01281	-0.211457	1	1.17744	0.0235146	1	1.29191	0.20347	1	1.55561	0.656048	0.0793795
ENSMUSG00000032050	Rdx	0.841815	-0.713513	0.0756718	1.13253	-0.0538883	1	0.95468	-0.293889	1	1.3357	0.237789	1	1.52579	0.576211	0.145592
ENSMUSG00000066979	Bub3	0.654993	-0.722755	0.0763011	0.624926	-0.609554	0.62835	0.318227	-1.43974	1	0.645954	-0.594508	1	1.57151	1.28819	1.40052e-05
ENSMUSG00000021957	Tkt	0.95495	-0.708025	0.0782836	0.785347	-0.831072	0.442221	0.827389	-0.6736	1	1.63287	0.381129	1	1.85878	0.753099	0.0330717
ENSMUSG00000026770	Il2ra	0.628198	-0.744884	0.0789504	0.823657	-0.120649	1	0.47734	-0.852423	1	0.853974	-0.0669226	1	1.29319	0.845974	0.0183316
ENSMUSG00000066621	Tecpr1	0.898382	0.689995	0.0796134	1.13253	0.847579	0.204315	1.55931	1.17637	1	0.487985	-0.591535	1	0.330008	-1.34379	0.000208798
ENSMUSG00000029014	Dnajc2	0.827673	-0.709225	0.079688	0.806896	-0.565925	0.668989	0.572808	-0.976853	1	1.31381	0.242466	1	1.63016	0.780531	0.0256992
ENSMUSG00000066258	Trim12a	0.894661	0.684011	0.0815596	1.10619	0.809157	0.23901	0.95468	0.478054	1	0.52865	-0.454558	1	0.333984	-1.32019	0.000247067
ENSMUSG00000049313	Sorl1	1.50425	0.67411	0.0815596	1.83647	0.779469	0.256068	1.36837	0.226233	1	0.905587	-0.43033	1	0.58149	-1.26862	0.000351243
ENSMUSG00000018965	Ywhah	1.32859	-0.698134	0.0825663	1.23549	-0.632703	0.597726	1.14562	-0.688112	1	2.14119	0.280278	1	2.57844	0.758081	0.0300278
ENSMUSG00000006498	Ptbp1	0.786736	-0.702866	0.0836338	0.782953	-0.528317	0.701672	0.95468	-0.187862	1	1.35134	0.394482	1	1.45323	0.633128	0.0961949
ENSMUSG00000025613	Cct8	0.905081	-0.69989	0.0842779	0.823657	-0.666902	0.558681	0.95468	-0.389277	1	1.50775	0.340055	1	1.73155	0.720848	0.045183
ENSMUSG00000040212	Emp3	1.12763	-0.708526	0.08449	0.924219	-0.837256	0.44908	2.45034	0.629431	1	1.75956	0.21168	1	2.25837	0.823068	0.0177808
ENSMUSG00000026126	Ptpn18	7.83461	0.658106	0.0846455	7.47037	0.339338	0.759448	6.01448	-0.0543217	1	5.29745	-0.243539	1	3.6778	-0.94575	0.00943503
ENSMUSG00000063524	Eno1	1.64939	-0.697154	0.0850398	1.39112	-0.784923	0.482167	1.4002	-0.717055	1	2.7324	0.332046	1	3.20962	0.765953	0.0284351
ENSMUSG00000032423	Syncrip	1.23928	-0.694165	0.0858344	1.50365	-0.206506	1	1.71842	-0.00792571	1	1.85497	0.149087	1	2.31801	0.673483	0.0663308
ENSMUSG00000028609	Magoh	0.884985	-0.696224	0.0863246	0.778164	-0.717639	0.534429	0.636453	-0.919364	1	1.40608	0.255994	1	1.74944	0.805665	0.019102
ENSMUSG00000014599	Csf1	1.04948	0.699669	0.0867319	2.03041	1.67712	5.22215e-05	1.08197	0.430131	1	0.389449	-1.20228	0.202936	0.220668	-2.23825	5.61743e-10
ENSMUSG00000020368	Canx	1.26384	-0.689371	0.0902953	1.32647	-0.434757	0.802994	1.30473	-0.425235	1	2.04109	0.292172	1	2.35479	0.66989	0.068379
ENSMUSG00000037364	Srrt	0.494966	-0.706661	0.0909045	0.464504	-0.621443	0.619798	0.47734	-0.479223	1	0.675671	-0.0256424	1	1.04569	0.960845	0.00347872
ENSMUSG00000024399	Ltb	5.15732	0.656088	0.0920367	6.93404	0.941403	0.125704	4.23241	0.0450094	1	3.09213	-0.449131	1	1.83592	-1.41868	2.49477e-05
ENSMUSG00000020720	Psmd12	0.539625	-0.700701	0.0938963	0.471687	-0.728109	0.534429	0.286404	-1.28165	1	0.86023	0.258336	1	1.07551	0.820087	0.0189174
ENSMUSG00000020101	Vsir	0.914757	0.665023	0.0956107	1.03915	0.647583	0.390652	1.14562	0.694966	1	0.583392	-0.336756	1	0.36281	-1.22921	0.000744789
ENSMUSG00000038762	Abcf1	0.796412	-0.689005	0.0956107	0.828445	-0.4475	0.794446	0.859212	-0.343618	1	1.23404	0.216766	1	1.51883	0.726204	0.0444583
ENSMUSG00000020361	Hspa4	0.774827	-0.687828	0.0964298	0.835628	-0.389154	0.853044	0.731921	-0.526847	1	1.23873	0.275133	1	1.44229	0.669208	0.0726429
ENSMUSG00000020737	Jpt1	1.91437	-0.675117	0.0994384	1.80295	-0.595475	0.634681	2.13212	-0.317889	1	2.39926	-0.148983	1	4.02371	0.989455	0.00166796
ENSMUSG00000038623	Tm6sf1	1.23034	0.656848	0.102848	1.30971	0.528924	0.528293	0.986502	0.0462056	1	0.800796	-0.307702	1	0.540736	-1.05935	0.00496203
ENSMUSG00000045983	Eif4g1	0.889451	-0.6774	0.103422	0.926614	-0.43631	0.804984	0.986502	-0.301623	1	1.46708	0.342369	1	1.61426	0.62141	0.10415
ENSMUSG00000039899	Fgl2	1.84366	0.649525	0.105642	2.61463	1.03594	0.0747443	2.16394	0.574056	1	1.10266	-0.456006	1	0.592424	-1.59029	4.16192e-06
ENSMUSG00000024910	Ctsw	4.05947	0.636745	0.106193	3.7735	0.284212	0.837856	4.10512	0.340093	1	2.74648	-0.254903	1	1.99396	-0.878757	0.019102
ENSMUSG00000031715	Smarca5	1.66279	-0.665259	0.107773	2.14294	-0.0858906	1	1.59113	-0.524182	1	2.34765	0.069689	1	3.05854	0.667775	0.0681488
ENSMUSG00000032688	Malt1	3.10377	0.639142	0.110034	4.03927	0.871821	0.196467	1.87754	-0.393862	1	1.72515	-0.585174	1	1.31606	-1.13288	0.0013596
ENSMUSG00000031683	Lsm6	1.4328	-0.662141	0.110511	1.23788	-0.72006	0.534429	1.24108	-0.658637	1	2.45244	0.425645	1	2.60925	0.647544	0.0803213
ENSMUSG00000092341	Malat1	174.271	0.627206	0.112924	259.478	1.1113	0.0324781	256.809	0.875527	1	76.2398	-0.984405	0.36227	70.6406	-1.21769	0.000362704
ENSMUSG00000020608	Smc6	1.17303	-0.658323	0.118958	1.439	-0.159961	1	1.14562	-0.478824	1	1.57187	-0.0168998	1	2.22258	0.747552	0.0346907
ENSMUSG00000002033	Cd3g	14.6443	0.620589	0.119552	14.5696	0.389277	0.688269	7.09645	-0.74291	1	9.69244	-0.302691	1	7.39436	-0.840236	0.0257423
ENSMUSG00000054428	Atpif1	1.37921	-0.654729	0.120402	1.14929	-0.770598	0.496259	1.11379	-0.750939	1	2.23347	0.328875	1	2.58937	0.729576	0.0401824
ENSMUSG00000061787	Rps17	6.94962	-0.64672	0.121433	5.04729	-0.979626	0.262749	5.21892	-0.882034	1	11.2143	0.329366	1	13.2619	0.779485	0.0221384
ENSMUSG00000024610	Cd74	2.27312	0.807745	0.121433	0.94098	-0.920229	0.558044	2.19576	0.366805	1	1.65633	-0.0249183	1	1.19081	-0.659656	0.282509
ENSMUSG00000039157	Fam102a	1.42535	0.629676	0.122045	1.64013	0.647734	0.3786	1.6866	0.581678	1	0.880562	-0.412533	1	0.624232	-1.08199	0.00336483
ENSMUSG00000025130	P4hb	0.526972	-0.669898	0.122045	0.493236	-0.597242	0.644938	0.350049	-0.961011	1	0.783591	0.159505	1	1.03277	0.816197	0.0194557
ENSMUSG00000026223	Itm2c	0.823951	0.638878	0.12268	1.14929	0.99972	0.0830947	1.08197	0.753381	1	0.486421	-0.481898	1	0.281302	-1.49428	2.4817e-05
ENSMUSG00000037286	Stag1	0.558233	-0.670564	0.122907	0.732671	-0.0583293	1	1.05015	0.469841	1	0.688184	-0.172562	1	1.0765	0.775432	0.0296812
ENSMUSG00000070697	Utp3	0.510597	-0.671211	0.123623	0.47887	-0.594944	0.650875	0.572808	-0.249035	1	0.746054	0.126767	1	1.00295	0.820197	0.0194339
ENSMUSG00000038642	Ctss	1.47448	0.635818	0.125629	1.31689	0.217928	0.86842	1.24108	0.0971481	1	1.06512	-0.141091	1	0.712698	-0.906673	0.0223043
ENSMUSG00000016319	Slc25a5	2.9698	-0.642987	0.126204	2.39435	-0.814277	0.390652	2.32305	-0.809511	1	4.9299	0.385693	1	5.45408	0.690443	0.0546616
ENSMUSG00000004980	Hnrnpa2b1	5.54213	-0.640362	0.126204	6.40728	-0.242821	0.965554	5.28256	-0.531655	1	8.32077	0.202476	1	9.86843	0.619941	0.0963062
ENSMUSG00000020849	Ywhae	1.6881	-0.645305	0.126498	1.46774	-0.6975	0.534429	1.4002	-0.713524	1	2.5932	0.240116	1	3.19571	0.761259	0.0284749
ENSMUSG00000047867	Gimap6	2.47558	0.620369	0.126938	2.95942	0.70853	0.351258	2.57764	0.380906	1	1.52652	-0.422066	1	1.07253	-1.10694	0.00177283
ENSMUSG00000020018	Snrpf	2.51428	-0.641836	0.127064	1.92745	-0.891393	0.376565	2.00483	-0.777822	1	4.13379	0.368787	1	4.67677	0.722596	0.0409674
ENSMUSG00000037849	Ifi206	0.858189	0.640179	0.127593	1.18999	0.989606	0.0950603	1.71842	1.35926	1	0.487985	-0.543879	1	0.28826	-1.52052	2.27307e-05
ENSMUSG00000033020	Polr2f	0.684021	-0.653242	0.128189	0.579433	-0.741479	0.52835	0.509163	-0.821799	1	1.12455	0.358621	1	1.26934	0.702767	0.0557139
ENSMUSG00000000682	Cd52	47.871	0.607577	0.130254	39.6385	0.0735019	1	27.4948	-0.507592	1	37.2714	-0.0285885	1	24.3898	-0.832457	0.0273164
ENSMUSG00000041481	Serpina3g	2.3282	0.625043	0.13197	2.99533	0.842475	0.236816	1.08197	-0.766208	1	1.38732	-0.476854	1	0.983066	-1.14817	0.00139234
ENSMUSG00000005846	Rsl1d1	0.77185	-0.64344	0.135902	0.679996	-0.673284	0.556464	0.700099	-0.551253	1	1.31381	0.432726	1	1.37172	0.611339	0.114933
ENSMUSG00000028367	Txn1	4.5321	-0.62906	0.137843	3.3904	-0.920193	0.31128	2.54581	-1.28112	1	7.70922	0.444454	1	8.20348	0.672106	0.063776
ENSMUSG00000008892	Vdac3	0.617033	-0.645847	0.139356	0.53394	-0.702114	0.534429	0.636453	-0.360264	1	0.982226	0.305602	1	1.14509	0.711608	0.0521093
ENSMUSG00000031885	Cbfb	0.687742	-0.640296	0.139356	0.799713	-0.230755	1	0.731921	-0.319724	1	0.950945	0.0549559	1	1.27331	0.712609	0.0506484
ENSMUSG00000021242	Npc2	2.56192	0.604177	0.140167	2.61463	0.423855	0.666006	1.75025	-0.233042	1	1.72202	-0.285207	1	1.27331	-0.877687	0.0195892
ENSMUSG00000079227	Ccr5	1.82579	0.620908	0.14029	2.51407	0.963371	0.126355	2.06847	0.508741	1	1.1793	-0.342749	1	0.613298	-1.53376	1.28832e-05
ENSMUSG00000003031	Cdkn1b	1.14921	0.612434	0.143329	1.69999	1.09087	0.0378474	1.33655	0.55449	1	0.556803	-0.823964	1	0.463204	-1.23353	0.00063379
ENSMUSG00000084796	Mir142hg	0.805343	0.622965	0.143591	1.15168	1.0355	0.0683258	0.700099	0.164954	1	0.445755	-0.598312	1	0.305158	-1.33021	0.000282033
ENSMUSG00000043263	Ifi209	0.785991	0.622544	0.145623	1.0607	0.928975	0.135257	1.55931	1.3391	1	0.477036	-0.444852	1	0.270368	-1.49107	3.39913e-05
ENSMUSG00000029147	Ppm1g	0.621499	-0.639726	0.147847	0.723094	-0.229066	1	0.827389	-0.000746066	1	0.93374	0.205072	1	1.09738	0.60025	0.126752
ENSMUSG00000020267	Hint1	3.47369	-0.619865	0.148051	2.68886	-0.860078	0.350119	2.95951	-0.673308	1	5.59619	0.350886	1	6.34669	0.705366	0.0472452
ENSMUSG00000076490	Trbc1	7.0382	0.607748	0.148153	7.25009	0.441231	0.648241	4.04148	-0.498254	1	4.84075	-0.244292	1	3.40047	-0.925897	0.0145847
ENSMUSG00000048578	Mlec	0.568653	-0.641592	0.148711	0.62732	-0.315496	0.947509	0.445517	-0.72741	1	0.852409	0.199358	1	1.03177	0.662402	0.0805217
ENSMUSG00000003545	Fosb	0.611079	-0.697806	0.14922	1.08225	0.417947	0.665142	2.80039	1.7344	1	0.766386	-0.166364	1	1.04072	0.451154	0.374347
ENSMUSG00000014470	Rnf166	1.00854	0.60549	0.150013	1.05351	0.466088	0.562729	0.795567	0.00711285	1	0.711645	-0.199336	1	0.465192	-1.00624	0.00816929
ENSMUSG00000041459	Tardbp	0.866377	-0.625433	0.153166	1.0152	-0.207244	1	0.668276	-0.770479	1	1.39201	0.341186	1	1.45621	0.502556	0.232186
ENSMUSG00000058216	Gstp3	1.20727	0.60332	0.155278	1.06788	0.183326	0.91609	0.572808	-0.711173	1	0.916536	-0.073786	1	0.610316	-0.847203	0.0350693
ENSMUSG00000022551	Cyc1	0.536648	-0.633804	0.157075	0.38549	-0.979949	0.332275	0.445517	-0.637907	1	0.775771	0.140665	1	1.06756	0.89874	0.00763086
ENSMUSG00000020863	Luc7l3	0.919223	-0.620714	0.158277	1.1038	-0.164152	1	0.986502	-0.308914	1	1.48272	0.352759	1	1.51187	0.458489	0.300724
ENSMUSG00000037772	Mrpl23	0.672856	-0.62551	0.159727	0.581827	-0.688035	0.543521	0.636453	-0.471465	1	1.14645	0.451309	1	1.17193	0.584627	0.142978
ENSMUSG00000027907	S100a11	6.61766	0.582766	0.162923	5.32743	0.0131539	1	3.65961	-0.564517	1	5.14887	-0.0449076	1	3.59828	-0.73138	0.0648677
ENSMUSG00000059810	Rgs3	1.01673	0.596521	0.162923	1.15887	0.611457	0.427777	0.540985	-0.543948	1	0.649082	-0.375856	1	0.489048	-0.938672	0.0160077
ENSMUSG00000016921	Srsf6	0.813531	-0.617019	0.163354	0.88591	-0.318115	0.944395	1.20926	0.159371	1	1.29191	0.327164	1	1.37172	0.519221	0.211169
ENSMUSG00000024360	Etf1	0.694441	-0.617956	0.165522	0.670418	-0.509551	0.727169	0.413695	-1.10008	1	1.11361	0.344526	1	1.22063	0.614771	0.11255
ENSMUSG00000054808	Actn4	0.966859	-0.610316	0.169439	1.13732	-0.189338	1	0.922857	-0.468681	1	1.36386	0.116753	1	1.7057	0.632411	0.0947394
ENSMUSG00000035692	Isg15	0.649783	0.650117	0.171033	0.718305	0.592143	0.51391	1.973	1.97943	1	0.386321	-0.462493	1	0.256452	-1.2449	0.00291238
ENSMUSG00000051735	Rinl	2.07886	0.580501	0.171722	2.17886	0.45537	0.623799	1.55931	-0.106177	1	1.39044	-0.307683	1	1.05662	-0.852649	0.0249434
ENSMUSG00000008206	Cers4	0.946018	0.598813	0.171722	1.20915	0.815476	0.237667	0.636453	-0.214077	1	0.611545	-0.353071	1	0.389648	-1.20441	0.00117773
ENSMUSG00000034160	Ogt	2.13617	0.581105	0.172269	3.23237	1.11196	0.0367465	2.57764	0.576232	1	1.24499	-0.539635	1	0.758422	-1.46569	1.92981e-05
ENSMUSG00000038179	Slamf7	1.49755	0.583954	0.174648	1.5252	0.408903	0.633794	1.87754	0.640144	1	1.03697	-0.245717	1	0.728602	-0.927154	0.0169257
ENSMUSG00000042699	Dhx9	0.895405	-0.606486	0.174923	1.12295	-0.0822749	1	1.27291	0.100106	1	1.38106	0.282728	1	1.45522	0.447209	0.318745
ENSMUSG00000029328	Hnrnpdl	0.962393	-0.605752	0.175036	0.964923	-0.441331	0.79561	1.33655	0.0649827	1	1.36073	0.124966	1	1.74248	0.699751	0.0546538
ENSMUSG00000025135	Anapc11	0.705606	-0.609108	0.17603	0.732671	-0.387369	0.857898	0.700099	-0.396623	1	0.999431	0.12546	1	1.28027	0.700754	0.0564927
ENSMUSG00000076432	Ywhaq	0.97579	-0.603575	0.176187	1.02718	-0.36224	0.888399	1.59113	0.295202	1	1.5359	0.322809	1	1.63513	0.520116	0.207285
ENSMUSG00000090733	Rps27	36.2419	0.568398	0.176533	36.6767	0.386878	0.69057	38.9191	0.382948	1	24.2913	-0.312664	1	18.9894	-0.807181	0.0342204
ENSMUSG00000030335	Mrpl51	0.764406	-0.604495	0.178628	0.622531	-0.765924	0.503454	0.381872	-1.33683	1	1.09797	0.154681	1	1.45223	0.8191	0.0172045
ENSMUSG00000057113	Npm1	6.9526	-0.594143	0.179431	5.39208	-0.838134	0.368772	5.28256	-0.827892	1	10.0365	0.172151	1	13.0641	0.804889	0.0173665
ENSMUSG00000025144	Cenpx	0.693697	-0.606527	0.179992	0.574644	-0.740552	0.530197	0.318227	-1.43974	1	1.04322	0.236437	1	1.28822	0.760252	0.0329413
ENSMUSG00000061360	Phf5a	0.768128	-0.601044	0.183561	0.629714	-0.753035	0.515839	0.763744	-0.392991	1	1.09015	0.136047	1	1.44826	0.804379	0.0201609
ENSMUSG00000066278	Vps37b	6.60947	0.567788	0.184137	8.02826	0.703413	0.351258	6.52365	0.265283	1	3.88824	-0.532948	1	3.27324	-0.907219	0.0145972
ENSMUSG00000048521	Cxcr6	4.79782	0.571784	0.184137	7.30277	1.1164	0.0349635	4.64611	0.242339	1	3.08744	-0.379415	1	1.57947	-1.59654	1.6386e-06
ENSMUSG00000051998	Lax1	0.983234	0.577188	0.187015	1.1876	0.701263	0.334478	1.14562	0.544526	1	0.663159	-0.293958	1	0.421456	-1.14963	0.00175563
ENSMUSG00000022014	Epsti1	2.50758	0.567142	0.190636	2.32013	0.235758	0.897323	2.29123	0.165156	1	1.78928	-0.204948	1	1.35085	-0.757581	0.0559387
ENSMUSG00000031754	Nudt21	0.829906	-0.594351	0.190738	0.730277	-0.637748	0.596402	0.509163	-1.06003	1	1.20589	0.184485	1	1.5238	0.747157	0.0355281
ENSMUSG00000000817	Fasl	1.50946	0.569417	0.191544	2.0352	0.892214	0.145903	1.24108	0.029033	1	0.889947	-0.526675	1	0.667968	-1.10071	0.0026578
ENSMUSG00000032803	Cdv3	0.777804	-0.596526	0.191684	0.8476	-0.300828	0.963868	1.01833	-0.00411453	1	1.15271	0.21852	1	1.33295	0.579954	0.144669
ENSMUSG00000025647	Shisa5	7.22874	0.557065	0.196899	9.08896	0.757871	0.301221	8.01931	0.429035	1	4.44817	-0.464022	1	3.37562	-1.01669	0.00440056
ENSMUSG00000029202	Pds5a	0.890195	-0.587884	0.199626	1.26422	0.136951	0.973039	0.986502	-0.239026	1	1.25124	0.130077	1	1.43534	0.449781	0.313902
ENSMUSG00000031672	Got2	0.558233	-0.5975	0.201902	0.495631	-0.624355	0.614304	0.381872	-0.876923	1	0.830513	0.225005	1	1.01388	0.716658	0.0514322
ENSMUSG00000025393	Atp5b	2.45176	-0.578205	0.202381	1.91309	-0.815662	0.447915	1.90936	-0.765902	1	3.68022	0.257711	1	4.42727	0.726032	0.0396443
ENSMUSG00000029135	Fosl2	1.92851	0.561122	0.206506	2.60745	0.891642	0.179346	2.03665	0.375684	1	1.28722	-0.322856	1	0.756434	-1.3111	0.000207621
ENSMUSG00000040247	Tbc1d10c	1.59803	0.556039	0.208067	1.55633	0.316013	0.74475	1.90936	0.554836	1	1.13081	-0.225578	1	0.837942	-0.812449	0.0425165
ENSMUSG00000061613	U2af1	0.861911	-0.580434	0.209808	0.66563	-0.830647	0.442313	0.700099	-0.666668	1	1.19963	0.118913	1	1.6232	0.826553	0.0154521
ENSMUSG00000063882	Uqcrh	11.2785	0.546201	0.210104	10.6285	0.253047	0.868168	8.49665	-0.141147	1	7.93601	-0.242727	1	6.35464	-0.690725	0.0845806
ENSMUSG00000037940	Inpp4b	2.59169	0.554935	0.210104	3.25392	0.754461	0.313074	1.87754	-0.174832	1	1.63913	-0.418362	1	1.22063	-1.00256	0.00598247
ENSMUSG00000025907	Rb1cc1	1.09116	0.56078	0.210903	1.29774	0.663557	0.368709	1.11379	0.343878	1	0.738234	-0.298911	1	0.497	-1.05565	0.00491192
ENSMUSG00000069892	9930111J21Rik2	0.943785	0.562715	0.213782	1.15647	0.717673	0.325522	2.19576	1.53534	1	0.547419	-0.556588	1	0.433384	-1.04006	0.0065074
ENSMUSG00000074151	Nlrc5	1.50202	0.55217	0.215126	1.98971	0.849212	0.184555	1.52749	0.323216	1	0.93374	-0.448219	1	0.664986	-1.11046	0.0023307
ENSMUSG00000064215	Ifi27	0.961649	0.560944	0.21526	1.05351	0.520969	0.534429	0.413695	-0.846164	1	0.652211	-0.294293	1	0.49203	-0.852023	0.0354576
ENSMUSG00000024925	Rnaseh2c	0.936342	-0.575486	0.218438	0.948163	-0.402085	0.838981	0.827389	-0.550559	1	1.33727	0.169736	1	1.63612	0.649885	0.0837023
ENSMUSG00000047888	Tnrc6b	2.03792	0.548849	0.218558	3.06237	1.07758	0.0489952	2.41852	0.536271	1	1.16522	-0.590494	1	0.812098	-1.29194	0.000233315
ENSMUSG00000027087	Itgav	1.19164	0.55367	0.224439	1.49647	0.754996	0.284638	0.318227	-1.50978	1	0.789847	-0.338396	1	0.55664	-1.01656	0.00764505
ENSMUSG00000003380	Rabac1	1.16112	0.548862	0.225284	1.38154	0.656706	0.37299	1.43202	0.605192	1	0.742926	-0.401073	1	0.56161	-0.958868	0.0125273
ENSMUSG00000003363	Pld3	1.91734	0.542249	0.227593	2.14294	0.542714	0.499979	1.973	0.328679	1	1.40921	-0.168809	1	0.893606	-1.02834	0.00543864
ENSMUSG00000022051	Bnip3l	1.14252	0.546542	0.228743	1.43182	0.746873	0.288684	1.11379	0.269369	1	0.753874	-0.350308	1	0.519862	-1.0663	0.00412535
ENSMUSG00000026573	Xcl1	1.37027	-0.739477	0.229028	0.708728	-1.56411	0.219693	2.83222	0.531209	1	3.33613	1.05159	0.416096	2.26036	0.334137	0.66456
ENSMUSG00000053907	Mat2a	0.78227	-0.570608	0.230469	0.900276	-0.1929	1	1.24108	0.286336	1	1.14489	0.218632	1	1.27928	0.500884	0.240194
ENSMUSG00000023089	Ndufa5	1.03757	-0.562578	0.231227	0.976895	-0.507808	0.723962	0.795567	-0.745159	1	1.46239	0.157076	1	1.83095	0.688419	0.0587867
ENSMUSG00000097971	Gm26917	1.64493	-0.568445	0.231625	1.779	-0.292677	0.978054	2.86404	0.403548	1	3.03896	0.660502	1	2.319	0.177231	0.83179
ENSMUSG00000035697	Arhgap45	2.10342	0.536329	0.233467	2.29618	0.498231	0.562729	2.83222	0.711781	1	1.38732	-0.35837	1	1.09539	-0.837536	0.0282895
ENSMUSG00000027642	Rpn2	0.694441	-0.566014	0.233914	0.636897	-0.550428	0.671067	0.731921	-0.281175	1	1.0354	0.256776	1	1.19578	0.62587	0.103062
ENSMUSG00000023048	Prr13	2.53363	0.534808	0.234427	2.70801	0.460761	0.614167	1.94118	-0.104645	1	1.87217	-0.164457	1	1.26536	-0.912595	0.0139929
ENSMUSG00000021262	Evl	1.16112	0.542802	0.236089	1.17563	0.374459	0.668989	1.30473	0.468963	1	0.858666	-0.156992	1	0.584472	-0.892692	0.0235072
ENSMUSG00000025630	Hprt	0.857445	-0.560421	0.237242	0.706333	-0.71519	0.534429	0.509163	-1.08346	1	1.25437	0.226785	1	1.52678	0.712568	0.0492918
ENSMUSG00000054091	1810037I17Rik	2.79563	-0.552394	0.237242	2.83012	-0.386566	0.794446	2.83222	-0.373578	1	4.03213	0.207467	1	4.70858	0.589739	0.124229
ENSMUSG00000031659	Adcy7	1.1053	0.540773	0.237242	1.3983	0.760004	0.276765	1.05015	0.231244	1	0.677235	-0.47868	1	0.537754	-0.953591	0.01348
ENSMUSG00000036112	Metap2	1.22811	-0.554867	0.240398	1.21633	-0.422129	0.821087	0.986502	-0.682943	1	1.75018	0.183751	1	2.10827	0.631628	0.0938822
ENSMUSG00000056209	Npm3	0.933365	-0.559204	0.240398	0.684784	-0.894358	0.387495	1.14562	-0.0764213	1	1.40139	0.275461	1	1.65302	0.700992	0.055084
ENSMUSG00000021737	Psmd6	0.593215	-0.56585	0.243351	0.495631	-0.695516	0.535195	0.413695	-0.835213	1	0.902459	0.294072	1	1.03674	0.661164	0.0796795
ENSMUSG00000036371	Serbp1	5.27865	-0.545278	0.245504	5.12391	-0.448414	0.723723	4.10512	-0.757392	1	7.60443	0.211471	1	8.946	0.612429	0.102192
ENSMUSG00000050075	Gpr171	1.00482	0.539149	0.245996	1.34084	0.854596	0.192145	1.30473	0.678444	1	0.614673	-0.482094	1	0.451276	-1.09305	0.00347346
ENSMUSG00000066037	Hnrnpr	0.734634	-0.558658	0.245996	0.900276	-0.0815532	1	1.01833	0.105739	1	0.982226	0.065991	1	1.22361	0.556392	0.169153
ENSMUSG00000071158	Gm156	1.66725	0.600181	0.246661	2.30576	0.958121	0.211372	0.350049	-1.84575	1	0.961893	-0.544885	1	0.709716	-1.14873	0.00750498
ENSMUSG00000021365	Nedd9	2.27015	0.529183	0.247834	2.94505	0.796475	0.268788	1.75025	-0.0959558	1	1.49054	-0.370484	1	1.04966	-1.05042	0.00345588
ENSMUSG00000024758	Rtn3	0.753986	-0.553266	0.248826	0.895487	-0.128281	1	0.922857	-0.0671371	1	1.05261	0.148212	1	1.23455	0.522922	0.206988
ENSMUSG00000030654	Arl6ip1	3.94261	-0.546292	0.249999	4.66659	-0.130568	1	2.92768	-0.820703	1	2.94981	-0.906938	0.569734	8.08122	1.09048	0.000342591
ENSMUSG00000032301	Psma4	1.56603	-0.545122	0.25107	1.25703	-0.745874	0.516097	0.859212	-1.22195	1	2.46026	0.371827	1	2.64503	0.604452	0.113824
ENSMUSG00000073676	Hspe1	2.40635	-0.543853	0.253098	1.779	-0.873612	0.396761	1.84571	-0.763082	1	3.4894	0.224836	1	4.28911	0.734749	0.0372177
ENSMUSG00000038855	Itpkb	2.79563	0.524377	0.253136	3.89321	0.921091	0.145903	2.99133	0.368577	1	1.65633	-0.54639	1	1.28325	-1.0662	0.00283785
ENSMUSG00000027968	Larp7	0.605124	-0.562071	0.254874	0.605771	-0.408458	0.837856	0.509163	-0.579628	1	0.932176	0.320575	1	1.00096	0.536492	0.199674
ENSMUSG00000028797	Tmem234	1.79676	0.522636	0.258583	1.57548	0.120116	0.993049	1.43202	-0.0454394	1	1.18399	-0.368054	1	1.15205	-0.467473	0.332423
ENSMUSG00000028927	Padi2	0.96537	0.527955	0.261161	1.09661	0.563158	0.484282	0.922857	0.23926	1	0.677235	-0.256742	1	0.479108	-0.926565	0.0179375
ENSMUSG00000033047	Eif3l	0.641595	-0.552779	0.261873	0.565067	-0.60362	0.631312	0.509163	-0.657971	1	1.06668	0.471884	1	1.03177	0.482204	0.268871
ENSMUSG00000002102	Psmc3	1.05245	-0.542041	0.262817	0.895487	-0.651462	0.576149	0.95468	-0.496119	1	1.51244	0.210299	1	1.82797	0.674109	0.0669364
ENSMUSG00000003882	Il7r	2.12798	0.527188	0.264022	2.38477	0.537867	0.534429	4.10512	1.23035	1	1.38732	-0.383655	1	1.07352	-0.899549	0.019102
ENSMUSG00000020075	Ddx21	1.21546	-0.542832	0.265016	1.0583	-0.616319	0.619798	1.20926	-0.372201	1	2.07706	0.533216	1	1.88959	0.416869	0.368109
ENSMUSG00000032009	Sesn3	0.767384	0.532465	0.266954	0.943374	0.704772	0.340351	1.05015	0.759969	1	0.439499	-0.594811	1	0.400582	-0.834061	0.0442276
ENSMUSG00000057666	Gapdh	8.45536	-0.532382	0.267389	6.13672	-0.894814	0.330076	4.93251	-1.16703	1	12.7627	0.308574	1	14.6416	0.678362	0.059637
ENSMUSG00000069094	Pde7a	1.29138	0.521382	0.269881	1.61858	0.730828	0.306269	1.81389	0.774638	1	0.816436	-0.438179	1	0.625226	-0.974605	0.0109006
ENSMUSG00000030165	Klrd1	11.1066	0.511253	0.269881	12.3141	0.508457	0.542566	6.46	-0.533743	1	8.30043	-0.160274	1	5.63001	-0.902044	0.0148989
ENSMUSG00000019370	Calm3	2.21358	-0.528937	0.280367	1.95618	-0.583637	0.648362	1.27291	-1.15934	1	3.31267	0.295947	1	3.69171	0.593072	0.122846
ENSMUSG00000017760	Ctsa	0.966859	0.517889	0.280933	0.945769	0.301448	0.768015	1.11379	0.49798	1	0.708516	-0.187922	1	0.527814	-0.764215	0.0659767
ENSMUSG00000026615	Eprs	0.742821	-0.540775	0.28289	0.773375	-0.330372	0.934704	0.413695	-1.14334	1	1.0354	0.15629	1	1.2584	0.616181	0.115641
ENSMUSG00000027236	Eif3j1	0.7979	-0.536155	0.28289	0.797319	-0.392451	0.85139	1.01833	0.00128805	1	1.20589	0.308162	1	1.28027	0.495458	0.246212
ENSMUSG00000005362	Crbn	0.957927	0.518855	0.28289	1.19239	0.717559	0.324945	0.572808	-0.419163	1	0.647518	-0.325774	1	0.46718	-0.962861	0.0130889
ENSMUSG00000022657	Cd96	0.901359	0.518124	0.283256	0.917036	0.368234	0.677145	1.05015	0.517016	1	0.650646	-0.213581	1	0.483084	-0.796803	0.0533915
ENSMUSG00000030663	1110004F10Rik	0.826184	-0.533924	0.283298	0.90267	-0.248158	1	0.668276	-0.637212	1	1.30442	0.391482	1	1.26636	0.394739	0.413075
ENSMUSG00000020994	Pnn	0.966859	-0.531717	0.285928	1.20436	-0.0343667	1	0.986502	-0.319609	1	1.40139	0.235067	1	1.48901	0.407698	0.387313
ENSMUSG00000032946	Rasgrp2	0.328985	-0.572878	0.289712	0.289716	-0.614489	0.667462	1.24108	1.55566	1	0.450448	0.0974077	1	0.574532	0.650737	0.102192
ENSMUSG00000021361	Tmem14c	0.953461	-0.527994	0.290118	0.811685	-0.63972	0.589322	0.922857	-0.390549	1	1.38575	0.243346	1	1.61624	0.632258	0.0949005
ENSMUSG00000032407	U2surp	0.971325	-0.527535	0.291038	1.09901	-0.187302	1	1.27291	0.0372555	1	1.35603	0.170438	1	1.5576	0.503605	0.229386
ENSMUSG00000059208	Hnrnpm	1.6881	-0.522309	0.292479	1.79337	-0.285688	0.979167	1.65478	-0.389238	1	2.49936	0.282134	1	2.66293	0.472027	0.270899
ENSMUSG00000058013	2022-09-11	1.29659	-0.521352	0.301912	1.49407	-0.153519	1	1.62296	-0.0326593	1	1.82838	0.193864	1	2.04168	0.46896	0.28152
ENSMUSG00000050241	Klre1	3.17299	0.501876	0.302296	3.57716	0.531961	0.534429	2.03665	-0.380391	1	2.34452	-0.185358	1	1.62519	-0.889269	0.0189988
ENSMUSG00000097415	AU020206	2.62072	0.500146	0.302627	3.75434	0.956738	0.117069	4.00966	0.875288	1	1.59846	-0.512475	1	1.15702	-1.14815	0.00108684
ENSMUSG00000051223	Bzw1	1.50872	-0.517362	0.302993	1.609	-0.275514	0.989015	1.71842	-0.168665	1	2.26006	0.308149	1	2.33789	0.437055	0.323726
ENSMUSG00000011884	Gltp	0.60959	-0.531309	0.302993	0.646475	-0.292885	0.972856	0.509163	-0.56878	1	0.794539	0.0443179	1	1.04569	0.656464	0.0817373
ENSMUSG00000031848	Lsm4	1.72531	-0.515645	0.305078	1.37196	-0.738602	0.522864	1.30473	-0.754011	1	2.67922	0.376571	1	2.82197	0.562501	0.151969
ENSMUSG00000036499	Eea1	0.643084	-0.544312	0.30602	1.13492	0.541038	0.524606	0.540985	-0.572435	1	0.822692	9.39395e-06	1	0.942312	0.284812	0.641122
ENSMUSG00000034345	Gtf2h5	1.17601	-0.514149	0.311922	1.0607	-0.539081	0.681908	0.827389	-0.838202	1	1.7752	0.325281	1	1.90252	0.53865	0.182213
ENSMUSG00000038622	Med30	0.549301	-0.527358	0.312699	0.560278	-0.35159	0.900249	0.445517	-0.596744	1	0.62875	-0.179985	1	1.00295	0.812908	0.0200488
ENSMUSG00000042079	Hnrnpf	2.80828	-0.507919	0.313917	2.68407	-0.444078	0.729792	2.86404	-0.333058	1	3.99772	0.222551	1	4.56842	0.558536	0.152702
ENSMUSG00000027184	Caprin1	0.855957	-0.514766	0.315107	0.993656	-0.135558	1	0.763744	-0.489624	1	1.18399	0.164899	1	1.3578	0.492794	0.246152
ENSMUSG00000022193	Psmb5	1.36134	-0.511233	0.315107	1.03436	-0.805612	0.45872	0.763744	-1.15976	1	2.03014	0.305298	1	2.29614	0.639546	0.0866209
ENSMUSG00000024642	Tle4	0.808321	0.504728	0.315107	0.991261	0.682612	0.357859	1.14562	0.79313	1	0.52083	-0.415058	1	0.40754	-0.913229	0.0220487
ENSMUSG00000031939	Taf1d	0.990677	-0.514745	0.316245	0.99605	-0.366931	0.884699	0.922857	-0.43692	1	1.36698	0.160369	1	1.63612	0.585903	0.136965
ENSMUSG00000020321	Mdh1	1.05469	-0.512231	0.317576	1.00323	-0.453272	0.781564	0.540985	-1.26683	1	1.59064	0.325381	1	1.68781	0.515732	0.213067
ENSMUSG00000038374	Rbm8a	1.05692	-0.509639	0.319577	0.94098	-0.555857	0.668989	0.95468	-0.4797	1	1.39983	0.0909244	1	1.823	0.69473	0.0557851
ENSMUSG00000003623	Crot	0.882752	0.497932	0.319577	1.04633	0.618437	0.417498	0.381872	-0.862476	1	0.595905	-0.340738	1	0.476126	-0.798506	0.0526272
ENSMUSG00000022450	Ndufa6	2.75692	0.486658	0.319577	2.69843	0.281415	0.837856	2.22759	-0.0556304	1	1.99417	-0.231591	1	1.63811	-0.632716	0.132038
ENSMUSG00000030738	Eif3c	2.06472	-0.505572	0.320222	1.91309	-0.491141	0.742141	1.65478	-0.669963	1	2.78402	0.126252	1	3.48695	0.649097	0.0783367
ENSMUSG00000039997	Ifi203	2.37063	0.490215	0.320614	3.03843	0.749686	0.318383	3.05498	0.621959	1	1.64382	-0.301684	1	1.11129	-1.05113	0.00349123
ENSMUSG00000026094	Stk17b	6.53728	0.483896	0.320835	8.29164	0.726481	0.331182	8.40118	0.605196	1	4.28082	-0.403647	1	3.30405	-0.924595	0.0119892
ENSMUSG00000040345	Arhgap9	1.80346	0.488355	0.321065	2.02562	0.517576	0.530882	1.43202	-0.068959	1	1.2747	-0.269756	1	0.980084	-0.792421	0.0426204
ENSMUSG00000045817	Zfp36l2	3.60469	0.49065	0.321065	4.4487	0.682747	0.380029	7.70108	1.35639	1	2.45244	-0.334246	1	1.69378	-1.04713	0.00374967
ENSMUSG00000031029	Eif3f	5.3955	0.48202	0.323412	4.65701	0.0683749	1	3.88236	-0.235348	1	4.00398	-0.190721	1	3.44123	-0.505477	0.271378
ENSMUSG00000026360	Rgs2	2.518	0.490864	0.329227	2.64576	0.404332	0.679859	2.1003	-0.00587174	1	1.63913	-0.408678	1	1.5238	-0.596302	0.175892
ENSMUSG00000029408	Abcb9	1.25565	0.489373	0.332995	1.06788	0.0504927	1	0.381872	-1.37722	1	0.944689	-0.160852	1	0.806134	-0.487281	0.334458
ENSMUSG00000011179	Odc1	0.779293	-0.51375	0.333851	0.890698	-0.159699	1	0.731921	-0.412031	1	1.20901	0.376844	1	1.15602	0.343732	0.529369
ENSMUSG00000026288	Inpp5d	1.24746	0.48534	0.334239	1.37196	0.480038	0.541389	1.24108	0.262675	1	0.885255	-0.264163	1	0.683872	-0.778316	0.0571056
ENSMUSG00000034647	Ankrd12	2.18455	0.482536	0.334597	2.74871	0.712049	0.349698	2.00483	0.129867	1	1.35134	-0.499413	1	1.19181	-0.789465	0.0441624
ENSMUSG00000032578	Cish	2.18976	0.485531	0.334709	3.06716	0.90614	0.164052	2.57764	0.489768	1	1.49836	-0.327185	1	0.94927	-1.1882	0.000731765
ENSMUSG00000078348	Sf3b5	1.20802	-0.499826	0.335048	1.1038	-0.507849	0.724086	1.20926	-0.333338	1	1.6141	0.115068	1	2.03472	0.649175	0.0805551
ENSMUSG00000025066	Sfr1	0.946018	-0.502265	0.337519	0.948163	-0.362292	0.889862	0.859212	-0.46153	1	1.36855	0.257404	1	1.49995	0.505379	0.228862
ENSMUSG00000044627	Swi5	1.3539	-0.495522	0.341897	1.14211	-0.630649	0.597109	0.795567	-1.08412	1	1.9926	0.29481	1	2.20867	0.578714	0.138452
ENSMUSG00000004612	Nkg7	29.7999	0.471496	0.341897	31.6198	0.407994	0.668989	18.3299	-0.478105	1	20.522	-0.32613	1	17.9914	-0.614222	0.143904
ENSMUSG00000001687	Ubl3	1.48192	0.479943	0.344299	1.8652	0.711355	0.32228	2.06847	0.740337	1	1.01664	-0.325707	1	0.726614	-0.979058	0.00991222
ENSMUSG00000038965	Ube2l3	1.44024	-0.492506	0.347979	1.39351	-0.411966	0.833641	1.08197	-0.740615	1	2.0145	0.204103	1	2.32596	0.558618	0.156534
ENSMUSG00000038518	Jarid2	1.03013	0.482458	0.350644	1.21872	0.60494	0.440234	1.17744	0.465609	1	0.666287	-0.423075	1	0.568568	-0.767746	0.0661146
ENSMUSG00000022500	Litaf	1.72605	0.474129	0.352281	2.12858	0.671402	0.351912	0.731921	-0.957776	1	1.26063	-0.222327	1	0.878696	-0.917293	0.0171072
ENSMUSG00000061136	Prpf40a	1.18271	-0.491539	0.353956	1.30732	-0.197564	1	1.71842	0.203709	1	1.60159	0.146334	1	1.84785	0.483532	0.257625
ENSMUSG00000029066	Mrpl20	1.02491	-0.491316	0.355289	0.859572	-0.635837	0.596039	0.604631	-1.05827	1	1.4749	0.257284	1	1.68682	0.60401	0.11693
ENSMUSG00000061232	H2-K1	24.924	0.464669	0.356042	29.9629	0.619441	0.444558	28.6086	0.425904	1	17.3704	-0.309995	1	13.2192	-0.852177	0.0227435
ENSMUSG00000034786	Gpsm3	1.6092	0.470477	0.356789	1.53957	0.233928	0.84107	1.55931	0.209008	1	1.21527	-0.1667	1	0.957222	-0.64106	0.127575
ENSMUSG00000001156	Mxd1	1.04129	0.485911	0.35715	1.26182	0.649032	0.396761	1.6866	0.966595	1	0.655339	-0.466956	1	0.554652	-0.828914	0.046678
ENSMUSG00000001020	S100a4	12.2015	0.467929	0.359887	9.5343	-0.103554	1	11.1698	0.100029	1	10.4229	0.0471545	1	7.43015	-0.600764	0.161673
ENSMUSG00000004207	Psap	1.88683	0.481932	0.360149	1.69281	0.133489	0.978548	2.1003	0.410118	1	1.3357	-0.271176	1	1.19479	-0.518388	0.282509
ENSMUSG00000026222	Sp100	3.33897	0.465368	0.361269	3.78068	0.516361	0.536134	4.90069	0.793673	1	2.3539	-0.289275	1	1.81504	-0.807459	0.0360731
ENSMUSG00000038274	Fau	62.4111	0.460158	0.361908	58.98	0.205167	0.937119	59.222	0.144895	1	45.9128	-0.220066	1	38.9111	-0.56277	0.194238
ENSMUSG00000095041	AC149090.1	1.22588	0.477275	0.364243	1.94182	1.12816	0.0287546	1.81389	0.82742	1	0.70226	-0.629222	1	0.523838	-1.21682	0.000903763
ENSMUSG00000074656	Eif2s2	2.72715	-0.481311	0.364429	2.44224	-0.527079	0.646147	2.00483	-0.783191	1	3.88667	0.247857	1	4.37857	0.557474	0.155588
ENSMUSG00000058470	Gm8369	2.03792	0.466222	0.368006	2.64815	0.758635	0.309315	3.02315	0.815422	1	1.48898	-0.226875	1	0.930384	-1.1117	0.00172452
ENSMUSG00000034765	Dusp5	3.99173	0.463933	0.368082	4.9156	0.661611	0.398602	5.09163	0.587019	1	2.56348	-0.448601	1	2.19475	-0.788148	0.0437681
ENSMUSG00000032094	Cd3d	12.069	0.458284	0.368821	11.9239	0.278827	0.837856	9.73773	-0.0884608	1	9.39684	-0.122644	1	7.0574	-0.681263	0.0912243
ENSMUSG00000019432	Ddx39b	0.902848	-0.484955	0.36908	0.828445	-0.489139	0.749731	1.4002	0.309163	1	1.22622	0.157515	1	1.46416	0.576533	0.144757
ENSMUSG00000067212	H2-T23	4.24927	0.459681	0.37041	5.07363	0.604741	0.461626	4.3597	0.268151	1	3.18285	-0.188684	1	2.16593	-0.925145	0.0120485
ENSMUSG00000029538	Srsf9	0.772594	-0.484136	0.372268	0.806896	-0.282045	0.983016	0.763744	-0.31965	1	1.0354	0.134272	1	1.23355	0.54122	0.183691
ENSMUSG00000039621	Prex1	1.44619	0.463673	0.375387	1.74788	0.62955	0.398169	2.19576	0.853649	1	0.961893	-0.388346	1	0.777308	-0.827919	0.0383815
ENSMUSG00000030007	Cct7	1.04129	-0.480362	0.375387	0.972106	-0.458805	0.775152	0.986502	-0.391684	1	1.44675	0.202604	1	1.67091	0.557063	0.161806
ENSMUSG00000007656	Arpp19	2.20539	-0.475073	0.375387	2.1597	-0.380228	0.79958	2.03665	-0.448213	1	3.1156	0.237252	1	3.44123	0.498537	0.227857
ENSMUSG00000007836	Hnrnpa0	2.63858	-0.474359	0.375387	2.63857	-0.346469	0.837856	2.45034	-0.443303	1	3.86165	0.302844	1	4.00482	0.436585	0.323726
ENSMUSG00000071708	Sms	0.812787	-0.483701	0.375987	0.763798	-0.450118	0.789643	0.986502	-0.0339169	1	1.0792	0.117874	1	1.33295	0.6041	0.121185
ENSMUSG00000040731	Eif4h	0.871587	-0.480214	0.378365	0.905065	-0.288632	0.97671	0.731921	-0.551253	1	1.19181	0.173896	1	1.3757	0.519062	0.210356
ENSMUSG00000025487	Psmd13	0.858934	-0.480764	0.378365	0.684784	-0.706522	0.534429	0.827389	-0.359302	1	1.18086	0.183219	1	1.43534	0.65181	0.0816596
ENSMUSG00000030042	Pole4	0.842559	-0.479504	0.381238	0.744643	-0.544019	0.677145	0.604631	-0.766266	1	1.29973	0.396695	1	1.2922	0.454355	0.308523
ENSMUSG00000022234	Cct5	1.15964	-0.476223	0.38335	0.948163	-0.664739	0.558813	0.827389	-0.791674	1	1.64695	0.246236	1	1.89258	0.601169	0.119199
ENSMUSG00000030216	Wbp11	0.708583	-0.480297	0.384092	0.861966	-0.0321452	1	0.795567	-0.134293	1	0.833641	-0.0935381	1	1.14608	0.575433	0.14864
ENSMUSG00000022403	St13	0.935598	-0.478118	0.385603	1.03436	-0.186438	1	0.47734	-1.24048	1	1.28565	0.184578	1	1.45223	0.483117	0.263376
ENSMUSG00000028452	Vcp	1.46257	-0.473378	0.385718	1.41027	-0.40297	0.837856	1.14562	-0.669104	1	2.18968	0.345998	1	2.21463	0.432245	0.333233
ENSMUSG00000024991	Eif3a	2.68324	-0.470118	0.385797	2.95942	-0.185753	1	2.83222	-0.256776	1	3.8726	0.280796	1	3.9591	0.377927	0.432819
ENSMUSG00000022108	Itm2b	4.40185	0.451381	0.386906	4.22603	0.226799	0.906162	3.15044	-0.256814	1	3.2548	-0.21634	1	2.77922	-0.545108	0.218739
ENSMUSG00000016496	Cd274	0.579818	0.47602	0.387074	0.83084	0.943382	0.13434	1.08197	1.18393	1	0.350348	-0.538734	1	0.266392	-1.09161	0.00561623
ENSMUSG00000028809	Srrm1	1.3271	-0.472184	0.387215	1.5252	-0.119787	1	1.59113	-0.0606737	1	1.60785	-0.0358743	1	2.12815	0.564615	0.151976
ENSMUSG00000027639	Samhd1	1.91139	0.464339	0.389461	2.53322	0.792648	0.288684	5.56897	1.80455	1	1.22778	-0.447173	1	0.877702	-1.10283	0.0033139
ENSMUSG00000070733	Fryl	1.32636	0.456564	0.389461	1.77421	0.804512	0.229996	2.22759	0.997616	1	0.800796	-0.554972	1	0.696794	-0.872916	0.0265716
ENSMUSG00000015437	Gzmb	10.0906	-0.479777	0.389461	7.10404	-0.903113	0.340112	9.41951	-0.453041	1	12.3592	-0.0236274	1	18.1912	0.838746	0.0150001
ENSMUSG00000050002	Idnk	0.988444	0.457884	0.389695	1.04633	0.397948	0.654874	1.08197	0.392575	1	0.689748	-0.309632	1	0.59143	-0.638159	0.149673
ENSMUSG00000063787	Chchd1	0.66839	-0.480596	0.38999	0.471687	-0.894305	0.388533	0.350049	-1.17219	1	0.968149	0.278986	1	1.12024	0.658934	0.0803213
ENSMUSG00000031532	Saraf	1.93	0.450736	0.393361	2.12379	0.458442	0.563489	3.0868	0.917144	1	1.44206	-0.198023	1	1.04469	-0.824191	0.0325425
ENSMUSG00000026009	Icos	3.00552	0.454741	0.395244	4.76715	1.11441	0.0389597	4.39153	0.782416	1	1.93004	-0.454154	1	1.22163	-1.31666	0.00014184
ENSMUSG00000017132	Cyth1	0.362479	0.472884	0.396413	0.47887	0.796797	0.279575	1.05015	1.83433	1	0.245556	-0.346021	1	0.156058	-1.2017	0.00198448
ENSMUSG00000027940	Tpm3	3.88307	-0.460849	0.398238	3.78068	-0.379241	0.800254	4.0733	-0.264229	1	5.28025	0.179809	1	6.07234	0.519059	0.199141
ENSMUSG00000064262	Gimap8	0.899871	0.454706	0.398993	1.19718	0.794213	0.249551	1.24108	0.723445	1	0.569316	-0.476966	1	0.469168	-0.886782	0.0253221
ENSMUSG00000060373	Hnrnpc	1.47001	-0.464022	0.399124	1.41267	-0.401295	0.837856	1.81389	-0.0166046	1	2.00512	0.182993	1	2.30409	0.520779	0.202962
ENSMUSG00000090553	Snrpe	4.48596	-0.459229	0.399268	3.75674	-0.616715	0.540609	3.43685	-0.717411	1	6.09825	0.180633	1	7.29496	0.611829	0.102509
ENSMUSG00000040128	Pnrc1	2.98468	0.445961	0.399268	3.55801	0.593325	0.480752	3.7869	0.572576	1	1.81899	-0.54716	1	1.80908	-0.623743	0.140823
ENSMUSG00000054065	Pkp3	1.05543	0.456202	0.399268	0.821262	-0.114138	1	0.604631	-0.518565	1	0.819564	-0.126722	1	0.72065	-0.394126	0.506377
ENSMUSG00000028581	Laptm5	9.5361	0.440696	0.400932	11.2534	0.571803	0.500951	13.1109	0.678834	1	6.94284	-0.250111	1	5.13003	-0.842577	0.0250694
ENSMUSG00000029632	Ndufa4	4.08924	-0.458008	0.403107	3.33773	-0.656041	0.534429	3.46867	-0.568944	1	6.24058	0.395147	1	6.23238	0.463438	0.280626
ENSMUSG00000061474	Mrps36	0.753242	-0.462865	0.412445	0.622531	-0.636416	0.597952	0.381872	-1.21702	1	1.11361	0.332238	1	1.18385	0.528149	0.203171
ENSMUSG00000028248	Pnisr	1.53626	0.441434	0.413829	2.02323	0.766526	0.264141	1.4002	0.107381	1	0.971278	-0.487665	1	0.853846	-0.782936	0.0542333
ENSMUSG00000005575	Ube2m	0.905825	-0.458804	0.415351	0.749432	-0.632489	0.601053	0.47734	-1.18042	1	1.19963	0.134393	1	1.50392	0.661199	0.0758962
ENSMUSG00000018567	Gabarap	2.97203	0.435439	0.416399	3.05998	0.334945	0.767509	2.19576	-0.213006	1	2.05047	-0.344886	1	1.93234	-0.501419	0.280272
ENSMUSG00000021025	Nfkbia	1.6226	-0.468106	0.417277	1.67126	-0.293798	0.982112	2.83222	0.477554	1	2.04422	0.036666	1	2.59136	0.559618	0.174501
ENSMUSG00000027248	Pdia3	2.17041	-0.451554	0.418656	2.06632	-0.407406	0.837856	1.84571	-0.549505	1	3.05303	0.249782	1	3.32294	0.48061	0.256592
ENSMUSG00000025204	Ndufb8	1.58538	-0.452253	0.4188	1.32168	-0.617274	0.609885	0.922857	-1.07563	1	2.32888	0.329244	1	2.45816	0.508712	0.217069
ENSMUSG00000020738	Sumo2	3.07623	-0.44913	0.419491	2.93547	-0.402293	0.771679	2.54581	-0.593985	1	3.84914	0.0401921	1	4.99783	0.620835	0.0964051
ENSMUSG00000052142	Rasal3	1.14028	0.439323	0.42055	1.13971	0.288768	0.776433	1.14562	0.255216	1	0.878998	-0.150475	1	0.682878	-0.649311	0.139148
ENSMUSG00000045193	Cirbp	0.989932	0.441045	0.422429	1.09182	0.457408	0.576587	0.95468	0.204163	1	0.627186	-0.483355	1	0.63616	-0.518264	0.293878
ENSMUSG00000071533	Pcnp	0.760685	-0.455968	0.422429	0.917036	-0.0282051	1	0.604631	-0.601879	1	1.03071	0.178316	1	1.11825	0.384451	0.434079
ENSMUSG00000027692	Tnik	0.723469	0.446237	0.422748	0.984078	0.828795	0.221773	1.08197	0.842705	1	0.436371	-0.561024	1	0.385672	-0.852546	0.0372177
ENSMUSG00000021486	Prelid1	1.86896	-0.448904	0.424079	1.44619	-0.731795	0.528562	1.52749	-0.600309	1	2.79966	0.368533	1	2.88359	0.501053	0.227319
ENSMUSG00000068882	Ssb	1.79602	-0.448197	0.425546	1.83647	-0.290516	0.97288	1.62296	-0.455739	1	2.38362	0.146842	1	2.77326	0.503632	0.223323
ENSMUSG00000048534	Jaml	1.21918	0.443798	0.426845	1.32168	0.429184	0.618388	2.19576	1.09369	1	0.946253	-0.13585	1	0.647094	-0.862992	0.0333434
ENSMUSG00000027593	Raly	1.39707	-0.448097	0.427533	1.38872	-0.33528	0.918617	1.24108	-0.472066	1	1.87999	0.172107	1	2.15797	0.504488	0.223323
ENSMUSG00000026914	Psmd14	0.704862	-0.454071	0.428786	0.703939	-0.330452	0.931971	0.540985	-0.642996	1	0.971278	0.210601	1	1.08445	0.488839	0.257586
ENSMUSG00000090266	Mettl23	1.51542	0.433351	0.428786	1.49407	0.261423	0.812659	1.43202	0.154952	1	1.08858	-0.276506	1	0.97909	-0.514125	0.268803
ENSMUSG00000030413	Pglyrp1	2.47483	0.431734	0.429114	2.45182	0.267824	0.853044	1.52749	-0.467418	1	1.9973	-0.0763495	1	1.48404	-0.652841	0.11765
ENSMUSG00000030921	Trim30a	0.937086	0.441535	0.42914	1.20196	0.720539	0.32323	1.4002	0.829634	1	0.70226	-0.197495	1	0.4473	-1.04933	0.00581279
ENSMUSG00000026430	Rassf5	1.76848	0.431989	0.429916	2.18365	0.646245	0.416712	2.64128	0.808929	1	1.26532	-0.284423	1	0.935354	-0.87745	0.0202556
ENSMUSG00000026826	Nr4a2	5.95076	0.431877	0.431693	7.42728	0.66425	0.398393	4.51882	-0.185544	1	4.36997	-0.240775	1	3.1798	-0.860183	0.0242957
ENSMUSG00000024516	Sec11c	1.59803	-0.446493	0.431693	1.32647	-0.619821	0.609271	1.46384	-0.431834	1	2.24285	0.250155	1	2.51184	0.546402	0.171211
ENSMUSG00000029570	Lfng	1.8712	0.431703	0.432018	2.70801	0.929611	0.140157	2.3867	0.579487	1	1.19181	-0.48168	1	0.931378	-0.984206	0.00726128
ENSMUSG00000032093	Cd3e	8.82603	0.424843	0.432126	10.6884	0.606634	0.458181	8.97399	0.230835	1	6.29688	-0.294979	1	4.96503	-0.773369	0.0457104
ENSMUSG00000053044	Cd8b1	10.363	0.424255	0.433031	10.7195	0.335147	0.764741	8.81488	-0.0294212	1	7.60756	-0.24641	1	6.51368	-0.57219	0.185506
ENSMUSG00000043962	Thrap3	1.13656	-0.446839	0.433537	1.35999	-0.0342271	1	1.4002	6.7235e-05	1	1.36855	-0.0254561	1	1.74745	0.495196	0.239678
ENSMUSG00000005698	Ctcf	1.12837	-0.447004	0.433558	1.27858	-0.123117	1	0.891034	-0.628303	1	1.25124	-0.16968	1	1.84884	0.643109	0.0859042
ENSMUSG00000059456	Ptk2b	1.4916	0.428413	0.435956	1.74788	0.552928	0.490408	1.6866	0.409387	1	1.00725	-0.384843	1	0.888636	-0.666491	0.12137
ENSMUSG00000001281	Itgb7	0.551534	-0.482757	0.435957	0.529152	-0.414902	0.858023	2.76857	2.02649	1	0.753874	0.17148	1	0.82005	0.381396	0.453712
ENSMUSG00000026034	Clk1	2.57829	0.426557	0.437211	3.70167	0.91136	0.152596	3.72325	0.751707	1	1.72202	-0.405383	1	1.24548	-1.03986	0.00374219
ENSMUSG00000028599	Tnfrsf1b	1.52881	0.428356	0.438534	1.9059	0.660884	0.364078	0.95468	-0.434869	1	1.1183	-0.248608	1	0.832972	-0.827051	0.0381489
ENSMUSG00000021591	Glrx	1.58166	0.429076	0.439278	1.439	0.124634	0.986196	0.795567	-0.739161	1	1.26688	-0.0908097	1	1.01786	-0.524465	0.25752
ENSMUSG00000026864	Hspa5	3.32483	-0.439742	0.439882	3.79983	-0.104927	1	3.81872	-0.117147	1	4.51542	0.195639	1	4.8209	0.371052	0.447928
ENSMUSG00000029169	Dhx15	0.823951	-0.445751	0.439996	0.933797	-0.12115	1	0.795567	-0.329701	1	1.19181	0.306675	1	1.16696	0.313066	0.579752
ENSMUSG00000018770	Atp5g3	2.72269	-0.438093	0.440614	2.35365	-0.550542	0.619254	2.19576	-0.621132	1	3.91796	0.303264	1	4.14299	0.481101	0.253428
ENSMUSG00000024853	Sf3b2	1.87566	-0.439419	0.440665	1.80534	-0.380673	0.859921	1.65478	-0.485064	1	2.39457	0.084452	1	2.97206	0.572864	0.142317
ENSMUSG00000053898	Ech1	1.01449	0.429926	0.441569	0.878727	0.0451437	1	0.604631	-0.475279	1	0.818	-0.0779003	1	0.663992	-0.491921	0.323726
ENSMUSG00000018286	Psmb6	1.41717	-0.440452	0.441752	1.1014	-0.718115	0.534429	0.95468	-0.857503	1	1.97696	0.244299	1	2.26036	0.587016	0.130686
ENSMUSG00000028800	Hdac1	0.905825	-0.443237	0.442178	0.888304	-0.352194	0.897595	0.668276	-0.70806	1	1.26219	0.240075	1	1.37271	0.466139	0.288054
ENSMUSG00000039959	Hip1	1.05022	0.430394	0.442178	1.2283	0.551511	0.499702	0.795567	-0.143882	1	0.807052	-0.161485	1	0.574532	-0.817939	0.0440508
ENSMUSG00000009687	Fxyd5	10.2983	0.418875	0.442178	10.346	0.282415	0.837598	7.89202	-0.183562	1	8.15967	-0.117584	1	6.30593	-0.623901	0.136003
ENSMUSG00000030417	Pdcd5	1.31892	-0.440904	0.442178	1.21394	-0.452259	0.781863	1.59113	-0.0301572	1	1.81743	0.221467	1	2.01881	0.491446	0.244049
ENSMUSG00000006005	Tpr	2.45548	-0.437064	0.443205	2.89238	-0.0533629	1	2.95951	-0.0417678	1	3.1719	0.107451	1	3.6112	0.405366	0.380054
ENSMUSG00000032440	Tgfbr2	1.0465	0.42793	0.443478	1.3121	0.67127	0.358974	1.59113	0.84396	1	0.680364	-0.448391	1	0.592424	-0.758479	0.067176
ENSMUSG00000036438	Calm2	2.20762	-0.437439	0.445006	2.47336	-0.13513	1	2.89586	0.0815907	1	1.90971	-0.583742	1	3.8925	0.833093	0.0130301
ENSMUSG00000059534	Uqcr10	2.44431	-0.435116	0.445599	2.04956	-0.596221	0.62968	1.87754	-0.686341	1	3.57074	0.333791	1	3.70066	0.47279	0.267591
ENSMUSG00000053977	Cd8a	10.1516	0.416458	0.447105	11.6892	0.513583	0.535571	9.51498	0.107316	1	7.63102	-0.210582	1	5.8318	-0.741347	0.0588197
ENSMUSG00000038037	Socs1	1.32934	0.427391	0.447105	1.6545	0.657561	0.374892	2.03665	0.848778	1	0.863358	-0.451024	1	0.758422	-0.74523	0.0751686
ENSMUSG00000024695	Zfp91	1.23407	-0.43851	0.448018	1.52041	0.0199215	1	1.27291	-0.249406	1	1.43111	-0.0847494	1	1.90152	0.509194	0.220905
ENSMUSG00000004264	Phb2	0.930388	-0.438369	0.451837	0.66563	-0.843881	0.428649	0.604631	-0.881774	1	1.34509	0.312091	1	1.4751	0.575227	0.146347
ENSMUSG00000022967	Ifnar1	1.10381	0.424748	0.451837	1.47731	0.784662	0.254974	0.827389	-0.16439	1	0.725721	-0.431651	1	0.61131	-0.799908	0.0506348
ENSMUSG00000030647	Ndufc2	1.4328	-0.434626	0.452125	1.07746	-0.765224	0.499496	1.20926	-0.536283	1	2.0364	0.283604	1	2.2524	0.559633	0.156784
ENSMUSG00000025428	Atp5a1	2.63709	-0.430714	0.452128	2.40872	-0.457887	0.710341	2.70493	-0.270639	1	3.74435	0.284971	1	3.93524	0.44478	0.31258
ENSMUSG00000001419	Mef2d	0.858189	0.425666	0.452815	1.02239	0.580919	0.462995	1.33655	0.883232	1	0.592776	-0.346946	1	0.48706	-0.755048	0.071761
ENSMUSG00000058600	Rpl30	40.2508	0.409946	0.456961	35.252	0.0479057	1	31.5999	-0.157595	1	31.5485	-0.142448	1	27.3827	-0.434781	0.375977
ENSMUSG00000025132	Arhgdia	2.13989	-0.428633	0.458614	1.98731	-0.4297	0.807064	1.49567	-0.812758	1	2.98734	0.25566	1	3.22553	0.469695	0.271869
ENSMUSG00000028691	Prdx1	2.69738	-0.428788	0.460405	1.70717	-1.02914	0.280129	2.06847	-0.686639	1	3.90857	0.324222	1	4.30104	0.599285	0.116924
ENSMUSG00000033732	Sf3b3	0.785991	-0.435595	0.46174	0.90267	-0.0916948	1	0.731921	-0.370603	1	1.1183	0.2851	1	1.10533	0.308028	0.593324
ENSMUSG00000038538	Ubn2	0.858934	0.422613	0.462328	1.28337	0.982783	0.0907086	1.11379	0.619844	1	0.563059	-0.437241	1	0.408534	-1.06742	0.00467397
ENSMUSG00000031328	Flna	0.963137	-0.43577	0.462384	0.809291	-0.591321	0.651871	1.65478	0.487804	1	1.40452	0.33035	1	1.43235	0.431623	0.346628
ENSMUSG00000026374	Tsn	1.06436	-0.430642	0.463733	1.01281	-0.391167	0.849622	0.891034	-0.532394	1	1.45457	0.215302	1	1.61426	0.481442	0.261754
ENSMUSG00000006998	Psmd2	0.701884	-0.43428	0.463759	0.66563	-0.39791	0.842397	0.509163	-0.706284	1	0.996302	0.282038	1	1.04966	0.445684	0.323726
ENSMUSG00000020219	Timm13	1.27128	-0.428642	0.465181	1.07267	-0.580331	0.654039	1.55931	0.00293778	1	1.84558	0.328093	1	1.89556	0.445078	0.317379
ENSMUSG00000073155	1810058I24Rik	1.21248	0.41526	0.466477	1.08225	0.0850942	1	1.17744	0.191559	1	0.969714	-0.10206	1	0.79023	-0.51021	0.300209
ENSMUSG00000056737	Capg	1.8243	0.417619	0.466975	1.73112	0.18726	0.905788	1.59113	0.0265634	1	1.6141	0.0775047	1	1.04867	-0.738628	0.0692143
ENSMUSG00000070327	Rnf213	0.598425	0.427291	0.469551	0.713517	0.584529	0.481704	1.4002	1.48202	1	0.437935	-0.246084	1	0.30814	-0.9254	0.024581
ENSMUSG00000037202	Prf1	2.44729	-0.433361	0.469623	2.93069	-0.0235192	1	1.973	-0.616094	1	3.12967	0.0925107	1	3.61219	0.417344	0.373123
ENSMUSG00000048376	F2r	1.0197	0.416434	0.47159	1.36478	0.779305	0.261146	0.827389	-0.0536309	1	0.711645	-0.335751	1	0.545706	-0.866096	0.030132
ENSMUSG00000079658	Eloc	1.48936	-0.423262	0.475385	1.3145	-0.50579	0.725569	1.24108	-0.54797	1	2.08332	0.264075	1	2.24942	0.479883	0.259798
ENSMUSG00000071014	Ndufb6	1.01375	-0.425515	0.475963	0.785347	-0.711119	0.534429	0.731921	-0.732927	1	1.46395	0.32114	1	1.55561	0.513691	0.215034
ENSMUSG00000021127	Zfp36l1	2.26196	0.414807	0.476495	3.42871	1.00277	0.09574	4.61429	1.25072	1	1.55311	-0.365834	1	0.977102	-1.23867	0.00042914
ENSMUSG00000018168	Ikzf3	2.07439	0.409237	0.477235	2.7559	0.760384	0.306702	1.973	0.142788	1	1.45144	-0.337214	1	1.12322	-0.851097	0.0260086
ENSMUSG00000048163	Selplg	5.60019	0.40375	0.478819	6.62277	0.551728	0.528562	6.68276	0.454798	1	4.01493	-0.299974	1	3.30107	-0.703315	0.0789057
ENSMUSG00000020022	Ndufa12	0.857445	-0.427049	0.478819	0.615348	-0.830446	0.444653	0.509163	-0.991419	1	1.21214	0.280588	1	1.3588	0.586508	0.137471
ENSMUSG00000020134	Peli1	2.78819	0.407428	0.478819	4.1542	0.965921	0.110301	4.04148	0.745787	1	1.73454	-0.536741	1	1.42241	-0.957401	0.00934563
ENSMUSG00000007721	Ccdc124	0.678066	-0.427798	0.479288	0.557884	-0.616994	0.619798	0.509163	-0.651817	1	0.943125	0.250336	1	1.05265	0.537813	0.191402
ENSMUSG00000026463	Atp2b4	1.74392	0.407623	0.480006	2.39196	0.816458	0.25312	2.03665	0.440698	1	1.04948	-0.591195	1	1.01289	-0.726694	0.0715603
ENSMUSG00000000088	Cox5a	4.055	-0.416796	0.480462	3.15097	-0.702675	0.495303	2.60946	-0.937247	1	5.62277	0.253296	1	6.30494	0.553666	0.156806
ENSMUSG00000020362	Cnot6	0.716026	-0.425709	0.482066	0.871544	0.0110873	1	0.604631	-0.493432	1	0.827385	-0.0798533	1	1.09638	0.508449	0.22835
ENSMUSG00000024208	Uqcc2	1.04576	-0.422076	0.482763	0.809291	-0.710346	0.534429	0.636453	-0.969299	1	1.49524	0.30571	1	1.61127	0.526766	0.199141
ENSMUSG00000021549	Rasa1	1.05171	0.410517	0.482789	1.45577	0.835476	0.204315	0.636453	-0.467215	1	0.663159	-0.510548	1	0.60137	-0.752184	0.0717778
ENSMUSG00000041736	Tspo	3.00255	0.402089	0.482789	2.629	0.0436482	1	2.73675	0.0705171	1	2.55723	-0.00110855	1	1.92737	-0.548291	0.216531
ENSMUSG00000045128	Rpl18a	37.4113	0.398295	0.483638	30.9853	-0.050987	1	30.0724	-0.129519	1	29.6388	-0.13138	1	26.4424	-0.370661	0.497668
ENSMUSG00000034042	Gpbp1l1	0.716771	0.410961	0.487984	0.950557	0.760082	0.283748	1.05015	0.794568	1	0.469216	-0.446265	1	0.396606	-0.809763	0.0496705
ENSMUSG00000028820	Sfpq	2.58499	-0.414622	0.488375	3.40956	0.150393	1	3.43685	0.114393	1	3.27826	0.0932723	1	3.56647	0.287956	0.62551
ENSMUSG00000034613	Ppm1h	0.943785	0.408559	0.488375	1.19957	0.682731	0.350119	0.986502	0.302435	1	0.603725	-0.487423	1	0.567574	-0.662267	0.133496
ENSMUSG00000028270	Gbp2	0.568653	0.418595	0.488903	0.703939	0.644438	0.408576	1.33655	1.48537	1	0.441063	-0.151233	1	0.271362	-1.06295	0.00723229
ENSMUSG00000004610	Etfb	1.23407	-0.418193	0.488903	1.0176	-0.608669	0.623799	0.700099	-1.07464	1	1.77677	0.321827	1	1.85977	0.480295	0.263424
ENSMUSG00000003814	Calr	3.04944	-0.415246	0.488903	2.8828	-0.391816	0.789585	2.64128	-0.505363	1	4.37935	0.319376	1	4.40242	0.386923	0.418181
ENSMUSG00000037266	Rsrp1	1.60399	0.402572	0.490803	2.17886	0.795846	0.271396	2.1003	0.604515	1	1.07294	-0.417305	1	0.873726	-0.844643	0.0330275
ENSMUSG00000073411	H2-D1	16.511	0.39491	0.491901	17.2393	0.332274	0.767168	14.1293	-0.0385732	1	12.3889	-0.227739	1	10.6646	-0.542189	0.219281
ENSMUSG00000024677	Ms4a6b	3.79673	0.397649	0.494122	4.77673	0.65598	0.400245	5.72808	0.795814	1	2.68079	-0.329703	1	2.13312	-0.79356	0.0408189
ENSMUSG00000006057	Atp5g1	2.04685	-0.412597	0.496138	1.49168	-0.798753	0.462251	1.30473	-0.931068	1	2.85127	0.265502	1	3.19968	0.570644	0.145084
ENSMUSG00000026750	Psmb7	0.778548	-0.417226	0.497187	0.679996	-0.515895	0.716681	0.986502	0.074385	1	1.04948	0.20205	1	1.18485	0.503583	0.232186
ENSMUSG00000054342	Kcnn4	0.282094	-0.453523	0.497647	0.337603	-0.0336737	1	1.08197	1.66989	1	0.406654	0.295094	1	0.37275	0.156532	0.868654
ENSMUSG00000039936	Pik3cd	2.02676	0.397054	0.498119	2.34168	0.507803	0.550606	1.94118	0.146658	1	1.44519	-0.312749	1	1.25244	-0.621498	0.143544
ENSMUSG00000001833	2022-09-07	2.21507	-0.41053	0.498119	2.42069	-0.155023	1	1.59113	-0.762582	1	2.70894	0.0318787	1	3.35276	0.498488	0.22926
ENSMUSG00000048546	Tob2	0.731657	0.412769	0.498119	0.929008	0.684341	0.360433	1.20926	0.966825	1	0.509882	-0.339555	1	0.396606	-0.845096	0.0425582
ENSMUSG00000022956	Atp5o	2.03346	-0.409882	0.498119	1.59224	-0.684749	0.535542	1.6866	-0.555065	1	2.83094	0.266755	1	3.11122	0.523885	0.195593
ENSMUSG00000044533	Rps2	23.5529	-0.407288	0.498119	14.9216	-1.01362	0.238159	17.1206	-0.768761	1	32.8795	0.273694	1	37.3883	0.612546	0.101412
ENSMUSG00000024217	Snrpc	1.05841	-0.413555	0.498119	0.912248	-0.535173	0.687999	0.636453	-0.980937	1	1.43267	0.212497	1	1.62618	0.529477	0.19448
ENSMUSG00000064341	mt-Nd1	15.0418	-0.408254	0.498119	15.173	-0.283474	0.916735	20.812	0.165991	1	20.0731	0.190433	1	21.8421	0.4072	0.372063
ENSMUSG00000032322	Pstpip1	1.10232	0.401194	0.499521	1.19957	0.408765	0.635678	0.922857	-0.0218828	1	0.811744	-0.253966	1	0.694806	-0.581682	0.207816
ENSMUSG00000018326	Ywhab	1.42089	-0.41102	0.500358	1.53717	-0.171162	1	1.55931	-0.146918	1	1.89563	0.188074	1	2.04168	0.380811	0.432497
ENSMUSG00000003955	Fam162a	0.689975	-0.419958	0.503408	0.507602	-0.785689	0.496477	0.47734	-0.759693	1	1.0401	0.406334	1	1.03575	0.4694	0.295387
ENSMUSG00000060791	Gmfg	3.8585	0.39253	0.504349	3.34491	0.0210613	1	2.73675	-0.299673	1	3.23916	-0.0331145	1	2.58539	-0.475248	0.318745
ENSMUSG00000031812	Map1lc3b	1.91064	0.394382	0.504776	1.92985	0.277182	0.788225	1.20926	-0.443562	1	1.52495	-0.119963	1	1.21765	-0.566677	0.19838
ENSMUSG00000049502	Dtx3l	0.88424	0.402442	0.508087	1.17323	0.754784	0.28896	1.52749	1.0185	1	0.64439	-0.270515	1	0.448294	-0.969943	0.0128328
ENSMUSG00000030157	Clec2d	1.12316	0.399612	0.508379	1.609	0.889939	0.152873	2.22759	1.21109	1	0.681928	-0.580521	1	0.60137	-0.876544	0.0275709
ENSMUSG00000023927	Satb1	2.14138	0.396744	0.510462	2.76308	0.700312	0.365026	2.92768	0.658503	1	1.49367	-0.350507	1	1.19777	-0.801716	0.0422106
ENSMUSG00000033004	Mycbp2	2.58797	0.391597	0.511311	3.1366	0.586923	0.491694	3.0868	0.455262	1	1.73297	-0.423127	1	1.6063	-0.61736	0.146195
ENSMUSG00000025283	Sat1	0.936342	0.403939	0.511606	1.23788	0.749245	0.301563	1.17744	0.562582	1	0.706952	-0.208859	1	0.473144	-0.974851	0.0128621
ENSMUSG00000010095	Slc3a2	1.93521	0.393508	0.511904	2.0783	0.380372	0.668979	1.75025	0.0637131	1	1.4358	-0.246972	1	1.23654	-0.562465	0.206707
ENSMUSG00000026104	Stat1	5.00772	0.39003	0.511976	5.86855	0.527098	0.534429	5.69626	0.378457	1	3.62704	-0.291264	1	3.03468	-0.662422	0.108339
ENSMUSG00000037447	Arid5a	1.7722	0.39257	0.511998	2.2052	0.633912	0.438317	2.48217	0.69429	1	1.21214	-0.386205	1	1.04668	-0.706722	0.0817266
ENSMUSG00000036006	Ripor2	0.727191	0.406452	0.512622	0.95774	0.744784	0.310625	2.25941	1.87983	1	0.430115	-0.618069	1	0.400582	-0.820734	0.0521104
ENSMUSG00000019179	Mdh2	1.36283	-0.405551	0.513367	1.09901	-0.634609	0.595495	0.891034	-0.873827	1	1.78771	0.162087	1	2.13809	0.586671	0.131897
ENSMUSG00000046330	Rpl37a	56.7015	0.383998	0.51491	54.3853	0.182525	0.965108	58.14	0.216534	1	44.6913	-0.149723	1	37.6408	-0.498989	0.277905
ENSMUSG00000039163	Cmc1	1.02491	0.394347	0.51491	0.90267	0.0505809	1	0.572808	-0.583915	1	0.766386	-0.231926	1	0.743512	-0.3226	0.641051
ENSMUSG00000007850	Hnrnph1	1.42684	-0.403531	0.517355	1.97055	0.236382	0.837856	1.4002	-0.301151	1	1.79241	0.0858263	1	1.92836	0.254503	0.675939
ENSMUSG00000062006	Rpl34	35.8854	0.382761	0.518084	30.4298	-0.0219968	1	27.1129	-0.227998	1	28.7426	-0.1225	1	25.5388	-0.368708	0.501277
ENSMUSG00000008683	Rps15a	63.1019	0.382743	0.518084	57.9505	0.109432	1	44.3608	-0.333452	1	49.166	-0.170578	1	44.0431	-0.405676	0.43023
ENSMUSG00000060802	B2m	29.0154	0.382484	0.51881	32.0723	0.421261	0.66153	29.5314	0.205624	1	22.8305	-0.153651	1	17.5809	-0.668127	0.0991971
ENSMUSG00000034422	Parp14	0.826928	0.397177	0.518957	1.13253	0.807907	0.238457	1.46384	1.05277	1	0.495805	-0.601869	1	0.476126	-0.748288	0.0780548
ENSMUSG00000064065	Ipcef1	1.08148	0.392774	0.521259	1.46774	0.788168	0.25312	1.20926	0.383928	1	0.74449	-0.374225	1	0.594412	-0.834703	0.0385675
ENSMUSG00000054405	Dnajc8	1.16485	-0.402483	0.521263	1.25464	-0.171455	1	1.08197	-0.37102	1	1.48898	0.118093	1	1.70471	0.430593	0.339141
ENSMUSG00000075010	AW112010	39.3852	0.38006	0.526303	42.4542	0.376804	0.707302	21.0666	-0.730683	1	30.8713	-0.161922	1	25.0876	-0.578301	0.179033
ENSMUSG00000037533	Rapgef6	2.01187	0.384187	0.527019	2.81815	0.838272	0.225366	2.60946	0.576352	1	1.40608	-0.355146	1	1.06358	-0.909992	0.0148351
ENSMUSG00000020485	Supt4a	2.0543	0.383779	0.527019	1.78858	0.0235048	1	1.973	0.143029	1	1.49524	-0.286197	1	1.52281	-0.28928	0.642606
ENSMUSG00000020477	Mrps24	1.0919	-0.398605	0.529007	0.921825	-0.556869	0.668989	1.01833	-0.359986	1	1.45301	0.194134	1	1.65899	0.519825	0.206988
ENSMUSG00000092274	Neat1	0.955694	0.396927	0.529496	1.33126	0.837844	0.219077	2.51399	1.62489	1	0.525522	-0.744831	1	0.545706	-0.763665	0.0755051
ENSMUSG00000041272	Tox	2.10342	0.386274	0.531094	2.60984	0.624553	0.453905	1.05015	-0.786655	1	1.36542	-0.47853	1	1.36576	-0.5379	0.241068
ENSMUSG00000020077	Srgn	11.6812	0.378294	0.531094	12.5416	0.369072	0.721572	11.297	0.131331	1	9.71121	-0.0600655	1	6.9739	-0.697749	0.0817266
ENSMUSG00000019804	Snx3	1.00482	-0.397761	0.533025	1.01281	-0.274401	0.992231	0.827389	-0.530283	1	1.28409	0.121709	1	1.49398	0.471286	0.279008
ENSMUSG00000033228	Scaf11	1.08595	-0.397853	0.533809	1.29534	-0.00163789	1	1.05015	-0.308139	1	1.25437	-0.0581243	1	1.61127	0.466515	0.286549
ENSMUSG00000021771	Vdac2	1.08446	-0.396458	0.534027	0.948163	-0.500045	0.732952	0.700099	-0.872692	1	1.49054	0.255044	1	1.60929	0.468301	0.282156
ENSMUSG00000053641	Dennd4a	5.09257	0.379184	0.534027	6.45996	0.658065	0.400245	5.15527	0.203175	1	3.4112	-0.431005	1	3.13905	-0.638882	0.126752
ENSMUSG00000028965	Tnfrsf9	1.67172	-0.402833	0.537769	1.63774	-0.324851	0.944395	0.763744	-1.38292	1	2.52438	0.424198	1	2.29316	0.287364	0.641122
ENSMUSG00000031858	Mau2	0.820974	0.38676	0.538283	0.897882	0.408787	0.642286	1.24108	0.820716	1	0.614673	-0.234091	1	0.504952	-0.635991	0.156428
ENSMUSG00000030697	Ppp4c	0.736867	-0.397184	0.539529	0.859572	-0.0366886	1	0.795567	-0.134293	1	0.927484	0.0952602	1	1.04966	0.375844	0.45031
ENSMUSG00000039001	Rps21	43.6865	0.373197	0.539733	41.9131	0.176173	0.973761	45.0609	0.219444	1	33.7851	-0.189774	1	29.9234	-0.447985	0.353454
ENSMUSG00000017428	Psmd11	0.794923	-0.395807	0.541168	0.933797	-0.0244321	1	0.922857	-0.0353409	1	0.965021	0.0317776	1	1.14807	0.40792	0.388673
ENSMUSG00000027843	Ptpn22	5.48705	0.374148	0.542107	7.1639	0.705486	0.348177	5.56897	0.203511	1	4.06967	-0.260898	1	3.07742	-0.812643	0.0337587
ENSMUSG00000030403	Vasp	3.15513	0.374595	0.542956	2.73914	0.01251	1	2.1003	-0.396731	1	2.76994	0.0343138	1	2.10231	-0.49826	0.284641
ENSMUSG00000024014	Pim1	1.77965	-0.398501	0.542956	2.03759	-0.0698901	1	5.72808	1.41671	1	2.03014	-0.080968	1	2.5685	0.403671	0.403501
ENSMUSG00000031627	Irf2	1.31743	0.379319	0.543231	1.609	0.592996	0.444653	1.62296	0.508707	1	0.894639	-0.406301	1	0.821044	-0.617799	0.165438
ENSMUSG00000037553	Zdhhc18	1.4328	0.377894	0.543509	1.83647	0.676452	0.348177	1.81389	0.544918	1	1.00256	-0.35667	1	0.838936	-0.732089	0.0779346
ENSMUSG00000017404	Rpl19	36.4846	0.370826	0.543509	30.959	-0.0282797	1	30.4543	-0.0897492	1	29.6029	-0.107794	1	26.1084	-0.366832	0.504479
ENSMUSG00000005034	Prkacb	1.00482	0.380887	0.545252	1.12295	0.441337	0.598721	1.11379	0.367789	1	0.763258	-0.213577	1	0.620256	-0.63383	0.154509
ENSMUSG00000042351	Grap2	1.47225	0.377631	0.54551	1.75506	0.549639	0.495303	2.13212	0.737917	1	1.02602	-0.363724	1	0.911498	-0.631145	0.138785
ENSMUSG00000005610	Eif4g2	2.78967	-0.386321	0.54552	3.36885	0.0262748	1	3.3732	-0.00435099	1	3.59732	0.14705	1	3.80006	0.288914	0.622059
ENSMUSG00000022890	Atp5j	4.19791	-0.384921	0.547185	3.67293	-0.492562	0.668989	2.41852	-1.07466	1	5.95123	0.32157	1	6.02761	0.406349	0.373982
ENSMUSG00000079363	Gbp4	1.84291	0.377824	0.551345	2.39196	0.698221	0.368772	2.3867	0.572217	1	1.37011	-0.253586	1	1.01388	-0.843748	0.0297609
ENSMUSG00000040824	Snrpd2	1.90246	-0.385267	0.552373	1.44379	-0.715558	0.534429	1.49567	-0.612767	1	2.58695	0.244643	1	2.8826	0.527896	0.191557
ENSMUSG00000060261	Gtf2i	0.972069	0.377513	0.559924	1.26182	0.69917	0.337628	0.827389	-0.00531236	1	0.713209	-0.275273	1	0.554652	-0.778116	0.0617074
ENSMUSG00000009079	Ewsr1	1.30403	-0.383087	0.561281	1.45816	-0.0962421	1	1.55931	-0.00310205	1	1.72984	0.201453	1	1.78721	0.305449	0.589254
ENSMUSG00000021427	Ssr1	0.834372	-0.386574	0.561281	1.04154	0.082344	1	0.700099	-0.485845	1	1.02446	0.0595625	1	1.16596	0.344402	0.51524
ENSMUSG00000026083	Eif5b	1.54742	-0.383554	0.561516	1.53478	-0.290562	0.973304	1.78207	-0.0616785	1	2.18811	0.318273	1	2.11921	0.303361	0.594919
ENSMUSG00000033685	Ucp2	3.01743	0.365628	0.566441	3.11505	0.29514	0.822639	2.16394	-0.294072	1	2.36641	-0.169825	1	2.00987	-0.505217	0.275266
ENSMUSG00000018819	Lsp1	4.29616	0.364621	0.566441	4.26673	0.229141	0.903132	4.67793	0.302363	1	3.60045	-0.0547454	1	2.73946	-0.586807	0.171801
ENSMUSG00000021500	Ddx46	0.995143	-0.38388	0.566764	1.01281	-0.248441	1	0.922857	-0.353782	1	1.2747	0.137587	1	1.44428	0.431343	0.341337
ENSMUSG00000048251	Bcl11b	2.24186	0.367838	0.567335	3.17491	0.846765	0.219637	3.75507	0.936821	1	1.4139	-0.538544	1	1.28226	-0.781414	0.0468874
ENSMUSG00000037152	Ndufc1	1.48267	-0.378163	0.577375	1.13492	-0.696409	0.534429	0.731921	-1.25169	1	2.08645	0.31399	1	2.19177	0.478949	0.263376
ENSMUSG00000022338	Eny2	0.823951	-0.381788	0.577518	0.68239	-0.573713	0.667462	0.731921	-0.402542	1	1.18712	0.354945	1	1.17491	0.394034	0.416214
ENSMUSG00000028964	Park7	1.45587	-0.378134	0.577704	1.1038	-0.711294	0.534429	1.01833	-0.763634	1	1.98791	0.258453	1	2.18581	0.514412	0.212606
ENSMUSG00000068220	Lgals1	13.7243	-0.375732	0.577704	8.61009	-1.00593	0.250564	14.6066	-0.193159	1	19.9651	0.377487	1	20.3452	0.488007	0.244049
ENSMUSG00000024953	Prdx5	1.89873	0.362801	0.581159	1.58745	-0.0558021	1	0.731921	-1.15612	1	1.64226	0.000287056	1	1.34786	-0.387285	0.474841
ENSMUSG00000031304	Il2rg	2.50311	0.361081	0.582092	2.94505	0.515454	0.538277	3.11862	0.501951	1	2.01294	-0.129054	1	1.4572	-0.754436	0.0557851
ENSMUSG00000065947	mt-Nd4l	2.12649	-0.375135	0.582257	2.13337	-0.266399	1	3.62778	0.504386	1	2.76212	0.169687	1	2.98697	0.367565	0.456896
ENSMUSG00000074781	Ube2n	0.928155	-0.377629	0.582753	0.873938	-0.368055	0.880754	0.795567	-0.456317	1	1.20432	0.166193	1	1.3578	0.455777	0.304326
ENSMUSG00000020423	Btg2	3.1127	0.361025	0.585572	4.24518	0.774382	0.288684	4.74158	0.791275	1	2.01137	-0.502654	1	1.8558	-0.711676	0.0780548
ENSMUSG00000024608	Rps14	33.5922	0.355455	0.586029	29.5319	0.0202764	1	30.9953	0.0476414	1	27.0706	-0.129903	1	24.2168	-0.363877	0.511378
ENSMUSG00000027679	Dnajc19	0.801622	-0.377115	0.587497	0.7207	-0.440623	0.796777	0.445517	-1.04158	1	1.08702	0.247038	1	1.16397	0.43945	0.327811
ENSMUSG00000040430	Pitpnc1	1.44098	0.363185	0.588707	2.01365	0.820023	0.215575	1.55931	0.311584	1	0.965021	-0.440253	1	0.833966	-0.763025	0.0644331
ENSMUSG00000024949	Sf1	0.910291	-0.375646	0.589018	1.16844	0.136711	0.975144	1.27291	0.236246	1	1.08545	0.0164753	1	1.24449	0.307561	0.589991
ENSMUSG00000057143	Trim12c	0.752497	0.368144	0.589901	1.01042	0.753321	0.293908	1.05015	0.699709	1	0.625622	-0.0642574	1	0.363804	-1.07427	0.0045265
ENSMUSG00000052917	Senp7	0.498688	0.370352	0.589901	0.751826	0.964472	0.11603	1.20926	1.50808	1	0.28935	-0.670188	1	0.269374	-0.878343	0.0349547
ENSMUSG00000025085	Ablim1	3.60246	0.356727	0.589901	4.0249	0.423479	0.664541	4.96433	0.641648	1	2.76994	-0.210006	1	2.2693	-0.614619	0.146261
ENSMUSG00000021969	Zdhhc20	1.13656	0.36274	0.589934	1.45337	0.662594	0.365583	1.84571	0.900775	1	0.910279	-0.134037	1	0.600376	-0.924882	0.0172507
ENSMUSG00000023932	Cdc5l	0.934109	-0.375245	0.589934	0.871544	-0.380862	0.865378	0.763744	-0.520959	1	1.21996	0.17999	1	1.36178	0.450438	0.313902
ENSMUSG00000001700	Gramd3	0.655737	0.368176	0.589934	0.562672	-0.00660287	1	1.30473	1.21228	1	0.51301	-0.169777	1	0.45724	-0.415996	0.480628
ENSMUSG00000021967	Mrpl57	1.13507	-0.372996	0.590406	0.960135	-0.535117	0.68886	1.01833	-0.398998	1	1.48585	0.185921	1	1.68582	0.495062	0.23956
ENSMUSG00000024099	Ndufv2	0.777804	-0.375596	0.591012	0.69915	-0.439694	0.796963	0.922857	0.0100164	1	1.02446	0.195232	1	1.13117	0.444584	0.323726
ENSMUSG00000033107	Rnf125	0.809809	0.365928	0.591798	1.03675	0.667486	0.368459	0.986502	0.502429	1	0.594341	-0.281784	1	0.469168	-0.758331	0.0717307
ENSMUSG00000056724	Nbeal2	0.730912	0.365694	0.594968	0.768587	0.328985	0.73574	1.01833	0.697207	1	0.522394	-0.326843	1	0.497994	-0.46149	0.388014
ENSMUSG00000015755	Tab2	1.29659	0.359731	0.595726	1.67605	0.679397	0.348269	1.55931	0.463814	1	0.97597	-0.243562	1	0.738542	-0.793722	0.0510527
ENSMUSG00000068129	Cst7	1.85035	0.357651	0.597031	2.42069	0.698662	0.362293	0.95468	-0.750494	1	1.44362	-0.183625	1	1.05364	-0.796106	0.04232
ENSMUSG00000030432	Rpl28	18.8363	-0.364516	0.597727	12.6877	-0.888083	0.331258	13.3973	-0.770744	1	26.4607	0.322054	1	27.9731	0.503965	0.216402
ENSMUSG00000056429	Tgoln1	1.42535	0.357947	0.597918	1.81252	0.649248	0.376565	2.03665	0.708269	1	1.02446	-0.323941	1	0.847882	-0.717229	0.0872136
ENSMUSG00000024063	Lbh	1.4782	0.357554	0.599451	1.83647	0.608204	0.419497	1.59113	0.300165	1	1.0964	-0.270487	1	0.892612	-0.690422	0.104721
ENSMUSG00000039195	1110008P14Rik	0.993654	0.360325	0.600045	1.03436	0.307534	0.758391	0.922857	0.106724	1	0.846153	-0.0279805	1	0.615286	-0.642336	0.147429
ENSMUSG00000029322	Plac8	2.57531	0.376172	0.600433	2.51407	0.208126	0.949044	2.54581	0.1758	1	2.0755	-0.1153	1	1.68781	-0.527825	0.292445
ENSMUSG00000027763	Mbnl1	11.114	0.349759	0.602563	14.2009	0.650971	0.400245	12.8564	0.376299	1	8.0017	-0.327846	1	6.77013	-0.680914	0.0919037
ENSMUSG00000060591	Ifitm2	3.90167	0.367227	0.604207	2.00168	-0.830379	0.475888	2.99133	-0.201823	1	3.71776	0.17639	1	3.00884	-0.22496	0.795317
ENSMUSG00000054404	Slfn5	0.0669879	0.656121	0.605526	0.095774	1.07965	0.413505	1.11379	4.70555	0.101166	0.0172046	-1.68764	1	0.002982	-4.19501	1.17122e-06
ENSMUSG00000021024	Psma6	0.91699	-0.367988	0.607105	0.727883	-0.630666	0.601258	0.572808	-0.887507	1	1.21214	0.208061	1	1.37371	0.52007	0.209573
ENSMUSG00000026358	Rgs1	4.17186	0.358226	0.607267	5.87813	0.830674	0.248949	5.69626	0.627835	1	2.9936	-0.327659	1	2.2534	-0.889957	0.0209753
ENSMUSG00000052040	Klf13	1.46257	0.353611	0.608346	1.65689	0.446132	0.585635	1.49567	0.225017	1	1.16522	-0.14967	1	0.907522	-0.643731	0.127513
ENSMUSG00000025571	Tnrc6c	0.898382	0.357965	0.608572	1.05591	0.513222	0.534429	1.11379	0.51859	1	0.674107	-0.249337	1	0.557634	-0.639417	0.151809
ENSMUSG00000001924	Uba1	0.889451	-0.36704	0.609412	1.01042	-0.0575574	1	0.795567	-0.387351	1	1.18868	0.228861	1	1.18882	0.267185	0.650754
ENSMUSG00000041571	Selenow	3.80045	0.348107	0.611164	2.92111	-0.202402	1	2.54581	-0.405968	1	3.35959	0.0285829	1	2.78718	-0.336168	0.569313
ENSMUSG00000060126	Tpt1	61.4696	0.345119	0.611225	58.1899	0.136075	1	54.9577	-0.00464734	1	49.7526	-0.129195	1	43.2271	-0.418499	0.406432
ENSMUSG00000028884	Rpa2	0.962393	-0.367604	0.61141	1.07267	-0.0891758	1	0.986502	-0.200346	1	1.22778	0.143962	1	1.32898	0.337661	0.532476
ENSMUSG00000000982	Ccl3	3.58088	-0.426035	0.612611	4.51335	0.0660461	1	5.40985	0.28819	1	5.80733	0.539175	1	4.28116	-0.0236505	1
ENSMUSG00000058715	Fcer1g	1.98284	0.387104	0.613263	0.668024	-1.46047	0.116855	0.636453	-1.39895	1	1.89876	0.199466	1	1.65203	-0.0564253	1
ENSMUSG00000027091	Zc3h15	1.08148	-0.360813	0.613263	1.17563	-0.124971	1	0.891034	-0.508302	1	1.42955	0.213941	1	1.46714	0.305698	0.592521
ENSMUSG00000027479	Mapre1	1.27649	-0.35898	0.613263	1.45098	-0.0512279	1	1.43202	-0.077186	1	1.39983	-0.117617	1	1.8717	0.480641	0.260877
ENSMUSG00000033161	Atp1a1	0.975046	-0.361471	0.613263	0.952952	-0.296687	0.968839	1.43202	0.313541	1	1.37324	0.330094	1	1.29518	0.259383	0.669656
ENSMUSG00000028822	Tmem50a	2.89388	0.34438	0.613263	3.21322	0.404994	0.668989	3.02315	0.235922	1	2.21783	-0.223637	1	1.90649	-0.540651	0.225851
ENSMUSG00000090019	Gimap1	2.58499	0.345246	0.613263	2.94745	0.451053	0.624514	1.55931	-0.548628	1	1.85184	-0.338553	1	1.78622	-0.450985	0.357216
ENSMUSG00000025790	Slco3a1	0.256787	0.388307	0.613263	0.292111	0.48328	0.619254	1.17744	2.47161	0.988965	0.184558	-0.296579	1	0.133196	-0.933674	0.0433853
ENSMUSG00000032381	Fam96a	0.725702	-0.367193	0.613263	0.620137	-0.513194	0.721573	0.668276	-0.33481	1	1.02289	0.326911	1	1.02084	0.378867	0.446926
ENSMUSG00000069769	Msi2	1.00259	0.354667	0.613263	1.47731	0.910345	0.135257	1.30473	0.581841	1	0.69444	-0.38808	1	0.53676	-0.906482	0.0214643
ENSMUSG00000021428	Riok1	1.59208	0.351531	0.613263	2.12618	0.731165	0.303913	1.62296	0.216914	1	1.20745	-0.236315	1	0.896588	-0.819836	0.03569
ENSMUSG00000033220	Rac2	8.64367	0.341341	0.613263	7.91333	0.0785332	1	6.33271	-0.290147	1	7.16806	-0.0890502	1	6.1618	-0.39533	0.449729
ENSMUSG00000057863	Rpl36	25.7248	0.342794	0.613263	22.0137	-0.0319004	1	22.435	-0.0409424	1	20.7331	-0.138097	1	19.2031	-0.306327	0.629687
ENSMUSG00000000420	Galnt1	0.735378	-0.363463	0.613263	0.917036	0.0987187	1	0.668276	-0.351534	1	0.861794	-0.00399163	1	1.02084	0.353411	0.4985
ENSMUSG00000024696	Lpxn	0.895405	0.35318	0.613263	1.07506	0.546867	0.504627	0.381872	-0.961237	1	0.667851	-0.262757	1	0.57652	-0.575674	0.217237
ENSMUSG00000022336	Eif3e	3.53845	0.342915	0.613553	3.25153	0.0861869	1	2.16394	-0.538023	1	2.97639	-0.0627114	1	2.49792	-0.412486	0.422591
ENSMUSG00000034024	Cct2	1.49755	-0.356951	0.616409	1.21154	-0.594278	0.635644	0.95468	-0.881017	1	2.03014	0.263227	1	2.1699	0.455838	0.299249
ENSMUSG00000037361	Sf3b6	1.4916	-0.355858	0.61747	1.26661	-0.517153	0.708727	1.43202	-0.301517	1	1.9754	0.221385	1	2.14803	0.443108	0.318671
ENSMUSG00000025290	Rps24	61.6199	0.33782	0.618841	52.8553	-0.0312162	1	54.3531	-0.0283692	1	51.0429	-0.0935835	1	45.3989	-0.335188	0.565936
ENSMUSG00000032959	Pebp1	0.934109	-0.358097	0.619552	0.79253	-0.518837	0.711218	0.731921	-0.568712	1	1.32475	0.345926	1	1.29916	0.363064	0.473528
ENSMUSG00000050965	Prkca	0.935598	0.348381	0.621316	1.23788	0.713368	0.325348	0.350049	-1.14348	1	0.669415	-0.336953	1	0.579502	-0.650016	0.143904
ENSMUSG00000019843	Fyn	2.37509	0.341212	0.622133	2.98576	0.61739	0.453833	2.92768	0.476205	1	1.75487	-0.288367	1	1.45621	-0.674533	0.100665
ENSMUSG00000043004	Gng2	2.5634	0.339259	0.625165	2.61463	0.25808	0.866	2.03665	-0.158431	1	2.01607	-0.1822	1	1.78721	-0.438473	0.378065
ENSMUSG00000051212	Gpr183	1.01077	0.352411	0.626577	1.12774	0.420004	0.631312	1.81389	1.04213	1	0.780463	-0.204003	1	0.627214	-0.643999	0.160261
ENSMUSG00000060739	Nsa2	4.81569	0.336334	0.626828	4.67377	0.172522	0.98143	4.00966	-0.102734	1	4.07123	-0.0584191	1	3.28616	-0.481109	0.308829
ENSMUSG00000090258	Churc1	1.30626	0.341441	0.627003	1.15647	0.0254075	1	0.731921	-0.6258	1	1.15271	0.0218488	1	0.910504	-0.436889	0.388673
ENSMUSG00000049866	Arl4c	1.34125	0.34197	0.628251	1.43422	0.340416	0.716246	3.30956	1.49498	1	1.04166	-0.201419	1	0.841918	-0.630658	0.159682
ENSMUSG00000038400	Pmepa1	0.775571	0.351553	0.628251	1.12534	0.880775	0.178227	1.24108	0.884543	1	0.517702	-0.451609	1	0.430402	-0.844667	0.0427478
ENSMUSG00000041697	Cox6a1	2.88643	-0.348057	0.628251	2.35365	-0.576522	0.589227	2.13212	-0.687102	1	3.84132	0.236614	1	4.16287	0.454607	0.295141
ENSMUSG00000032330	Cox7a2	3.86669	-0.347832	0.628251	3.31378	-0.498098	0.668989	2.86404	-0.688345	1	5.35845	0.31127	1	5.37257	0.371449	0.443575
ENSMUSG00000040699	Limd2	2.47111	0.337229	0.628251	2.74871	0.403522	0.670224	1.84571	-0.247117	1	1.94256	-0.184338	1	1.63811	-0.534131	0.235755
ENSMUSG00000060675	Pla2g16	2.20762	0.337735	0.628251	1.98731	0.0494898	1	1.4002	-0.476704	1	1.96445	0.0336065	1	1.51883	-0.464461	0.33404
ENSMUSG00000028381	Ugcg	3.46402	0.333894	0.629119	4.00335	0.466512	0.605455	3.56414	0.205636	1	2.69487	-0.204823	1	2.23451	-0.58704	0.174163
ENSMUSG00000054435	Gimap4	4.8008	0.332771	0.629119	5.49982	0.450536	0.623799	4.42335	0.0416945	1	4.05403	-0.0628216	1	2.93627	-0.685168	0.0907731
ENSMUSG00000020949	Fkbp3	1.4127	-0.348763	0.629119	1.15647	-0.569609	0.667462	0.986502	-0.744922	1	1.80023	0.15737	1	2.09038	0.512236	0.215828
ENSMUSG00000038608	Dock10	3.45881	0.332475	0.630262	4.04406	0.485563	0.577454	3.69143	0.257784	1	2.69174	-0.205168	1	2.21264	-0.603342	0.155964
ENSMUSG00000001158	Snrnp27	0.743566	-0.351864	0.630262	0.864361	-0.00797648	1	0.604631	-0.4983	1	0.916536	0.0954715	1	1.01587	0.330142	0.551506
ENSMUSG00000057058	Skap1	2.52619	0.332858	0.631435	2.69843	0.331826	0.770118	2.76857	0.300752	1	1.94412	-0.223949	1	1.73254	-0.473931	0.32236
ENSMUSG00000028837	Psmb2	1.02194	-0.348753	0.631736	0.663235	-0.93017	0.355794	0.700099	-0.754551	1	1.33727	0.205739	1	1.56257	0.588121	0.134125
ENSMUSG00000030336	Cd27	2.29024	0.334276	0.631736	2.91153	0.632377	0.438105	1.78207	-0.188401	1	1.79084	-0.195414	1	1.37868	-0.712513	0.0779346
ENSMUSG00000024054	Smchd1	2.08332	-0.344801	0.633286	2.56674	0.0912713	1	3.24591	0.393781	1	2.10991	-0.244471	1	2.99989	0.45443	0.299426
ENSMUSG00000053453	Thoc7	0.907314	-0.349139	0.633559	0.804502	-0.442452	0.795773	0.636453	-0.714321	1	1.18242	0.198069	1	1.30115	0.440598	0.326775
ENSMUSG00000052837	Junb	7.20046	0.333451	0.633567	9.93895	0.776726	0.287711	9.19675	0.513359	1	5.27243	-0.309525	1	4.13007	-0.800334	0.0403586
ENSMUSG00000073409	H2-Q6	1.61962	0.333842	0.6336	2.30337	0.831294	0.237667	2.89586	1.01721	1	1.11517	-0.412577	1	0.91945	-0.817611	0.0355368
ENSMUSG00000030616	Sytl2	0.861911	0.340074	0.634367	1.17084	0.754593	0.288734	0.922857	0.302752	1	0.625622	-0.317684	1	0.504952	-0.756165	0.0736218
ENSMUSG00000050921	P2ry10	1.0919	0.336448	0.636412	1.67605	0.972053	0.0945409	2.25941	1.238	1	0.725721	-0.469557	1	0.572544	-0.955319	0.013646
ENSMUSG00000017707	Serinc3	1.76625	-0.342704	0.637166	2.50449	0.328116	0.775567	1.973	-0.0809439	1	1.93786	-0.10389	1	2.32994	0.263094	0.653794
ENSMUSG00000001175	Calm1	8.68014	-0.339265	0.637377	6.57249	-0.687363	0.508475	7.06463	-0.555196	1	11.7961	0.282341	1	12.4111	0.444287	0.310811
ENSMUSG00000049103	Ccr2	0.340894	0.41644	0.637499	0.474081	0.851378	0.340793	2.95951	3.45474	0.270348	0.229916	-0.38849	1	0.096418	-1.92166	3.21403e-05
ENSMUSG00000074129	Rpl13a	8.9146	0.325835	0.639164	7.86065	0.00685105	1	9.06946	0.177026	1	7.59192	-0.0527995	1	6.43217	-0.383687	0.472842
ENSMUSG00000019659	Ccdc12	1.93074	0.328853	0.639987	1.6545	-0.0367668	1	1.90936	0.155921	1	1.65321	-0.0404372	1	1.40253	-0.368148	0.511878
ENSMUSG00000052397	Ezr	1.68661	-0.340924	0.639987	1.81971	-0.12304	1	1.6866	-0.236938	1	2.13493	0.1517	1	2.28222	0.320166	0.55569
ENSMUSG00000056116	H2-T22	1.89129	0.329418	0.639987	2.21717	0.488635	0.577732	1.36837	-0.289325	1	1.42955	-0.256892	1	1.26139	-0.52825	0.245382
ENSMUSG00000026469	Xpr1	0.577585	0.336563	0.641082	0.842811	0.881317	0.177737	1.05015	1.06998	1	0.400398	-0.396507	1	0.315098	-0.88416	0.030904
ENSMUSG00000045382	Cxcr4	0.0937831	-0.484878	0.641925	0.124506	0.123971	1	1.05015	3.27161	0.447446	0.106356	-0.151218	1	0.122262	0.0975123	0.994907
ENSMUSG00000009863	Sdhb	1.07181	-0.341686	0.64306	0.809291	-0.690387	0.534953	0.636453	-0.950817	1	1.42642	0.242502	1	1.56555	0.490041	0.249054
ENSMUSG00000045503	Sys1	1.15517	0.330379	0.646399	0.984078	-0.0442633	1	0.986502	-0.0351734	1	0.92592	-0.154192	1	0.88466	-0.265184	0.727967
ENSMUSG00000041607	Mbp	0.372155	0.344403	0.646517	0.399857	0.354952	0.729792	1.11379	1.80864	1	0.331579	0.0444027	1	0.1988	-0.913977	0.0300278
ENSMUSG00000019820	Utrn	1.40823	0.328807	0.647602	2.31055	1.08954	0.0468353	1.6866	0.438375	1	0.883691	-0.570988	1	0.76041	-0.909413	0.0192582
ENSMUSG00000031479	Vps36	0.774827	-0.342409	0.647602	0.759009	-0.278164	0.987363	0.859212	-0.0625436	1	0.927484	0.0508481	1	1.11427	0.4539	0.312869
ENSMUSG00000057230	Aak1	1.19983	0.329204	0.647836	1.57548	0.68657	0.341305	1.43202	0.438196	1	0.794539	-0.48058	1	0.784266	-0.565217	0.22588
ENSMUSG00000115987	Vps28	1.59803	0.325793	0.648375	1.41506	0.0154131	1	1.05015	-0.421307	1	1.34039	-0.0785399	1	1.18187	-0.336012	0.575852
ENSMUSG00000041954	Tnfrsf18	1.52137	0.327452	0.652723	1.90351	0.600401	0.435354	1.20926	-0.149446	1	1.25594	-0.105225	1	0.897582	-0.753104	0.0611713
ENSMUSG00000042032	Mat2b	0.980256	0.327475	0.652723	1.13971	0.474263	0.55254	1.17744	0.453191	1	0.758566	-0.216623	1	0.634172	-0.585148	0.204651
ENSMUSG00000020009	Ifngr1	4.30583	0.321346	0.653025	5.17659	0.526119	0.534429	5.7599	0.577107	1	2.94199	-0.434673	1	2.97405	-0.469179	0.323726
ENSMUSG00000020163	Uqcr11	2.03346	-0.33372	0.653973	1.68562	-0.539672	0.677344	1.71842	-0.477163	1	2.67766	0.229436	1	2.87962	0.428313	0.336958
ENSMUSG00000028180	Zranb2	0.772594	-0.339545	0.654166	0.854783	-0.0794913	1	0.636453	-0.474761	1	1.05261	0.28767	1	0.992012	0.208343	0.778466
ENSMUSG00000078920	Ifi47	1.70075	0.324576	0.654166	1.74069	0.254902	0.823119	2.03665	0.43127	1	1.41078	-0.0989022	1	1.14409	-0.515666	0.267975
ENSMUSG00000015120	Ube2i	1.66056	-0.333732	0.654166	1.62098	-0.279242	0.983472	1.52749	-0.350775	1	1.99573	0.0644642	1	2.36771	0.443697	0.315826
ENSMUSG00000031311	Nono	1.2296	-0.334286	0.655557	1.26422	-0.195576	1	0.986502	-0.533876	1	1.52339	0.118689	1	1.70372	0.379061	0.436595
ENSMUSG00000058446	Znrf2	1.05543	0.325386	0.655584	1.25464	0.510884	0.534429	1.14562	0.305225	1	0.791411	-0.272284	1	0.693812	-0.557283	0.23693
ENSMUSG00000027540	Ptpn1	1.6159	0.322508	0.656374	1.58267	0.180064	0.916368	1.08197	-0.397167	1	1.33414	-0.108406	1	1.15105	-0.409823	0.434567
ENSMUSG00000030124	Lag3	4.51573	0.320535	0.65679	6.91489	0.955415	0.11603	3.40502	-0.253773	1	3.18911	-0.379333	1	2.52277	-0.855888	0.0241083
ENSMUSG00000001472	Tcf25	1.6479	0.321773	0.657406	1.70957	0.275863	0.791957	1.62296	0.150065	1	1.30599	-0.180129	1	1.15403	-0.442474	0.374442
ENSMUSG00000043931	Gimap7	1.74764	0.324283	0.657892	1.83407	0.296829	0.7678	0.700099	-1.11901	1	1.43424	-0.117831	1	1.21069	-0.461049	0.350786
ENSMUSG00000075415	Fnbp1	1.75136	0.320459	0.659299	1.949	0.393718	0.651202	2.19576	0.49443	1	1.27783	-0.323117	1	1.22958	-0.438736	0.380515
ENSMUSG00000039531	Zufsp	0.726447	0.32922	0.659299	1.02957	0.823203	0.225673	0.986502	0.640723	1	0.533342	-0.30484	1	0.406546	-0.844772	0.0392296
ENSMUSG00000023175	Bsg	1.02491	-0.333407	0.659599	0.878727	-0.484595	0.754998	1.05015	-0.18071	1	1.39044	0.284788	1	1.4075	0.360221	0.478182
ENSMUSG00000019947	Arid5b	1.00035	0.327937	0.660693	1.61858	1.06333	0.0504822	1.59113	0.854629	1	0.594341	-0.661117	1	0.559622	-0.847004	0.0378335
ENSMUSG00000063316	Rpl27	14.0399	0.315073	0.660693	13.8872	0.190168	0.955093	11.4562	-0.151343	1	11.3988	-0.143794	1	10.1219	-0.393167	0.453404
ENSMUSG00000039879	Heca	0.703373	0.326203	0.663758	1.0607	0.933267	0.123385	1.08197	0.817602	1	0.475472	-0.446402	1	0.391636	-0.855745	0.0354083
ENSMUSG00000048120	Entpd1	0.922944	0.324075	0.663999	1.16844	0.619534	0.413505	0.254581	-1.55385	1	0.62875	-0.435652	1	0.642124	-0.4525	0.39733
ENSMUSG00000090862	Rps13	38.9535	0.313012	0.666025	31.8042	-0.12726	1	29.245	-0.276038	1	33.2315	-0.0585997	1	30.0267	-0.266397	0.687063
ENSMUSG00000031701	Dnaja2	0.899127	-0.331502	0.667099	0.981684	-0.0954392	1	0.859212	-0.271527	1	1.18242	0.229411	1	1.16994	0.244702	0.69774
ENSMUSG00000046434	Hnrnpa1	2.32522	-0.325483	0.674574	1.75266	-0.683351	0.536472	1.71842	-0.666285	1	3.04052	0.223513	1	3.35177	0.476962	0.26243
ENSMUSG00000046876	Atxn1	2.86783	0.313318	0.678736	3.78307	0.682975	0.376565	2.6731	0.0543004	1	2.05986	-0.355039	1	1.84089	-0.610479	0.152053
ENSMUSG00000003226	Ranbp2	1.112	-0.330084	0.67879	1.72154	0.488363	0.534726	1.43202	0.143039	1	1.15427	-0.189743	1	1.41744	0.202065	0.792867
ENSMUSG00000041959	S100a10	7.40291	0.310469	0.679861	6.48869	-0.0126276	1	8.81488	0.398153	1	6.52836	-0.00159016	1	5.30696	-0.40716	0.432374
ENSMUSG00000026107	Nabp1	2.59913	0.314044	0.679897	3.71603	0.82674	0.241414	2.45034	0.0727876	1	1.97696	-0.256583	1	1.47609	-0.830879	0.0316731
ENSMUSG00000050608	Minos1	2.14436	-0.32255	0.679897	1.98252	-0.358404	0.889446	1.75025	-0.520652	1	2.81373	0.232326	1	2.91639	0.349837	0.49072
ENSMUSG00000002416	Ndufb2	1.12912	-0.325681	0.679897	0.945769	-0.516092	0.71373	0.986502	-0.40438	1	1.51557	0.271628	1	1.55959	0.380858	0.435747
ENSMUSG00000029922	Mkrn1	1.13656	0.313726	0.683422	1.21872	0.327078	0.731669	0.891034	-0.164155	1	0.897767	-0.190639	1	0.799176	-0.440332	0.409642
ENSMUSG00000015619	Gata3	0.736867	0.321457	0.685978	1.11816	0.941203	0.123385	1.24108	0.942724	1	0.508318	-0.415539	1	0.401576	-0.89693	0.0271032
ENSMUSG00000030751	Psma1	1.23704	-0.322472	0.685978	1.0583	-0.48061	0.756998	0.922857	-0.628466	1	1.67823	0.293925	1	1.68582	0.354361	0.488105
ENSMUSG00000042747	Krtcap2	2.23665	-0.320412	0.686267	1.77661	-0.597423	0.629696	2.00483	-0.386442	1	2.97014	0.256017	1	3.12613	0.412627	0.365853
ENSMUSG00000030557	Mef2a	1.4328	0.31078	0.68868	1.68323	0.480295	0.53716	1.08197	-0.22899	1	1.10422	-0.235485	1	0.970144	-0.513291	0.270162
ENSMUSG00000061518	Cox5b	4.75689	-0.31745	0.689489	3.6035	-0.6706	0.526212	3.53232	-0.667399	1	6.46111	0.299925	1	6.626	0.408059	0.370824
ENSMUSG00000065990	Aurkaip1	1.06808	-0.322677	0.689489	0.921825	-0.466433	0.770118	0.859212	-0.515688	1	1.35291	0.168394	1	1.51187	0.438678	0.327103
ENSMUSG00000042323	Pbrm1	1.42238	-0.321204	0.689707	1.71436	0.0733514	1	1.84571	0.153162	1	1.514	-0.139342	1	1.96812	0.389351	0.418181
ENSMUSG00000056290	Ms4a4b	11.9841	0.305655	0.689707	15.2568	0.614874	0.451891	16.516	0.606768	1	9.12782	-0.260495	1	7.53054	-0.655223	0.110805
ENSMUSG00000073008	Gpr174	0.742077	0.318829	0.689799	1.16605	1.00322	0.0850925	1.05015	0.692513	1	0.511446	-0.418807	1	0.396606	-0.93295	0.0194592
ENSMUSG00000029918	Mrps33	1.02864	-0.322305	0.690517	0.897882	-0.448122	0.790705	0.668276	-0.810877	1	1.41547	0.320465	1	1.38464	0.327445	0.551896
ENSMUSG00000045160	Bola3	0.829906	-0.323825	0.690517	0.677601	-0.553943	0.668989	0.700099	-0.435979	1	1.08858	0.231215	1	1.16795	0.424466	0.358137
ENSMUSG00000018930	Ccl4	20.4819	0.321684	0.695242	22.4039	0.363938	0.755948	25.0763	0.441782	1	18.0445	0.00416738	1	12.5582	-0.688663	0.116924
ENSMUSG00000078853	Igtp	1.49234	0.31165	0.695755	1.81731	0.5428	0.50783	2.41852	0.863379	1	1.2356	-0.110697	1	0.887642	-0.749421	0.0736493
ENSMUSG00000027566	Psma7	3.19011	-0.315742	0.696125	2.69604	-0.496682	0.668989	2.99133	-0.325174	1	4.4075	0.333034	1	4.25134	0.312085	0.567849
ENSMUSG00000042312	S100a13	3.84883	0.303818	0.696967	3.19646	-0.104489	1	3.15044	-0.142696	1	3.74435	0.169985	1	2.68479	-0.463298	0.331695
ENSMUSG00000070034	Sp110	1.5504	0.306668	0.698245	1.69999	0.35966	0.678015	1.973	0.51073	1	1.30129	-0.0902771	1	1.01487	-0.578844	0.187193
ENSMUSG00000038412	Higd1a	1.46108	-0.316574	0.698245	1.30971	-0.402633	0.837856	0.922857	-0.865918	1	1.9144	0.234873	1	1.99893	0.368963	0.454028
ENSMUSG00000009013	Dynll1	2.53661	-0.314904	0.698916	2.459	-0.277103	0.927945	2.48217	-0.259571	1	3.53163	0.348089	1	3.22553	0.21168	0.761872
ENSMUSG00000030188	Magohb	1.22588	-0.318078	0.700008	0.926614	-0.672184	0.556464	0.509163	-1.43571	1	1.70482	0.343577	1	1.69775	0.394527	0.411751
ENSMUSG00000023020	Cox14	1.10307	0.307203	0.700008	0.988867	0.0247375	1	0.731921	-0.39951	1	1.06199	0.154502	1	0.747488	-0.514081	0.294666
ENSMUSG00000028071	Sh2d2a	6.10334	0.301635	0.700343	7.29798	0.503472	0.551424	3.91419	-0.501369	1	4.63742	-0.267143	1	4.2076	-0.487051	0.300628
ENSMUSG00000032280	Tle3	0.71156	0.313736	0.700343	0.974501	0.751489	0.301563	1.17744	0.914293	1	0.649082	0.0630145	1	0.33796	-1.14032	0.00244664
ENSMUSG00000025492	Ifitm3	1.74466	0.325776	0.700487	0.821262	-0.98592	0.37123	1.973	0.349073	1	1.7142	0.203869	1	1.40552	-0.169958	0.894958
ENSMUSG00000041841	Rpl37	39.7149	0.299037	0.700749	34.9384	-0.0142156	1	33.191	-0.128129	1	35.0301	-0.00926927	1	29.3826	-0.355758	0.528217
ENSMUSG00000046364	Rpl27a	41.5198	0.298137	0.702102	34.7013	-0.09858	1	29.9769	-0.341255	1	34.6016	-0.109734	1	32.9511	-0.220875	0.776624
ENSMUSG00000015312	Gadd45b	0.710816	-0.337005	0.702102	0.852389	0.0544524	1	0.986502	0.261234	1	1.07451	0.484419	1	0.802158	-0.0564535	1
ENSMUSG00000058835	Abi1	0.983234	0.306513	0.702451	1.22591	0.58098	0.4591	1.14562	0.397999	1	0.778899	-0.190179	1	0.615286	-0.66073	0.132368
ENSMUSG00000005947	Itgae	0.122067	0.444259	0.702451	0.249012	1.60562	0.0202848	1.01833	3.4335	0.447446	0.0531778	-1.05985	1	0.017892	-2.86749	6.46665e-07
ENSMUSG00000064360	mt-Nd3	4.28053	-0.31162	0.702915	3.99857	-0.334574	0.850839	5.44167	0.11372	1	5.69628	0.267116	1	5.60815	0.279133	0.641122
ENSMUSG00000064370	mt-Cytb	18.0376	-0.310193	0.703204	17.5171	-0.2717	0.93375	27.3675	0.366117	1	23.4671	0.226721	1	23.5081	0.269157	0.641122
ENSMUSG00000062328	Rpl17	35.4336	0.29733	0.7035	28.6724	-0.151645	1	28.3858	-0.190441	1	30.302	-0.064998	1	27.9672	-0.232189	0.754027
ENSMUSG00000057110	Cntrl	1.56528	-0.313132	0.704328	1.89393	0.0857362	1	1.17744	-0.620562	1	1.66572	-0.133405	1	2.16692	0.398671	0.399146
ENSMUSG00000020128	Vps54	0.968347	0.306333	0.704848	1.46534	0.925007	0.122383	1.08197	0.339005	1	0.645954	-0.482589	1	0.577514	-0.747708	0.07447
ENSMUSG00000073702	Rpl31	6.40628	-0.30847	0.707192	4.93955	-0.636618	0.534429	5.66443	-0.41277	1	8.57102	0.279591	1	8.83864	0.395905	0.395082
ENSMUSG00000005198	Polr2a	0.69593	-0.316799	0.707889	0.83084	0.0625004	1	1.01833	0.350537	1	0.777335	-0.0506345	1	0.93436	0.327283	0.554904
ENSMUSG00000030067	Foxp1	1.11274	0.30596	0.708185	1.46295	0.673096	0.360433	2.13212	1.10864	1	0.878998	-0.195701	1	0.64113	-0.809863	0.0485695
ENSMUSG00000036835	Psenen	1.69926	0.300173	0.708185	1.69281	0.193893	0.897082	1.30473	-0.217736	1	1.40608	-0.119652	1	1.23554	-0.387311	0.474702
ENSMUSG00000020224	Llph	1.4395	-0.311297	0.708509	1.16126	-0.565606	0.668989	1.46384	-0.188797	1	2.00512	0.352262	1	1.91643	0.314331	0.570298
ENSMUSG00000033016	Nfatc1	2.17711	0.299635	0.708764	2.91632	0.700914	0.358974	1.6866	-0.212793	1	1.61567	-0.308142	1	1.3916	-0.627755	0.139773
ENSMUSG00000038418	Egr1	1.12837	0.312367	0.709114	1.42943	0.612366	0.444653	2.41852	1.27496	1	0.766386	-0.44883	1	0.73556	-0.582089	0.230942
ENSMUSG00000021413	Prpf4b	1.24672	-0.310792	0.71086	1.74309	0.329452	0.727169	1.49567	0.0513826	1	1.49367	0.0778573	1	1.49995	0.0990691	0.961851
ENSMUSG00000033938	Ndufb7	3.63223	-0.306532	0.711893	2.93787	-0.559505	0.60788	2.48217	-0.775305	1	5.07692	0.362453	1	4.82686	0.315101	0.562108
ENSMUSG00000030560	Ctsc	1.0264	0.304103	0.712196	1.07267	0.277706	0.794795	0.572808	-0.635987	1	0.825821	-0.165007	1	0.742518	-0.393611	0.50797
ENSMUSG00000049744	Arhgap15	1.29733	0.299186	0.714035	1.73112	0.694352	0.334478	2.06847	0.835486	1	0.900895	-0.420396	1	0.838936	-0.606364	0.177947
ENSMUSG00000060550	H2-Q7	7.67607	0.293015	0.715464	9.25417	0.511795	0.537857	9.76956	0.485092	1	5.72913	-0.303546	1	5.25229	-0.507316	0.268871
ENSMUSG00000078713	Tomm5	0.969836	-0.310301	0.7155	0.766192	-0.596568	0.639415	0.731921	-0.591288	1	1.43893	0.472004	1	1.24846	0.2425	0.703556
ENSMUSG00000032640	Chsy1	1.52881	0.297481	0.717225	1.49647	0.163044	0.942839	0.95468	-0.507067	1	1.29191	-0.0846159	1	1.11726	-0.379594	0.494433
ENSMUSG00000023132	Gzma	13.8925	-0.356881	0.717643	5.39926	-1.72079	0.0359103	18.2026	0.121655	1	18.1962	0.199863	1	22.6572	0.733309	0.0898574
ENSMUSG00000027009	Itga4	1.80346	0.302153	0.717968	2.119	0.474496	0.553731	1.59113	-0.0206362	1	1.26376	-0.403713	1	1.31208	-0.38478	0.497668
ENSMUSG00000033502	Cdc14a	0.847025	0.30288	0.718089	1.03915	0.550834	0.505501	0.509163	-0.519495	1	0.617801	-0.333804	1	0.589442	-0.467278	0.377227
ENSMUSG00000001248	Gramd1a	0.903592	0.30008	0.718089	1.1014	0.53761	0.515839	1.17744	0.556725	1	0.663159	-0.325281	1	0.612304	-0.51897	0.293534
ENSMUSG00000037331	Larp1	0.8634	-0.309882	0.718089	0.909853	-0.13674	1	1.17744	0.246642	1	1.08076	0.157762	1	1.1272	0.273235	0.641122
ENSMUSG00000039989	Cbx4	0.928899	0.299203	0.718089	1.15887	0.577232	0.464901	0.509163	-0.65541	1	0.677235	-0.337188	1	0.644112	-0.476762	0.352704
ENSMUSG00000021108	Prkch	2.02229	0.294457	0.718089	2.42787	0.506326	0.553307	1.65478	-0.135626	1	1.53121	-0.277161	1	1.39955	-0.4846	0.309649
ENSMUSG00000048154	Kmt2d	0.550789	0.300065	0.71879	0.751826	0.736958	0.316604	1.17744	1.2831	1	0.422295	-0.249007	1	0.314104	-0.830573	0.0465421
ENSMUSG00000057278	Snrpg	3.55929	-0.301813	0.719661	3.16533	-0.40576	0.770118	3.30956	-0.329589	1	4.57173	0.210505	1	4.80996	0.356675	0.474115
ENSMUSG00000020143	Dock2	2.6944	0.291175	0.721673	3.71364	0.745443	0.316604	4.04148	0.730937	1	1.83151	-0.462625	1	1.75143	-0.603134	0.156806
ENSMUSG00000037270	4932438A13Rik	1.31817	0.294351	0.722846	1.9059	0.833836	0.201473	1.43202	0.281268	1	0.872742	-0.50366	1	0.846888	-0.621721	0.16205
ENSMUSG00000040385	Ppp1ca	3.49007	-0.300318	0.722846	3.0528	-0.431006	0.745083	2.95951	-0.460878	1	4.42471	0.187992	1	4.77418	0.385139	0.417197
ENSMUSG00000030103	Bhlhe40	3.55185	0.291954	0.72301	4.89884	0.747058	0.318383	3.40502	0.0795804	1	2.62292	-0.322061	1	2.23153	-0.664883	0.109179
ENSMUSG00000015656	Hspa8	9.28899	-0.298908	0.72301	7.9253	-0.470114	0.692894	8.36936	-0.381661	1	11.5693	0.156783	1	12.8812	0.417015	0.352722
ENSMUSG00000034994	Eef2	10.9034	0.287039	0.72411	9.41698	-0.0517915	1	9.96049	-0.00216468	1	9.27797	-0.0806457	1	8.48279	-0.267906	0.684634
ENSMUSG00000039967	Zfp292	1.53477	0.292056	0.72458	2.01365	0.659536	0.364075	1.75025	0.345158	1	1.17617	-0.257733	1	0.971138	-0.651303	0.121045
ENSMUSG00000029004	Kmt2e	2.92737	0.289064	0.725922	3.98181	0.720511	0.33659	4.3597	0.718477	1	2.13493	-0.345107	1	1.84089	-0.665154	0.105949
ENSMUSG00000000600	Krit1	1.36358	0.293437	0.726094	1.58267	0.448102	0.586185	1.46384	0.262745	1	1.24812	0.0539361	1	0.82005	-0.742171	0.0750833
ENSMUSG00000028906	Epb41	0.780037	0.2956	0.727537	1.01042	0.640727	0.398169	0.986502	0.517703	1	0.597469	-0.254865	1	0.493024	-0.649882	0.145379
ENSMUSG00000079641	Rpl39	44.9139	0.284677	0.729073	40.1293	0.00206917	1	34.5276	-0.257819	1	38.9794	-0.0477278	1	34.2314	-0.309484	0.622687
ENSMUSG00000037926	Ssh2	0.741333	0.297848	0.729073	0.993656	0.702413	0.340786	2.06847	1.65992	1	0.52083	-0.400161	1	0.4473	-0.732191	0.0897441
ENSMUSG00000018008	Cyth4	1.50425	0.28971	0.730383	1.94182	0.629493	0.398169	1.33655	-0.0120703	1	1.20432	-0.18389	1	0.948276	-0.659747	0.1139
ENSMUSG00000016495	Plgrkt	1.08893	0.290919	0.731177	1.16844	0.313394	0.753431	0.636453	-0.583893	1	0.963457	-0.00773954	1	0.73556	-0.531693	0.269982
ENSMUSG00000086503	Xist	7.71254	-0.295918	0.735152	10.1616	0.239702	0.891362	11.9017	0.402481	1	8.15185	-0.132197	1	9.93701	0.258455	0.660713
ENSMUSG00000054892	Txk	1.22439	0.292193	0.735164	1.46774	0.502909	0.534429	1.27291	0.219776	1	1.0792	-0.0137764	1	0.746494	-0.718259	0.0920007
ENSMUSG00000050856	Atp5k	3.27645	-0.295326	0.735164	2.77984	-0.475755	0.68714	2.3867	-0.674522	1	4.49978	0.339225	1	4.28116	0.289441	0.621235
ENSMUSG00000029390	Tmed2	1.38293	-0.297576	0.735164	1.4007	-0.192867	1	1.49567	-0.0907475	1	1.7189	0.154747	1	1.81803	0.300459	0.600018
ENSMUSG00000024042	Sik1	0.831394	0.292164	0.736314	1.1876	0.811301	0.23196	0.47734	-0.586534	1	0.597469	-0.366003	1	0.525826	-0.65125	0.143544
ENSMUSG00000022635	Zcrb1	1.00928	-0.298466	0.73825	0.95774	-0.297609	0.965343	0.827389	-0.47026	1	1.27001	0.176542	1	1.35383	0.34365	0.515149
ENSMUSG00000029826	Zc3hav1	2.33564	0.284366	0.739276	2.98576	0.608326	0.461626	3.69143	0.804744	1	1.72828	-0.323309	1	1.53871	-0.583293	0.179148
ENSMUSG00000057322	Rpl38	35.316	0.279523	0.742248	32.4578	0.0452703	1	35.2595	0.119757	1	30.485	-0.0607339	1	26.6084	-0.335424	0.565936
ENSMUSG00000041390	Mdfic	0.978768	0.288736	0.743036	1.5252	0.966055	0.0980353	0.827389	-0.0648543	1	0.738234	-0.286381	1	0.539742	-0.899093	0.0228528
ENSMUSG00000030671	Pde3b	0.90657	0.288963	0.743062	1.1876	0.655562	0.377876	0.891034	0.150924	1	0.649082	-0.374633	1	0.61131	-0.536094	0.271931
ENSMUSG00000025880	Smad7	1.45959	0.286542	0.743062	1.7814	0.529837	0.52201	3.15044	1.2663	1	1.22153	-0.108932	1	0.876708	-0.749291	0.0717378
ENSMUSG00000031537	Ikbkb	0.865633	0.288807	0.74381	1.13013	0.649612	0.387495	1.20926	0.651102	1	0.63657	-0.329226	1	0.563598	-0.600715	0.192813
ENSMUSG00000021546	Hnrnpk	2.96608	-0.290309	0.745687	3.17251	-0.100078	1	3.27773	-0.0707361	1	3.6505	0.142556	1	3.81099	0.258002	0.660983
ENSMUSG00000020644	Id2	12.139	0.279468	0.74785	16.7054	0.734137	0.325348	14.6066	0.39388	1	9.53135	-0.225629	1	7.36753	-0.736519	0.0631621
ENSMUSG00000014504	Srp19	1.08669	-0.293647	0.749024	0.914642	-0.485166	0.754812	1.14562	-0.11633	1	1.32788	0.127427	1	1.51386	0.432618	0.337991
ENSMUSG00000038612	Mcl1	2.41752	0.279782	0.749111	2.94026	0.518691	0.535542	2.54581	0.214016	1	1.82212	-0.294936	1	1.68682	-0.480084	0.313902
ENSMUSG00000005779	Psmb4	2.16073	-0.288798	0.752123	1.72393	-0.567656	0.666006	2.35488	-0.0845898	1	2.83719	0.26185	1	2.90248	0.356485	0.477836
ENSMUSG00000115801	AC160336.1	0.646805	-0.32287	0.752123	0.749432	0.00900776	1	1.36837	0.874613	1	0.782027	0.085016	1	0.833966	0.233628	0.728142
ENSMUSG00000078427	Sarnp	1.06808	-0.291414	0.753944	1.05351	-0.230493	1	1.11379	-0.129608	1	1.28096	0.0956583	1	1.43534	0.354768	0.489632
ENSMUSG00000019907	Ppp1r12a	1.92851	0.278723	0.755751	2.55477	0.667116	0.396703	3.46867	0.992074	1	1.3357	-0.43886	1	1.29121	-0.557407	0.21028
ENSMUSG00000037876	Jmjd1c	0.910291	0.282857	0.75639	1.20675	0.672277	0.36131	1.05015	0.37359	1	0.672543	-0.325363	1	0.5964	-0.593554	0.199141
ENSMUSG00000098274	Rpl24	22.735	0.273407	0.75639	18.2042	-0.183718	1	16.3568	-0.359081	1	19.7352	-0.0550399	1	18.5401	-0.186418	0.83179
ENSMUSG00000049871	Nlrc3	0.724214	0.283711	0.757937	0.924219	0.60679	0.440782	1.24108	0.946688	1	0.473908	-0.528432	1	0.514892	-0.440826	0.422591
ENSMUSG00000023830	Igf2r	0.988444	0.280749	0.757937	0.94098	0.107108	1	1.14562	0.375684	1	0.789847	-0.192512	1	0.76538	-0.280835	0.696676
ENSMUSG00000030315	Vgll4	1.8057	0.277807	0.75873	2.38717	0.66294	0.400245	2.86404	0.8097	1	1.48429	-0.146418	1	1.0765	-0.76905	0.052624
ENSMUSG00000027863	Cd2	2.93928	0.27465	0.75994	2.98815	0.210528	0.934704	2.45034	-0.128508	1	2.51969	-0.0756526	1	2.13909	-0.404719	0.439335
ENSMUSG00000027677	Ttc14	1.56082	0.276234	0.761977	1.97534	0.585726	0.451511	1.71842	0.285309	1	1.22778	-0.223445	1	1.02879	-0.587877	0.177864
ENSMUSG00000033467	Crlf2	1.32189	0.277429	0.762055	1.44858	0.339665	0.711819	0.700099	-0.740687	1	1.16835	-0.0191882	1	0.90454	-0.517688	0.267701
ENSMUSG00000038056	Kmt2c	0.605124	0.278397	0.762571	0.917036	0.908864	0.150687	1.05015	0.968525	1	0.40509	-0.493213	1	0.36778	-0.732254	0.0911539
ENSMUSG00000007891	Ctsd	5.22282	0.272365	0.762706	4.90363	0.0763692	1	4.70975	-0.0243037	1	4.69529	0.0063821	1	3.83386	-0.390248	0.464003
ENSMUSG00000020923	Ubtf	0.939319	-0.287803	0.762706	1.12534	0.0893612	1	1.17744	0.138502	1	1.16366	0.157125	1	1.14409	0.146755	0.888765
ENSMUSG00000038733	Wdr26	1.39633	0.27539	0.765471	1.76464	0.582816	0.453758	1.49567	0.248607	1	1.07294	-0.264142	1	0.940324	-0.548833	0.223152
ENSMUSG00000020922	Lsm12	0.944529	-0.286418	0.766169	0.718305	-0.63909	0.593068	0.795567	-0.420866	1	1.18555	0.18201	1	1.32202	0.450608	0.313902
ENSMUSG00000039191	Rbpj	3.72304	0.272556	0.766586	4.78152	0.608095	0.461395	1.62296	-1.06153	1	2.96388	-0.206078	1	2.49593	-0.559807	0.205815
ENSMUSG00000022867	Usp25	1.36804	0.274822	0.766781	1.78379	0.63702	0.390861	2.03665	0.721441	1	1.00412	-0.342736	1	0.911498	-0.568923	0.199452
ENSMUSG00000027170	Eif3m	2.19795	0.271544	0.768584	1.92266	-0.0396347	1	1.49567	-0.413749	1	1.89563	-0.0669321	1	1.74049	-0.244936	0.734709
ENSMUSG00000029713	Gnb2	1.71712	-0.282131	0.768876	1.62337	-0.292822	0.97103	1.59113	-0.307052	1	2.18029	0.206091	1	2.23749	0.296499	0.610417
ENSMUSG00000030213	Atf7ip	1.09711	0.277174	0.769291	1.28577	0.454216	0.579332	1.4002	0.507381	1	0.74449	-0.473227	1	0.833966	-0.319217	0.641122
ENSMUSG00000055170	Ifng	3.35758	-0.295414	0.769591	4.0273	0.0840041	1	4.42335	0.178371	1	3.91796	0.0427779	1	4.27718	0.234557	0.735366
ENSMUSG00000000409	Lck	3.47221	0.269251	0.770883	3.72561	0.297479	0.816941	2.89586	-0.13377	1	2.77932	-0.198837	1	2.59335	-0.359491	0.525974
ENSMUSG00000005687	Bcas2	0.805343	-0.284628	0.771174	0.804502	-0.204258	1	0.636453	-0.498554	1	0.936868	0.0470493	1	1.0934	0.384259	0.433865
ENSMUSG00000034610	Zcchc11	1.72457	0.270504	0.776048	2.3728	0.728425	0.334646	3.18227	1.02612	1	1.23404	-0.38908	1	1.10732	-0.640059	0.129972
ENSMUSG00000021709	Erbin	0.897638	0.273763	0.776048	1.19239	0.669616	0.360465	1.49567	0.89376	1	0.669415	-0.31548	1	0.578508	-0.630161	0.158017
ENSMUSG00000018412	Kansl1	1.02715	0.272395	0.776168	1.39351	0.705575	0.330893	0.95468	0.0568614	1	0.764822	-0.319331	1	0.67592	-0.593177	0.194699
ENSMUSG00000021250	Fos	0.686998	-0.304111	0.776168	1.03675	0.465724	0.597952	2.22759	1.50389	1	0.780463	-0.0105392	1	0.77035	-0.0388802	1
ENSMUSG00000055302	Mrfap1	1.01077	-0.280727	0.777668	1.0583	-0.126057	1	0.859212	-0.407849	1	1.14332	0.000118892	1	1.36377	0.37435	0.449251
ENSMUSG00000062604	Srpk2	1.35837	0.271302	0.777922	1.6114	0.470728	0.553722	0.986502	-0.304057	1	1.10735	-0.16488	1	0.93933	-0.502592	0.289746
ENSMUSG00000029723	Tsc22d4	2.71524	0.267061	0.777922	3.03843	0.367372	0.727758	2.51399	0.0194354	1	2.12399	-0.239828	1	2.00689	-0.380938	0.483902
ENSMUSG00000036550	Cnot1	0.907314	-0.280833	0.777922	1.27619	0.363252	0.675266	1.20926	0.231511	1	0.929048	-0.174124	1	1.13714	0.213957	0.764138
ENSMUSG00000006058	Snf8	0.83065	-0.281531	0.777922	0.668024	-0.547305	0.674197	0.763744	-0.288069	1	1.06668	0.227735	1	1.12322	0.378435	0.445746
ENSMUSG00000020074	Ccar1	0.885729	-0.280775	0.778358	1.15168	0.230938	0.848313	1.30473	0.374836	1	0.946253	-0.100226	1	1.12024	0.233485	0.72544
ENSMUSG00000021606	Ndufs6	1.57049	-0.277198	0.77898	1.4007	-0.382225	0.857898	1.11379	-0.68012	1	1.99886	0.214558	1	2.07547	0.332169	0.534788
ENSMUSG00000033813	Tcea1	0.960904	-0.278869	0.780943	0.974501	-0.176203	1	0.986502	-0.138945	1	1.08702	0.00183778	1	1.30115	0.384181	0.431698
ENSMUSG00000043866	Taf10	2.1131	-0.275624	0.780943	1.57309	-0.667027	0.553722	1.46384	-0.722639	1	2.85753	0.327248	1	2.81004	0.347459	0.497668
ENSMUSG00000091896	Ube2d2a	0.967603	-0.278272	0.780943	1.19478	0.146506	0.962627	1.01833	-0.103871	1	1.10266	0.0153153	1	1.21467	0.2199	0.750356
ENSMUSG00000072620	Slfn2	2.18604	0.266738	0.782157	2.51407	0.413952	0.668989	2.64128	0.406545	1	1.82212	-0.129905	1	1.49796	-0.52323	0.255215
ENSMUSG00000030180	Kdm5a	1.07478	0.268982	0.783625	1.34084	0.556446	0.491061	0.986502	0.035174	1	0.836769	-0.245466	1	0.737548	-0.518297	0.292162
ENSMUSG00000022148	Fyb	2.78372	0.264429	0.784459	3.01688	0.311346	0.79669	2.45034	-0.0551939	1	2.33513	-0.120567	1	2.01086	-0.426305	0.40132
ENSMUSG00000007739	Cct4	0.887962	-0.277785	0.785098	0.718305	-0.53568	0.689502	0.95468	-0.0696288	1	1.13863	0.228129	1	1.18982	0.36202	0.477726
ENSMUSG00000019054	Fis1	2.19274	0.263967	0.785623	1.96816	-0.00230472	1	1.55931	-0.355285	1	1.93317	-0.0334626	1	1.7067	-0.284097	0.652898
ENSMUSG00000006169	Clint1	1.29584	0.266517	0.787125	1.67605	0.617273	0.408118	1.6866	0.524611	1	0.944689	-0.359704	1	0.893606	-0.511207	0.299249
ENSMUSG00000035248	Zcchc6	1.55486	0.265389	0.787125	2.01604	0.620576	0.402165	2.13212	0.594762	1	1.15427	-0.329914	1	1.05563	-0.54114	0.230942
ENSMUSG00000064345	mt-Nd2	10.6474	-0.272147	0.787125	10.9254	-0.154733	1	15.6886	0.349849	1	13.0067	0.143709	1	13.4707	0.242472	0.694343
ENSMUSG00000021910	Nisch	0.748032	0.270298	0.789626	1.01999	0.713721	0.330893	1.36837	1.03158	1	0.561495	-0.306168	1	0.468174	-0.685536	0.119354
ENSMUSG00000032020	Ubash3b	1.91288	0.264822	0.790106	2.41351	0.572406	0.514761	0.922857	-0.898195	1	1.42798	-0.321077	1	1.3757	-0.434157	0.393504
ENSMUSG00000050628	Ubald2	1.00631	-0.276417	0.790695	1.25464	0.163891	0.941803	1.4002	0.292254	1	0.788283	-0.623753	1	1.47211	0.56216	0.159873
ENSMUSG00000035929	H2-Q4	1.64269	0.263881	0.791324	2.37041	0.808706	0.25697	1.973	0.401931	1	1.05261	-0.578408	1	1.13316	-0.512732	0.269916
ENSMUSG00000031167	Rbm3	8.01547	-0.269798	0.792043	6.23728	-0.594655	0.563814	5.69626	-0.70452	1	10.4682	0.267488	1	10.6944	0.360569	0.464003
ENSMUSG00000024393	Prrc2a	1.0733	-0.272764	0.794717	1.15168	-0.0804383	1	1.14562	-0.0844918	1	1.20276	-0.0100797	1	1.42142	0.34125	0.517009
ENSMUSG00000026970	Rbms1	1.94786	0.26099	0.79522	2.36801	0.50546	0.553722	2.57764	0.536595	1	1.54685	-0.217643	1	1.33693	-0.524306	0.2515
ENSMUSG00000042133	Ppig	1.38218	-0.27095	0.79522	1.51084	-0.0494123	1	0.922857	-0.755329	1	1.55936	0.00304556	1	1.82498	0.336426	0.527662
ENSMUSG00000028719	Cmpk1	0.867866	-0.271894	0.79522	0.861966	-0.204475	1	0.763744	-0.345378	1	0.99161	0.0252601	1	1.16994	0.381305	0.438812
ENSMUSG00000028648	Ndufs5	1.36879	-0.266711	0.79522	1.21633	-0.380197	0.861324	1.01833	-0.600096	1	1.80492	0.288281	1	1.74447	0.26359	0.653332
ENSMUSG00000016833	Mrps18c	0.891683	-0.269196	0.79522	0.799713	-0.366084	0.883958	0.795567	-0.325915	1	1.07607	0.125138	1	1.19678	0.374274	0.451622
ENSMUSG00000030156	Cd69	1.00854	-0.289511	0.79522	1.41267	0.349309	0.723468	5.40985	2.2538	1	1.12143	-0.0371777	1	1.09837	-0.0843802	1
ENSMUSG00000075701	Selenos	0.928155	-0.273477	0.79522	1.01999	-0.0417067	1	0.95468	-0.13117	1	1.04166	-0.00785119	1	1.22063	0.325197	0.555989
ENSMUSG00000015501	Hivep2	0.832139	0.266336	0.79522	1.2307	0.855586	0.192413	1.08197	0.537616	1	0.5787	-0.438425	1	0.527814	-0.664349	0.134565
ENSMUSG00000035011	Zbtb7a	0.943785	0.264031	0.79522	1.1445	0.504369	0.534429	0.763744	-0.137963	1	0.767951	-0.172384	1	0.649082	-0.517637	0.294129
ENSMUSG00000054823	Nsd3	2.04462	0.256588	0.79522	2.85646	0.745693	0.318383	3.0868	0.72407	1	1.51713	-0.336953	1	1.31606	-0.645643	0.122846
ENSMUSG00000090137	Uba52	3.6233	0.257048	0.79522	3.25871	-0.0040438	1	3.56414	0.0966608	1	3.06242	-0.11262	1	2.90049	-0.235038	0.751205
ENSMUSG00000032097	Ddx6	2.50832	0.257821	0.79522	3.28505	0.632442	0.432309	2.86404	0.317565	1	2.04422	-0.175226	1	1.61426	-0.6452	0.121185
ENSMUSG00000059248	2022-09-09	1.96647	0.257433	0.79522	2.19562	0.357501	0.743378	2.13212	0.247209	1	1.59846	-0.179766	1	1.43037	-0.418253	0.415168
ENSMUSG00000039219	Arid4b	1.07627	0.264047	0.79522	1.44379	0.679862	0.349698	1.75025	0.848255	1	0.774207	-0.383605	1	0.719656	-0.56986	0.22312
ENSMUSG00000042082	Arsb	0.983978	-0.272733	0.79522	1.08225	-0.0399295	1	0.47734	-1.17549	1	1.28722	0.268846	1	1.1928	0.151128	0.883521
ENSMUSG00000002379	Ndufa11	1.67544	-0.268248	0.79522	1.39351	-0.486791	0.747617	1.46384	-0.380929	1	2.17716	0.259939	1	2.19276	0.319774	0.556095
ENSMUSG00000037058	Paip2	1.20281	0.260364	0.79522	1.39351	0.423101	0.614734	0.763744	-0.492359	1	1.0792	-0.00428493	1	0.802158	-0.57748	0.208387
ENSMUSG00000037754	Ppp1r16b	2.16296	0.25561	0.795674	2.82533	0.626457	0.444653	1.90936	-0.0509139	1	1.78302	-0.15677	1	1.40552	-0.629048	0.13715
ENSMUSG00000068240	Gm11808	2.50832	0.253559	0.797599	2.43984	0.123351	1	2.57764	0.163192	1	2.11773	-0.116679	1	1.94029	-0.303967	0.641051
ENSMUSG00000031347	Cetn2	1.0852	0.257642	0.798254	1.1445	0.262405	0.815503	0.572808	-0.743035	1	0.908715	-0.1272	1	0.819056	-0.34749	0.588506
ENSMUSG00000032412	Atp1b3	1.14177	-0.26715	0.798254	1.03436	-0.349314	0.905118	2.1003	0.695818	1	1.41703	0.177212	1	1.46516	0.277989	0.641122
ENSMUSG00000026003	Acadl	0.807576	-0.267951	0.799644	0.691967	-0.437337	0.806802	0.381872	-1.18719	1	0.994738	0.163234	1	1.0934	0.394917	0.416722
ENSMUSG00000038213	Tapbpl	1.09116	0.257211	0.799933	1.24506	0.395223	0.656495	0.986502	0.00644975	1	0.86805	-0.216308	1	0.801164	-0.400212	0.48869
ENSMUSG00000031950	Gabarapl2	1.50797	0.254077	0.802399	1.74548	0.416956	0.62146	1.59113	0.212721	1	1.19494	-0.225731	1	1.09837	-0.417974	0.419835
ENSMUSG00000011256	Adam19	1.46108	0.254453	0.804392	1.9059	0.623694	0.400525	1.49567	0.170569	1	1.10891	-0.299406	1	1.00692	-0.521278	0.260424
ENSMUSG00000024339	Tap2	1.42014	0.253378	0.804392	1.64252	0.415233	0.623799	1.52749	0.241455	1	1.23873	-0.0591299	1	0.963186	-0.551654	0.217069
ENSMUSG00000019782	Rwdd1	1.45736	-0.262729	0.804586	1.62337	-0.0125253	1	1.11379	-0.562141	1	1.70482	0.0740969	1	1.84785	0.256402	0.671479
ENSMUSG00000031897	Psmb10	2.22921	0.251995	0.804586	1.78858	-0.192548	1	1.75025	-0.221315	1	2.16778	0.132964	1	1.72161	-0.308195	0.632839
ENSMUSG00000029860	Zyx	2.40114	0.251763	0.805203	2.53322	0.257813	0.867177	2.64128	0.260989	1	2.23191	0.051789	1	1.64507	-0.534507	0.236171
ENSMUSG00000034868	Myl12b	3.40596	0.249379	0.807522	3.31857	0.123124	1	3.18227	0.018807	1	3.01393	-0.0373198	1	2.57148	-0.353759	0.538607
ENSMUSG00000026031	Cflar	0.894661	0.256051	0.807555	1.35281	0.888165	0.157233	1.27291	0.657344	1	0.650646	-0.369945	1	0.544712	-0.74568	0.0764657
ENSMUSG00000039158	Akna	0.996631	0.254233	0.807555	1.21633	0.508627	0.534429	1.24108	0.462395	1	0.757002	-0.297505	1	0.714686	-0.446828	0.402866
ENSMUSG00000032228	Tcf12	0.709327	0.257254	0.808119	0.943374	0.660903	0.376565	1.08197	0.765999	1	0.556803	-0.238218	1	0.456246	-0.645123	0.150052
ENSMUSG00000021196	Pfkp	1.56677	-0.260212	0.810293	1.67844	-0.0745672	1	1.49567	-0.247603	1	1.78459	0.028529	1	2.02875	0.304386	0.592426
ENSMUSG00000032712	2810474O19Rik	1.33678	0.254337	0.811202	1.77421	0.654062	0.378319	1.87754	0.626304	1	1.06043	-0.223513	1	0.863786	-0.639809	0.152365
ENSMUSG00000050912	Tmem123	0.972813	0.252702	0.811653	1.05351	0.303976	0.763904	1.01833	0.215929	1	0.871178	-0.0126324	1	0.676914	-0.504215	0.31258
ENSMUSG00000020745	Pafah1b1	1.63823	-0.25874	0.811653	2.05675	0.18806	0.900568	1.94118	0.061013	1	1.79241	-0.04151	1	2.02677	0.207608	0.772004
ENSMUSG00000040725	Hnrnpul1	1.24002	-0.259481	0.812133	1.3576	-0.0381366	1	1.01833	-0.451961	1	1.33883	-0.0652113	1	1.64408	0.35696	0.483599
ENSMUSG00000055024	Ep300	0.980256	0.251933	0.812133	1.31689	0.674198	0.357073	1.33655	0.591052	1	0.742926	-0.302775	1	0.653058	-0.585231	0.204043
ENSMUSG00000037742	Eef1a1	42.218	0.244564	0.813274	36.2193	-0.0900878	1	33.5729	-0.231373	1	37.8564	-0.0177776	1	34.0256	-0.231646	0.754504
ENSMUSG00000027598	Itch	0.730912	0.253674	0.815956	1.06549	0.820971	0.22452	0.891034	0.444876	1	0.555239	-0.296858	1	0.453264	-0.713921	0.0973512
ENSMUSG00000028603	Scp2	1.26086	0.248957	0.816208	1.17084	0.0448647	1	1.11379	-0.0371258	1	1.11673	-0.0351334	1	0.978096	-0.301582	0.641122
ENSMUSG00000003429	Rps11	33.8401	0.242989	0.817815	26.2852	-0.252097	0.951277	21.9576	-0.527151	1	30.4928	-0.0102067	1	28.5387	-0.143656	0.906189
ENSMUSG00000004268	Emg1	1.43801	-0.256174	0.818035	1.19957	-0.473134	0.761017	1.27291	-0.349505	1	1.76582	0.166767	1	1.91544	0.370505	0.451622
ENSMUSG00000035649	Zcchc7	1.45066	0.246946	0.820211	1.96816	0.687504	0.337628	1.6866	0.348564	1	1.1746	-0.193269	1	0.928396	-0.662709	0.111589
ENSMUSG00000063200	Nol7	2.54852	-0.253877	0.820211	2.33689	-0.321825	0.867177	1.90936	-0.601805	1	3.00611	0.0958204	1	3.38556	0.366866	0.454028
ENSMUSG00000039221	Rpl22l1	5.12532	-0.253115	0.820213	3.76871	-0.671507	0.525698	4.67793	-0.328491	1	6.36257	0.188551	1	6.95999	0.416544	0.35579
ENSMUSG00000026721	Rabgap1l	1.31743	0.247513	0.820896	2.06154	0.943818	0.10691	1.43202	0.255389	1	0.894639	-0.491922	1	0.840924	-0.666963	0.125545
ENSMUSG00000086320	Gm12840	0.925922	0.271955	0.820896	0.986473	0.289302	0.80229	1.973	1.24728	1	0.678799	-0.345855	1	0.693812	-0.350385	0.641122
ENSMUSG00000106918	Mrpl33	2.36765	-0.252801	0.820896	1.8221	-0.598902	0.627702	1.62296	-0.725974	1	3.13749	0.308752	1	3.07146	0.31571	0.562695
ENSMUSG00000090272	Mndal	2.05057	0.243978	0.824793	2.54041	0.526464	0.534429	2.6731	0.504246	1	1.70325	-0.151482	1	1.38365	-0.568246	0.198785
ENSMUSG00000028064	Sema4a	1.33157	0.245024	0.824793	1.68562	0.565084	0.476698	1.33655	0.140038	1	1.12143	-0.126194	1	0.88466	-0.595675	0.188817
ENSMUSG00000028759	Hp1bp3	1.18494	-0.254159	0.825525	1.33844	0.0170425	1	1.17744	-0.177369	1	1.30286	-0.0289081	1	1.52181	0.292512	0.623253
ENSMUSG00000030091	Nup210	1.12316	-0.253787	0.825525	1.04154	-0.302278	0.961874	1.30473	0.0464798	1	1.43737	0.244145	1	1.40154	0.230779	0.727743
ENSMUSG00000032002	Dcun1d5	0.905081	-0.254728	0.825525	0.794924	-0.389005	0.853044	0.95468	-0.0822325	1	1.11361	0.171927	1	1.18087	0.32637	0.554904
ENSMUSG00000028413	B4galt1	0.823951	0.247118	0.82649	1.14929	0.737517	0.306486	1.65478	1.14998	1	0.639698	-0.264377	1	0.509922	-0.722481	0.0911539
ENSMUSG00000055148	Klf2	0.448819	-0.308768	0.827238	0.328026	-0.712523	0.659899	4.32788	3.14026	0.391012	0.401962	-0.42274	1	0.63119	0.438277	0.426225
ENSMUSG00000026285	Pdcd1	2.14957	0.241716	0.827987	2.31534	0.286174	0.837856	1.24108	-0.663195	1	1.79866	-0.140285	1	1.64109	-0.338042	0.57275
ENSMUSG00000091537	Tma7	4.67799	-0.247954	0.827987	4.21406	-0.346493	0.837856	3.11862	-0.7764	1	5.9262	0.229784	1	5.95008	0.277547	0.641122
ENSMUSG00000016087	Fli1	1.3085	0.242054	0.829236	1.6114	0.515391	0.534429	1.94118	0.698546	1	1.01976	-0.262253	1	0.925414	-0.482059	0.316282
ENSMUSG00000045962	Wnk1	4.67203	0.238068	0.830084	5.65785	0.482617	0.579332	4.487	0.0482971	1	3.6505	-0.261716	1	3.43626	-0.412029	0.422591
ENSMUSG00000003161	Sri	2.05727	0.239167	0.830481	1.89154	0.0212746	1	1.05015	-0.836796	1	1.91127	0.0421314	1	1.59537	-0.309966	0.629273
ENSMUSG00000039968	Rsbn1l	1.25193	0.241305	0.830481	1.26901	0.184985	0.910661	1.11379	-0.0311674	1	1.04792	-0.139321	1	0.977102	-0.295651	0.641122
ENSMUSG00000009585	Apobec3	1.81537	-0.248305	0.833237	2.4159	0.293571	0.827529	2.35488	0.19574	1	1.7971	-0.207884	1	2.2703	0.240753	0.700418
ENSMUSG00000029649	Pomp	2.99436	-0.246105	0.834418	2.55956	-0.428413	0.750065	1.973	-0.783806	1	4.12285	0.385577	1	3.64798	0.186964	0.816535
ENSMUSG00000041028	Ghitm	0.852979	-0.250097	0.835868	1.03436	0.137926	0.973146	1.08197	0.183929	1	1.10266	0.265932	1	0.948276	-0.00670895	1
ENSMUSG00000052331	Ankrd44	2.49567	0.236803	0.836461	3.16533	0.562095	0.521962	4.3597	0.922437	1	1.85497	-0.347526	1	1.77926	-0.471358	0.323726
ENSMUSG00000021728	Emb	1.45661	0.256237	0.836461	2.02323	0.735507	0.335284	9.06946	2.82999	0.447446	1.21371	-0.137233	1	0.644112	-1.30121	0.000767674
ENSMUSG00000047415	Gpr68	0.821718	0.242215	0.837076	1.18041	0.786423	0.255934	0.827389	0.16322	1	0.633442	-0.279861	1	0.527814	-0.658672	0.137942
ENSMUSG00000053565	Eif3k	3.78928	0.235021	0.837139	2.84688	-0.309764	0.883341	2.80039	-0.328615	1	3.62861	0.0929697	1	3.12613	-0.193072	0.83179
ENSMUSG00000028416	Bag1	1.28245	-0.246713	0.837497	1.35281	-0.0894361	1	1.05015	-0.449078	1	1.52808	0.120185	1	1.60233	0.240317	0.703448
ENSMUSG00000039262	Prrc2b	1.14624	0.239017	0.83919	1.52041	0.642661	0.387495	1.90936	0.866962	1	0.838333	-0.372327	1	0.798182	-0.513061	0.297168
ENSMUSG00000021182	Ccdc88c	1.11721	0.238652	0.841949	1.52999	0.698586	0.334478	1.973	0.951768	1	0.932176	-0.146492	1	0.681884	-0.753931	0.0704103
ENSMUSG00000022285	Ywhaz	3.75802	-0.242319	0.842574	4.17096	-0.00434632	1	6.07813	0.510148	1	4.57173	0.160708	1	4.42628	0.119398	0.921277
ENSMUSG00000026977	2022-03-07	0.993654	0.238431	0.842625	1.22591	0.516571	0.534429	1.46384	0.693638	1	0.799232	-0.209904	1	0.69083	-0.516279	0.296218
ENSMUSG00000009549	Srp14	2.73013	0.233423	0.84275	2.59787	0.0737429	1	1.62296	-0.634045	1	2.43523	-0.0342227	1	2.15698	-0.278522	0.66456
ENSMUSG00000026011	Ctla4	3.49156	0.226757	0.842802	5.63391	0.984338	0.098497	2.03665	-0.670959	1	2.47121	-0.437396	1	2.23749	-0.675384	0.102129
ENSMUSG00000004364	Cul3	0.816508	-0.227105	0.842802	1.06788	0.281556	0.789643	0.731921	-0.286813	1	0.849281	-0.104498	1	0.98406	0.182313	0.83179
ENSMUSG00000058267	Mrps14	1.1641	-0.234709	0.842802	0.888304	-0.597793	0.63494	0.636453	-1.00002	1	1.54841	0.331147	1	1.47907	0.288185	0.632125
ENSMUSG00000048865	Arhgap30	2.35872	0.232213	0.842802	2.94266	0.530389	0.534429	2.60946	0.258276	1	1.96445	-0.155036	1	1.62817	-0.534882	0.234487
ENSMUSG00000026786	Apbb1ip	1.06213	0.234263	0.842802	1.2307	0.406022	0.642277	1.75025	0.850463	1	0.893075	-0.13602	1	0.746494	-0.499242	0.320872
ENSMUSG00000026875	Traf1	1.26309	0.23345	0.842802	1.63295	0.593811	0.447263	1.62296	0.487825	1	1.04792	-0.160156	1	0.841918	-0.597998	0.191249
ENSMUSG00000027030	Stk39	0.87382	-0.228138	0.842802	0.907459	-0.100367	1	0.668276	-0.51241	1	0.938432	-0.049364	1	1.13714	0.346931	0.511949
ENSMUSG00000067847	Romo1	1.58091	-0.229901	0.842802	1.44379	-0.310296	0.947175	1.27291	-0.469946	1	2.10991	0.341214	1	1.87965	0.150918	0.878779
ENSMUSG00000027637	1110008F13Rik	0.941552	-0.228061	0.842802	0.861966	-0.303819	0.958407	0.763744	-0.435026	1	1.12143	0.13482	1	1.20175	0.304546	0.597327
ENSMUSG00000027514	Zbp1	1.10232	0.217859	0.842802	1.26422	0.377392	0.668989	1.33655	0.39991	1	1.0182	0.0175718	1	0.759416	-0.548431	0.255076
ENSMUSG00000025862	Stag2	0.866377	-0.228311	0.842802	1.16844	0.332313	0.727169	0.859212	-0.149537	1	0.758566	-0.401212	1	1.11924	0.330719	0.548292
ENSMUSG00000031229	Atrx	2.41082	-0.225275	0.842802	3.52688	0.472076	0.598721	3.15044	0.216804	1	2.42585	-0.161886	1	2.76233	0.0779767	0.998393
ENSMUSG00000037652	Phc3	0.663925	0.234461	0.842802	0.964923	0.80223	0.249551	1.01833	0.763454	1	0.475472	-0.409408	1	0.440342	-0.60541	0.192761
ENSMUSG00000042520	Ubap2l	1.10679	-0.241675	0.842802	1.22112	-0.0121414	1	1.08197	-0.189639	1	1.32006	0.126143	1	1.34488	0.185763	0.82384
ENSMUSG00000000563	Atp5f1	3.20351	-0.238397	0.842802	2.47576	-0.582484	0.580681	1.52749	-1.24092	1	4.17759	0.290997	1	4.13603	0.319454	0.554904
ENSMUSG00000041084	Ostc	1.40749	-0.231931	0.842802	1.28577	-0.311079	0.946813	1.17744	-0.412936	1	1.72672	0.184859	1	1.7733	0.272599	0.641122
ENSMUSG00000028161	Ppp3ca	1.0398	0.225142	0.842802	1.44379	0.713657	0.323328	1.55931	0.710134	1	0.803924	-0.286937	1	0.692818	-0.604498	0.184138
ENSMUSG00000028478	Clta	3.63149	0.217108	0.842802	3.27547	-0.0251971	1	2.06847	-0.711366	1	3.06085	-0.144946	1	3.13309	-0.118563	0.953256
ENSMUSG00000028530	Jak1	3.28985	0.221882	0.842802	3.86209	0.418518	0.667462	4.23241	0.466049	1	2.70425	-0.185122	1	2.41741	-0.425787	0.399146
ENSMUSG00000047675	Rps8	45.9597	-0.213347	0.842802	35.9488	-0.546889	0.619307	42.165	-0.303634	1	56.7955	0.212592	1	58.5684	0.315402	0.556095
ENSMUSG00000029048	Rer1	1.04724	-0.232426	0.842802	0.979289	-0.273273	0.9943	0.763744	-0.592259	1	1.22153	0.0936416	1	1.35482	0.329775	0.544671
ENSMUSG00000047215	Rpl9	25.0468	0.229661	0.842802	21.7455	-0.0801948	1	19.9846	-0.234142	1	21.7497	-0.084631	1	20.9853	-0.166999	0.874856
ENSMUSG00000029227	Fip1l1	0.815019	-0.223238	0.842802	1.17323	0.447216	0.589227	1.14562	0.348975	1	0.827385	-0.143804	1	0.932372	0.0767885	1
ENSMUSG00000049606	Zfp644	0.934853	0.228589	0.842802	1.07506	0.389617	0.666006	1.4002	0.713531	1	0.789847	-0.13131	1	0.668962	-0.469708	0.365822
ENSMUSG00000004455	Ppp1cc	1.52732	-0.238564	0.842802	1.75506	0.0564311	1	1.71842	0.00178777	1	1.58126	-0.122351	1	1.96414	0.310679	0.576389
ENSMUSG00000008348	Ubc	3.16332	0.210202	0.842802	3.36167	0.242148	0.889217	3.65961	0.30585	1	2.332	-0.379562	1	2.6997	-0.145555	0.90582
ENSMUSG00000029580	Actb	94.6264	-0.24123	0.842802	73.5329	-0.576943	0.588402	84.2028	-0.366702	1	130.04	0.385873	1	116.996	0.223035	0.734865
ENSMUSG00000004285	Atp6v1f	2.47781	0.227418	0.842802	2.29139	0.0228805	1	1.78207	-0.363343	1	2.2147	-0.0347325	1	1.99098	-0.250337	0.721942
ENSMUSG00000043131	Mob1a	1.56603	0.210651	0.842802	1.71914	0.297857	0.763904	1.4002	-0.0497065	1	1.44675	0.0123187	1	1.14012	-0.451237	0.358137
ENSMUSG00000035199	Arl6ip5	1.13358	0.231546	0.842802	1.14211	0.168692	0.936374	1.33655	0.367011	1	1.02602	-0.00882897	1	0.841918	-0.39769	0.488431
ENSMUSG00000030167	Klrc1	4.28053	0.205957	0.842802	5.67701	0.618252	0.449617	4.99616	0.313034	1	3.18911	-0.364709	1	3.18477	-0.414308	0.419941
ENSMUSG00000006333	Rps9	36.2963	0.230261	0.842802	31.3995	-0.0856948	1	29.7224	-0.196773	1	32.2242	-0.0453017	1	29.9582	-0.196063	0.83151
ENSMUSG00000040940	Arhgef1	1.88459	0.21889	0.842802	2.25787	0.451801	0.624514	2.13212	0.28705	1	1.45301	-0.296907	1	1.44329	-0.349287	0.55182
ENSMUSG00000030591	Psmd8	1.06362	-0.222317	0.842802	0.873938	-0.472126	0.763561	0.540985	-1.08465	1	1.38888	0.307307	1	1.32103	0.251066	0.687426
ENSMUSG00000001794	Capns1	1.54519	0.221673	0.842802	1.46295	0.0585772	1	0.763744	-0.87782	1	1.42485	0.0168192	1	1.22163	-0.285928	0.652437
ENSMUSG00000030695	Aldoa	2.37286	-0.221276	0.842802	1.83168	-0.571817	0.666006	1.62296	-0.708633	1	2.92947	0.20475	1	3.08537	0.351867	0.491391
ENSMUSG00000030830	Itgal	4.14581	0.225919	0.842802	5.55489	0.650096	0.404874	5.18709	0.42574	1	3.55979	-0.106554	1	2.64802	-0.682034	0.0932463
ENSMUSG00000030795	Fus	3.33153	-0.227978	0.842802	4.12068	0.185638	0.963613	4.80522	0.354167	1	3.84757	0.0787209	1	3.81596	0.074727	1
ENSMUSG00000019850	Tnfaip3	3.97759	0.220628	0.842802	5.99067	0.854407	0.205925	4.7734	0.362533	1	2.86848	-0.409945	1	2.64603	-0.611687	0.150052
ENSMUSG00000037608	Bclaf1	1.73201	-0.226154	0.842802	2.27463	0.288069	0.835223	2.00483	0.047535	1	1.73923	-0.165908	1	2.10529	0.201205	0.786736
ENSMUSG00000035242	Oaz1	8.53724	-0.222015	0.842802	7.2884	-0.413925	0.760852	6.55547	-0.561984	1	10.8952	0.264558	1	10.5712	0.244724	0.690523
ENSMUSG00000036199	Ndufa13	5.4878	0.205612	0.842802	4.56363	-0.165264	1	3.75507	-0.46153	1	5.43509	0.132432	1	4.4392	-0.254371	0.709496
ENSMUSG00000041408	Wapl	1.02343	-0.235052	0.842802	1.42464	0.380549	0.668989	1.05015	-0.11363	1	0.993174	-0.231267	1	1.25244	0.207176	0.776624
ENSMUSG00000076928	Trac	6.35194	0.213274	0.842802	7.30516	0.377324	0.707824	3.91419	-0.609663	1	5.27555	-0.173415	1	4.89644	-0.341447	0.557454
ENSMUSG00000022216	Psme1	6.03784	0.214953	0.842802	5.11194	-0.130184	1	5.44167	-0.0593301	1	5.91838	0.120483	1	4.77418	-0.291289	0.641122
ENSMUSG00000034731	Dgkh	1.28691	0.234974	0.842802	1.6521	0.582614	0.457564	1.17744	0.00382131	1	0.98379	-0.300012	1	0.928396	-0.450101	0.368125
ENSMUSG00000036461	Elf1	2.17934	0.218998	0.842802	2.59787	0.443082	0.635644	2.6731	0.400837	1	1.76112	-0.216261	1	1.61624	-0.410342	0.430442
ENSMUSG00000053253	Ndfip2	0.969092	0.237094	0.842802	1.11337	0.393636	0.661071	1.24108	0.493463	1	0.830513	-0.100688	1	0.682878	-0.492195	0.323726
ENSMUSG00000002028	Kmt2a	1.7402	0.221292	0.842802	2.44942	0.734384	0.331182	1.90936	0.246192	1	1.34978	-0.284883	1	1.17292	-0.586687	0.177772
ENSMUSG00000032328	Tmem30a	1.44843	0.218488	0.842802	1.71196	0.428679	0.606585	1.30473	-0.0320201	1	1.26376	-0.082864	1	1.03674	-0.477161	0.32184
ENSMUSG00000032580	Rbm5	1.14103	0.226788	0.842802	1.55154	0.677753	0.350119	1.30473	0.320356	1	0.785155	-0.483212	1	0.845894	-0.404732	0.47637
ENSMUSG00000044894	Uqcrq	3.07921	-0.22066	0.842802	2.55956	-0.454688	0.714585	1.973	-0.807779	1	3.94298	0.272071	1	3.83883	0.260697	0.654708
ENSMUSG00000048076	Arf1	1.24821	-0.238349	0.842802	1.33844	-0.0565426	1	1.52749	0.127507	1	1.43267	0.0599101	1	1.55163	0.237471	0.710005
ENSMUSG00000018507	Trpv2	0.596192	0.228293	0.842802	0.656052	0.31623	0.757128	1.05015	0.961432	1	0.533342	-0.0303566	1	0.415492	-0.518432	0.304754
ENSMUSG00000017291	Taok1	0.686254	0.220071	0.842802	1.06309	0.90673	0.145903	1.20926	0.951768	1	0.469216	-0.496863	1	0.449288	-0.63959	0.156852
ENSMUSG00000071415	Rpl23	45.7773	0.212833	0.842802	37.96	-0.165774	1	37.137	-0.220741	1	41.291	-0.0295345	1	39.0503	-0.144636	0.90582
ENSMUSG00000015671	Psma2	2.46664	-0.23013	0.842802	2.09266	-0.42873	0.807362	1.65478	-0.74297	1	3.16721	0.269361	1	3.08935	0.261505	0.653794
ENSMUSG00000038462	Uqcrfs1	1.19015	-0.226729	0.842802	0.988867	-0.45795	0.774021	0.827389	-0.6624	1	1.38575	0.0949143	1	1.58245	0.395909	0.40608
ENSMUSG00000021484	Lman2	0.975046	-0.23519	0.842802	0.948163	-0.21216	1	1.08197	-0.00106545	1	1.10891	0.0463212	1	1.25741	0.320095	0.562842
ENSMUSG00000058569	Tmed9	1.35018	-0.223628	0.842802	1.21154	-0.333644	0.922594	1.01833	-0.552104	1	1.67354	0.210381	1	1.68384	0.258623	0.666602
ENSMUSG00000012422	Tmem167	1.65609	-0.223289	0.842802	1.49407	-0.3252	0.933494	1.4002	-0.397861	1	1.98635	0.150869	1	2.09833	0.293239	0.617457
ENSMUSG00000041685	Fcho2	0.687742	0.216201	0.842802	1.10619	0.972384	0.0980353	1.08197	0.787502	1	0.497369	-0.40528	1	0.423444	-0.753351	0.0767334
ENSMUSG00000041417	Pik3r1	1.31296	0.210099	0.842802	1.75506	0.635881	0.395768	1.24108	0.0349982	1	1.08389	-0.184895	1	0.906528	-0.550248	0.223299
ENSMUSG00000059436	Max	0.827673	0.223199	0.842802	1.07746	0.599583	0.444653	0.731921	-0.0298607	1	0.75231	-0.00664097	1	0.527814	-0.685441	0.114524
ENSMUSG00000033713	Foxn3	1.33901	0.228753	0.842802	1.76224	0.621594	0.405877	1.05015	-0.219371	1	0.869614	-0.578724	1	1.06159	-0.274995	0.682296
ENSMUSG00000045996	Polr2k	1.06808	-0.229533	0.842802	1.05591	-0.181696	1	0.891034	-0.403408	1	1.32945	0.213382	1	1.29618	0.194596	0.806761
ENSMUSG00000115681	Gm2682	0.316332	0.245606	0.842802	0.409434	0.608758	0.483639	1.20926	2.11372	1	0.212711	-0.503313	1	0.212716	-0.569795	0.286345
ENSMUSG00000055762	Eef1d	3.499	0.206243	0.842802	3.12702	-0.047321	1	2.3867	-0.458867	1	2.87317	-0.197729	1	3.1142	-0.0648963	1
ENSMUSG00000055065	Ddx17	1.51169	0.212594	0.842802	2.1621	0.756798	0.310625	1.55931	0.156348	1	1.33257	-0.0690135	1	0.922432	-0.773253	0.0502056
ENSMUSG00000022452	Smdt1	2.00368	-0.226917	0.842802	1.35999	-0.776877	0.487287	1.59113	-0.495066	1	2.7324	0.383819	1	2.53072	0.282831	0.639914
ENSMUSG00000022475	Hdac7	0.838837	0.222267	0.842802	1.04394	0.520892	0.534429	0.922857	0.275357	1	0.616237	-0.375299	1	0.643118	-0.343927	0.607382
ENSMUSG00000022521	Crebbp	1.08446	0.228113	0.842802	1.36717	0.546704	0.50025	1.46384	0.559746	1	0.780463	-0.406782	1	0.818062	-0.370697	0.546219
ENSMUSG00000023845	Lnpep	1.94563	0.229977	0.842802	2.7535	0.750047	0.314295	2.6731	0.572976	1	1.41078	-0.393827	1	1.32997	-0.554476	0.212606
ENSMUSG00000004865	Srpk1	0.823207	-0.245972	0.842802	0.861966	-0.0998501	1	0.986502	0.107741	1	0.944689	0.053917	1	1.0437	0.272599	0.641122
ENSMUSG00000034595	Ppp1r18	2.04313	0.222911	0.842802	2.47576	0.473939	0.597952	1.49567	-0.335449	1	1.66415	-0.199871	1	1.51187	-0.411562	0.428186
ENSMUSG00000024571	Gm16286	0.753242	-0.23804	0.842802	0.770981	-0.130644	1	1.14562	0.454328	1	0.982226	0.292049	1	0.86975	0.0823233	0.97059
ENSMUSG00000056201	Cfl1	10.9667	-0.223829	0.842802	8.84952	-0.504755	0.667462	8.05113	-0.629636	1	14.1656	0.285278	1	13.7291	0.266606	0.641122
ENSMUSG00000056917	Sipa1	1.19685	0.209979	0.842802	1.24985	0.214047	0.871138	0.731921	-0.573333	1	1.13081	0.0521093	1	0.893606	-0.403969	0.476454
ENSMUSG00000024969	Mark2	1.13879	0.229625	0.842802	1.16605	0.194338	0.897082	1.33655	0.35921	1	0.943125	-0.165676	1	0.896588	-0.287656	0.652437
ENSMUSG00000071659	Hnrnpul2	1.01301	-0.245226	0.842802	1.13492	0.0105704	1	1.11379	-0.0221832	1	1.04792	-0.128564	1	1.32798	0.346202	0.510564
ENSMUSG00000071644	Eef1g	4.2835	-0.221841	0.842802	3.84533	-0.333235	0.851089	3.34138	-0.532394	1	5.01592	0.1084	1	5.50974	0.327497	0.539599
ENSMUSG00000024661	Fth1	11.0679	0.225142	0.842802	9.35233	-0.127044	1	7.57379	-0.456235	1	10.2711	0.0296404	1	9.0613	-0.215899	0.792293
ENSMUSG00000024817	Uhrf2	2.80158	0.21626	0.842802	3.75195	0.642721	0.429692	1.55931	-0.738313	1	2.12242	-0.32903	1	2.06454	-0.424526	0.414207
ENSMUSG00000029840	Mtpn	0.914757	-0.218206	0.842977	0.945769	-0.100466	1	1.17744	0.222837	1	1.13081	0.210269	1	1.06756	0.122946	0.921067
ENSMUSG00000030002	Dusp11	1.52435	0.20782	0.842977	1.71914	0.341578	0.706768	1.94118	0.455411	1	1.24029	-0.211709	1	1.18485	-0.329195	0.590585
ENSMUSG00000022400	Rbx1	2.51577	-0.214723	0.842977	2.25069	-0.333123	0.851848	1.6866	-0.734456	1	2.97483	0.131881	1	3.19968	0.309814	0.574678
ENSMUSG00000041235	Chd7	2.06546	0.206681	0.843774	2.31294	0.3284	0.776433	2.19576	0.188615	1	1.7533	-0.139413	1	1.58245	-0.357828	0.537238
ENSMUSG00000070691	Runx3	4.71372	0.20518	0.843774	5.19095	0.298474	0.816144	5.85537	0.402209	1	4.11659	-0.0913749	1	3.55653	-0.388392	0.47023
ENSMUSG00000024308	Tapbp	2.44952	0.205338	0.843837	2.6721	0.283087	0.837856	3.27773	0.516994	1	2.18498	-0.0537532	1	1.822	-0.415077	0.420297
ENSMUSG00000026778	Prkcq	1.08818	0.207256	0.84733	1.41267	0.583166	0.457564	1.55931	0.633172	1	0.899331	-0.184608	1	0.75544	-0.54205	0.257547
ENSMUSG00000037486	Asxl2	0.900615	0.208853	0.847546	1.36478	0.858343	0.185483	1.81389	1.12954	1	0.677235	-0.344991	1	0.568568	-0.714122	0.0956952
ENSMUSG00000041203	Trir	1.68214	-0.212843	0.847718	1.90111	0.0479171	1	1.71842	-0.121951	1	1.68292	-0.161962	1	2.14605	0.318403	0.559213
ENSMUSG00000020272	Stk10	0.908803	0.207832	0.847934	1.14211	0.52764	0.526212	1.59113	0.926479	1	0.717901	-0.261651	1	0.658028	-0.46306	0.375866
ENSMUSG00000016831	Tox4	0.862655	0.20722	0.849487	1.08704	0.531989	0.522864	0.636453	-0.293562	1	0.741362	-0.116291	1	0.613298	-0.497597	0.32159
ENSMUSG00000022312	Eif3h	4.00513	0.201414	0.85016	3.40237	-0.133195	1	2.86404	-0.396204	1	3.70837	0.00910665	1	3.39153	-0.167996	0.874856
ENSMUSG00000021998	Lcp1	6.65115	-0.209198	0.851139	6.52939	-0.180462	1	5.69626	-0.394094	1	7.80619	0.122579	1	8.15477	0.235796	0.705853
ENSMUSG00000060073	Psma3	1.97689	-0.21065	0.851139	1.75985	-0.337802	0.913198	1.20926	-0.854322	1	2.41021	0.190652	1	2.46214	0.268239	0.641122
ENSMUSG00000055839	Elob	4.83429	-0.209322	0.851153	4.14462	-0.397864	0.776433	3.53232	-0.619937	1	6.14048	0.266385	1	5.90038	0.225975	0.728324
ENSMUSG00000046879	Irgm1	0.537392	0.205816	0.851292	0.756615	0.726132	0.33101	1.08197	1.14351	1	0.473908	-0.0708805	1	0.321062	-0.813816	0.0558136
ENSMUSG00000061477	Rps7	28.8256	0.199656	0.851292	21.8173	-0.321323	0.864423	20.3983	-0.425993	1	27.4632	0.0583555	1	25.0945	-0.114651	0.959708
ENSMUSG00000021458	2010111I01Rik	1.03682	0.204845	0.852406	1.30253	0.524693	0.528562	0.636453	-0.56192	1	0.827385	-0.246567	1	0.786254	-0.378235	0.532934
ENSMUSG00000027422	Rrbp1	1.30626	-0.2111	0.854032	1.40788	-0.0283143	1	1.01833	-0.495986	1	1.49054	0.0711974	1	1.58444	0.211067	0.76836
ENSMUSG00000042842	Serpinb6b	1.43652	-0.2137	0.854032	1.36478	-0.235044	1	0.795567	-0.981434	1	1.74861	0.185478	1	1.76534	0.23652	0.721139
ENSMUSG00000065954	Tacc1	2.4272	0.199933	0.855016	2.66012	0.287325	0.835223	2.45034	0.107255	1	2.03014	-0.169913	1	1.92737	-0.294404	0.641122
ENSMUSG00000028053	Ash1l	0.919223	0.204283	0.855959	1.26422	0.682362	0.351258	1.08197	0.356474	1	0.703824	-0.317423	1	0.655046	-0.495505	0.323877
ENSMUSG00000063015	Ccni	1.01226	0.20279	0.855959	1.18281	0.399118	0.652172	0.731921	-0.334315	1	0.788283	-0.289794	1	0.816074	-0.262364	0.733745
ENSMUSG00000034168	Irf2bpl	0.538136	0.203387	0.855959	0.648869	0.455025	0.596761	1.30473	1.40915	1	0.492677	-0.00673586	1	0.349888	-0.663689	0.143449
ENSMUSG00000022637	Cblb	2.55745	0.199452	0.85695	3.50294	0.670545	0.390652	2.16394	-0.147665	1	2.04735	-0.245994	1	1.81306	-0.50958	0.271166
ENSMUSG00000084786	Ubl5	5.66494	0.197314	0.857515	5.21968	-0.00347455	1	3.7869	-0.500323	1	5.38504	0.0528877	1	4.57637	-0.2634	0.693969
ENSMUSG00000021585	Cast	1.51467	0.199681	0.859309	1.8652	0.486088	0.534429	1.87754	0.412057	1	1.29973	-0.125118	1	1.08644	-0.487262	0.308144
ENSMUSG00000011960	Ccnt1	0.920712	0.202308	0.859309	1.01042	0.292804	0.772432	0.922857	0.128069	1	0.766386	-0.17532	1	0.73059	-0.29329	0.676314
ENSMUSG00000028936	Rpl22	18.4373	0.194259	0.862989	16.0972	-0.0939595	1	14.6066	-0.264134	1	17.0075	-0.00291305	1	15.5929	-0.176294	0.855442
ENSMUSG00000090841	Myl6	16.514	0.194551	0.862989	13.0732	-0.252356	0.951394	11.9017	-0.400803	1	16.9434	0.188229	1	13.4687	-0.247102	0.725693
ENSMUSG00000019818	Cd164	1.51839	0.196968	0.864168	1.76703	0.387516	0.661725	1.6866	0.253069	1	1.36386	-0.0469649	1	1.10433	-0.463328	0.337965
ENSMUSG00000038690	Atp5j2	4.43237	-0.202722	0.864649	3.73519	-0.420525	0.757128	3.11862	-0.668781	1	5.64154	0.275599	1	5.3845	0.22223	0.73538
ENSMUSG00000022136	Dnajc3	1.07627	-0.206377	0.865001	1.16605	-0.0159513	1	1.4002	0.24016	1	1.24499	0.0995996	1	1.26636	0.151128	0.882827
ENSMUSG00000018293	Pfn1	19.0365	-0.201644	0.8657	15.865	-0.43801	0.733949	13.5246	-0.665146	1	24.5259	0.298749	1	22.9703	0.208824	0.762784
ENSMUSG00000057411	Fam173a	0.974302	0.19868	0.8657	1.05591	0.269138	0.804524	0.636453	-0.475232	1	0.839897	-0.11711	1	0.77532	-0.29065	0.680308
ENSMUSG00000023106	Denr	1.07032	-0.205476	0.865989	0.929008	-0.373132	0.874491	0.922857	-0.341556	1	1.24342	0.108028	1	1.36476	0.324444	0.554904
ENSMUSG00000006360	Crip1	12.229	-0.202892	0.866096	10.9111	-0.329967	0.857186	22.3077	0.706698	1	15.6327	0.283312	1	14.1357	0.116969	0.924689
ENSMUSG00000027523	Gnas	3.29729	-0.201691	0.867291	3.36406	-0.112122	1	3.46867	-0.0851311	1	3.93985	0.161136	1	3.88455	0.158059	0.860111
ENSMUSG00000002699	Lcp2	1.49904	0.195204	0.867518	1.79337	0.433458	0.600658	1.75025	0.32383	1	1.28878	-0.124889	1	1.10732	-0.435484	0.388262
ENSMUSG00000019158	Tmem160	2.10937	0.193806	0.86764	2.06632	0.095996	1	1.973	-0.00306726	1	1.96914	0.0186228	1	1.66793	-0.307199	0.633944
ENSMUSG00000026117	Zap70	1.88236	0.193138	0.867737	2.11182	0.322498	0.732639	1.36837	-0.360067	1	1.73141	-0.00798486	1	1.4075	-0.414228	0.423161
ENSMUSG00000026466	Tor1aip1	1.21323	0.195376	0.867737	1.27858	0.219545	0.862269	1.24108	0.141508	1	0.999431	-0.198604	1	1.00096	-0.223319	0.782296
ENSMUSG00000020390	Ube2b	1.54072	0.1943	0.867737	1.84844	0.437624	0.596039	1.52749	0.0885581	1	1.31224	-0.141898	1	1.15403	-0.409967	0.432998
ENSMUSG00000017781	Pitpna	1.07702	-0.202605	0.867737	1.00084	-0.261979	1	1.14562	-0.0436799	1	1.3357	0.228715	1	1.28027	0.176275	0.83179
ENSMUSG00000026475	Rgs16	2.61402	-0.204757	0.868076	3.44308	0.308806	0.808506	0.827389	-1.78756	1	2.61666	-0.155048	1	3.15297	0.205092	0.784377
ENSMUSG00000031557	Plekha2	1.19387	0.193799	0.870857	1.48689	0.501882	0.534429	1.30473	0.235176	1	1.00569	-0.161028	1	0.875714	-0.44957	0.393671
ENSMUSG00000034165	Ccnd3	1.12316	0.194186	0.87086	1.2283	0.280991	0.789461	1.43202	0.457326	1	1.01038	-0.0458555	1	0.846888	-0.397204	0.491261
ENSMUSG00000025794	Rpl14	10.8744	-0.197755	0.871824	8.46403	-0.543424	0.623799	8.433	-0.533464	1	12.7596	0.13124	1	14.073	0.364574	0.453847
ENSMUSG00000047721	Bola2	2.10416	-0.199461	0.872026	1.85802	-0.342891	0.906687	1.6866	-0.465296	1	2.57287	0.205	1	2.57048	0.237342	0.707243
ENSMUSG00000029204	Rhoh	1.46108	0.192818	0.873145	2.05196	0.710516	0.32228	1.6866	0.306771	1	1.23404	-0.157408	1	0.972132	-0.631046	0.139666
ENSMUSG00000049751	Rpl36al	5.51608	0.188768	0.874057	5.05447	-0.0181456	1	5.63261	0.10704	1	5.24427	0.0470503	1	4.46604	-0.26571	0.691641
ENSMUSG00000037999	Arap2	1.08967	0.193246	0.876677	1.64252	0.837272	0.203577	1.59113	0.65198	1	0.841461	-0.310817	1	0.717668	-0.648983	0.144669
ENSMUSG00000026395	Ptprc	13.4437	0.186896	0.877282	16.9975	0.521587	0.534429	17.5025	0.455017	1	10.9828	-0.220356	1	9.99864	-0.429561	0.388014
ENSMUSG00000005087	Cd44	1.27426	0.192047	0.877648	1.9059	0.822259	0.217602	1.81389	0.610619	1	1.05417	-0.193653	1	0.804146	-0.727401	0.0843024
ENSMUSG00000038437	Mllt6	0.981001	0.191627	0.87878	1.31689	0.630857	0.400245	1.08197	0.25423	1	0.843025	-0.127505	1	0.671944	-0.578236	0.212951
ENSMUSG00000045826	Ptprcap	6.32589	0.186499	0.87878	5.98827	0.033763	1	4.96433	-0.276403	1	5.79951	-0.0191307	1	5.24335	-0.221804	0.776109
ENSMUSG00000056268	Dennd1b	1.16261	0.190261	0.879337	1.45098	0.503073	0.534429	1.52749	0.496958	1	0.866486	-0.373307	1	0.920444	-0.307166	0.641122
ENSMUSG00000031133	Arhgef6	0.861167	0.19189	0.879337	1.08704	0.524386	0.531881	0.668276	-0.232303	1	0.782027	-0.0304075	1	0.600376	-0.545278	0.256348
ENSMUSG00000025810	Nrp1	0.913268	0.19319	0.879337	1.30253	0.738754	0.306486	0.827389	-0.0189252	1	0.706952	-0.306335	1	0.647094	-0.514382	0.308205
ENSMUSG00000059070	Rpl18	28.7601	0.185027	0.879495	22.0879	-0.307296	0.884257	24.3443	-0.174449	1	26.725	0.00349561	1	25.7406	-0.0709046	1
ENSMUSG00000030745	Il21r	1.40898	0.188663	0.881007	1.7359	0.479455	0.538299	0.859212	-0.598645	1	1.25594	-0.0661631	1	1.0278	-0.463948	0.340794
ENSMUSG00000027447	Cst3	1.79751	0.211916	0.882161	1.54675	-0.104472	1	1.30473	-0.349786	1	1.54685	-0.111808	1	1.56456	-0.104855	1
ENSMUSG00000038366	Lasp1	1.47894	0.18683	0.882161	1.51562	0.166779	0.93602	1.17744	-0.226363	1	1.35603	-0.0178153	1	1.1769	-0.300137	0.641122
ENSMUSG00000024603	Dctn4	0.9222	0.190085	0.882161	1.15408	0.508103	0.534429	0.636453	-0.400439	1	0.753874	-0.215	1	0.704746	-0.374667	0.544228
ENSMUSG00000032212	Sltm	1.05245	-0.196444	0.883751	1.0607	-0.126521	1	1.46384	0.342715	1	1.16991	0.0364003	1	1.28127	0.232889	0.726001
ENSMUSG00000027133	Nop10	1.37325	-0.195259	0.8839	1.22351	-0.324795	0.936873	1.62296	0.10309	1	1.7533	0.28787	1	1.60034	0.141296	0.897061
ENSMUSG00000005354	Txn2	0.775571	-0.196709	0.8839	0.656052	-0.40673	0.837856	0.509163	-0.693358	1	1.03384	0.367106	1	0.905534	0.144039	0.894958
ENSMUSG00000021111	Papola	0.865633	-0.194536	0.888715	0.852389	-0.162197	1	0.668276	-0.476983	1	1.01038	0.125491	1	1.04569	0.218151	0.755994
ENSMUSG00000031818	Cox4i1	9.52121	0.181188	0.889307	8.17431	-0.129645	1	7.19192	-0.337836	1	8.8416	-0.000293138	1	8.24125	-0.140741	0.909733
ENSMUSG00000020640	Itsn2	1.00333	0.185324	0.891088	1.25943	0.509873	0.534429	1.14562	0.298822	1	0.763258	-0.341579	1	0.793212	-0.313567	0.641122
ENSMUSG00000028480	Glipr2	0.684765	0.188029	0.892523	0.651263	0.0462898	1	1.11379	0.818697	1	0.658467	0.0688347	1	0.527814	-0.359494	0.575861
ENSMUSG00000029505	Ep400	0.698163	-0.193923	0.892523	0.83084	0.149026	0.960836	1.05015	0.4704	1	0.763258	0.00939785	1	0.80017	0.107854	0.924481
ENSMUSG00000000184	Ccnd2	2.1905	0.185746	0.893395	3.33773	0.850603	0.227657	6.87369	1.75406	1	2.04265	0.0109312	1	1.1103	-1.11738	0.00201887
ENSMUSG00000033379	Atp6v0b	0.895405	0.184674	0.893602	0.890698	0.117123	1	1.11379	0.424491	1	0.805488	-0.0521736	1	0.723632	-0.271552	0.715826
ENSMUSG00000024670	Cd6	0.934109	0.186607	0.893602	1.37675	0.792484	0.25312	1.46384	0.75393	1	0.799232	-0.138511	1	0.583478	-0.749316	0.0767963
ENSMUSG00000022114	Spry2	0.692953	0.192617	0.894786	1.13492	0.988274	0.106519	0.636453	0.0164156	1	0.547419	-0.271266	1	0.423444	-0.783725	0.0752203
ENSMUSG00000093674	Rpl41	56.4991	-0.186178	0.895135	45.6531	-0.476311	0.682496	53.9076	-0.22927	1	67.772	0.180386	1	70.0859	0.283062	0.630352
ENSMUSG00000049775	Tmsb4x	183.536	0.177482	0.895552	155.772	-0.151056	1	125.795	-0.487159	1	185.358	0.147114	1	151.387	-0.23852	0.741102
ENSMUSG00000026074	Map4k4	0.795667	0.183938	0.897069	0.952952	0.428902	0.61523	1.30473	0.822449	1	0.649082	-0.222494	1	0.609322	-0.375199	0.544605
ENSMUSG00000032011	Thy1	8.5871	0.177001	0.898062	9.18712	0.230651	0.898525	7.60562	-0.109107	1	8.05331	0.0142641	1	6.63992	-0.36328	0.515248
ENSMUSG00000028062	Lamtor2	1.34795	0.178722	0.900383	1.1852	-0.0903795	1	1.27291	0.0144173	1	1.27783	0.0356344	1	1.13515	-0.196325	0.83179
ENSMUSG00000026832	Cytip	2.34681	0.177674	0.900504	2.90674	0.480422	0.588747	2.6731	0.268694	1	1.90971	-0.232786	1	1.81504	-0.362036	0.524564
ENSMUSG00000020349	Ppp2ca	1.27575	-0.186158	0.901771	1.42464	0.0481788	1	1.87754	0.425207	1	1.42955	0.0586369	1	1.46317	0.116342	0.928393
ENSMUSG00000050310	Rictor	0.724214	0.182095	0.902861	1.07746	0.806499	0.24058	1.17744	0.812445	1	0.569316	-0.287009	1	0.483084	-0.633304	0.162827
ENSMUSG00000026728	Vim	5.24664	-0.183397	0.904794	4.41279	-0.410074	0.769365	7.1601	0.299325	1	6.26716	0.175194	1	6.36259	0.236876	0.707641
ENSMUSG00000040990	Sh3kbp1	1.41121	0.176536	0.904794	1.64252	0.373923	0.668989	1.973	0.573224	1	1.26845	-0.0600883	1	1.04966	-0.436529	0.386793
ENSMUSG00000024194	Cuta	1.31966	0.176761	0.904794	1.16844	-0.0802779	1	0.827389	-0.563346	1	1.24499	0.0256656	1	1.12819	-0.168241	0.879089
ENSMUSG00000026755	Arpc5l	0.876053	-0.185603	0.904954	0.859572	-0.161588	1	0.668276	-0.488593	1	1.09015	0.248929	1	1.00394	0.115255	0.933337
ENSMUSG00000019362	D8Ertd738e	1.94116	-0.182655	0.905219	1.73112	-0.315	0.944395	1.52749	-0.47852	1	2.23973	0.113501	1	2.39653	0.276192	0.641122
ENSMUSG00000022864	D16Ertd472e	2.18232	0.174991	0.906113	2.52843	0.364538	0.733949	1.4002	-0.55271	1	1.95038	-0.0716487	1	1.69079	-0.360708	0.529151
ENSMUSG00000001847	Rac1	2.16296	-0.182058	0.906206	1.96576	-0.284409	0.979495	2.00483	-0.247182	1	2.48528	0.106438	1	2.65	0.260211	0.658421
ENSMUSG00000001642	Akr1b3	0.879774	-0.185009	0.906277	0.794924	-0.293785	0.971453	0.827389	-0.19669	1	1.09484	0.249509	1	1.03078	0.162263	0.859437
ENSMUSG00000022858	Tra2b	2.37212	-0.181585	0.907435	2.73674	0.104547	1	3.02315	0.209226	1	2.59164	0.0167525	1	2.72257	0.121992	0.917552
ENSMUSG00000029064	Gnb1	1.79453	-0.18146	0.908048	1.89154	-0.0436695	1	2.13212	0.113217	1	2.14745	0.180393	1	2.01981	0.0814627	0.994248
ENSMUSG00000063511	Snrnp70	2.23591	-0.180624	0.908964	2.7966	0.239921	0.892707	2.86404	0.218055	1	2.31167	-0.079833	1	2.55557	0.114188	0.930188
ENSMUSG00000060036	Rpl3	19.1556	0.17089	0.908964	14.153	-0.378247	0.79958	11.6153	-0.665336	1	18.0289	0.0161134	1	17.72	-0.0155976	1
ENSMUSG00000030744	Rps3	23.0215	0.170409	0.910216	17.6607	-0.318482	0.868168	17.6934	-0.322686	1	21.6606	0.0151958	1	20.9277	-0.0513696	1
ENSMUSG00000040297	Suco	0.866377	0.176139	0.911844	1.23788	0.729915	0.310518	1.27291	0.657872	1	0.705388	-0.231455	1	0.594412	-0.586461	0.206339
ENSMUSG00000089929	Bcl2a1b	2.94747	0.172395	0.911877	2.86125	0.066426	1	1.55931	-0.837366	1	2.82468	0.0498106	1	2.41244	-0.257253	0.709156
ENSMUSG00000040710	St8sia4	0.655737	0.173332	0.913043	1.13971	1.08389	0.0481701	1.33655	1.13477	1	0.447319	-0.531777	1	0.411516	-0.749822	0.0846241
ENSMUSG00000034932	Mrpl54	1.10083	-0.181586	0.91331	0.835628	-0.568546	0.668978	0.636453	-0.884733	1	1.29347	0.14757	1	1.41049	0.358412	0.483902
ENSMUSG00000028649	Macf1	1.63748	0.172844	0.913357	2.29858	0.695365	0.367006	2.03665	0.399444	1	1.29973	-0.278502	1	1.17988	-0.498924	0.291613
ENSMUSG00000044786	Zfp36	0.69593	0.185238	0.913357	0.778164	0.313648	0.769694	2.29123	1.83792	1	0.642826	-0.00460502	1	0.471156	-0.603802	0.226116
ENSMUSG00000022185	Acin1	1.42833	-0.18	0.913483	1.72872	0.185895	0.90596	1.52749	-0.0308779	1	1.46708	-0.0904911	1	1.67091	0.163602	0.850855
ENSMUSG00000000915	Hip1r	0.804599	0.175666	0.913579	1.0152	0.512576	0.534429	0.922857	0.308974	1	0.660031	-0.218673	1	0.613298	-0.390366	0.513979
ENSMUSG00000022354	Ndufb9	2.5314	-0.1784	0.913579	2.20999	-0.346381	0.837856	1.55931	-0.831669	1	2.96857	0.146048	1	3.11022	0.269836	0.641122
ENSMUSG00000068749	Psma5	1.1574	-0.179836	0.91522	0.833234	-0.650636	0.577313	0.668276	-0.888767	1	1.39044	0.189112	1	1.47907	0.35432	0.489632
ENSMUSG00000022584	Ly6c2	3.69327	0.180985	0.916346	2.89716	-0.275009	0.949535	13.1746	1.93943	1	3.84757	0.206416	1	2.72157	-0.451191	0.409562
ENSMUSG00000030057	Cnbp	2.13022	-0.177433	0.916813	2.36322	0.0429806	1	1.973	-0.244928	1	2.47433	0.129643	1	2.39952	0.0867653	0.983425
ENSMUSG00000028798	Eif3i	1.25565	-0.17885	0.916856	0.871544	-0.707326	0.534429	0.668276	-1.00619	1	1.52495	0.209607	1	1.6073	0.358948	0.478957
ENSMUSG00000040651	Fam208a	0.686254	0.175216	0.917247	1.03436	0.824966	0.223233	0.795567	0.331829	1	0.561495	-0.223008	1	0.454258	-0.652239	0.146347
ENSMUSG00000044167	Foxo1	0.507619	0.17175	0.918242	0.596193	0.388802	0.668989	1.11379	1.24883	1	0.466088	-0.0238485	1	0.359828	-0.528497	0.300209
ENSMUSG00000037072	Selenof	1.00333	-0.178892	0.918242	0.900276	-0.301008	0.962621	0.700099	-0.616552	1	1.16835	0.133589	1	1.2266	0.258649	0.670506
ENSMUSG00000021248	Tmed10	1.07627	-0.178384	0.919126	1.03436	-0.19049	1	0.859212	-0.432398	1	1.21371	0.0763053	1	1.3081	0.246545	0.695589
ENSMUSG00000019920	Lims1	0.962393	0.172057	0.919156	1.21872	0.515935	0.534429	0.827389	-0.10748	1	0.783591	-0.234454	1	0.748482	-0.355095	0.576728
ENSMUSG00000029229	Chic2	1.34348	0.169319	0.91994	1.84365	0.653247	0.370075	1.20926	-0.0590846	1	1.06825	-0.277638	1	1.00493	-0.431346	0.39733
ENSMUSG00000025016	Tm9sf3	1.31817	-0.176451	0.92053	1.59224	0.185338	0.906281	1.30473	-0.136215	1	1.46239	0.0484486	1	1.47013	0.0671557	1
ENSMUSG00000027630	Tbl1xr1	1.07404	0.17025	0.92104	1.20436	0.307058	0.757128	1.20926	0.267497	1	0.896203	-0.193653	1	0.87969	-0.257039	0.743318
ENSMUSG00000018585	Atox1	2.43389	0.167219	0.921319	2.18365	-0.0661132	1	2.22759	-0.0528372	1	2.2976	0.019381	1	2.07547	-0.181108	0.846569
ENSMUSG00000057367	Birc2	0.938575	0.171012	0.921915	1.27379	0.635574	0.398169	0.572808	-0.582469	1	0.735105	-0.301618	1	0.721644	-0.377673	0.53687
ENSMUSG00000060216	Arrb2	0.746543	0.171892	0.922009	0.83084	0.296436	0.770889	1.17744	0.76195	1	0.674107	-0.0542111	1	0.569562	-0.391424	0.511878
ENSMUSG00000062397	Zfp706	1.19685	-0.175478	0.92392	1.13013	-0.217122	1	0.95468	-0.436833	1	1.32475	0.0452225	1	1.47311	0.276496	0.641122
ENSMUSG00000037563	Rps16	42.9586	0.163704	0.924249	34.9982	-0.226182	0.983016	36.1824	-0.194765	1	40.6795	0.0217731	1	38.3087	-0.0954135	0.993826
ENSMUSG00000007817	Zmiz1	0.870098	0.169804	0.924249	1.04633	0.42588	0.61999	1.24108	0.611721	1	0.716337	-0.216726	1	0.681884	-0.342154	0.605489
ENSMUSG00000033730	Egr3	0.258276	0.228254	0.924988	0.320843	0.527314	0.655128	1.24108	2.44687	1	0.129816	-0.985219	1	0.204764	-0.272319	0.877557
ENSMUSG00000025982	Sf3b1	2.76586	-0.170333	0.925915	3.50054	0.267238	0.850839	3.21409	0.0810428	1	2.92947	-0.0294518	1	3.06351	0.0583854	1
ENSMUSG00000026655	Fam107b	1.48267	-0.165624	0.925915	1.82689	0.226377	0.85041	1.75025	0.118545	1	1.65321	0.0658949	1	1.59835	0.00717551	1
ENSMUSG00000062997	Rpl35	15.3224	-0.163878	0.925915	11.366	-0.595736	0.56256	13.1746	-0.363649	1	18.8265	0.24226	1	18.6335	0.261445	0.649038
ENSMUSG00000075284	Wipf1	2.11458	0.160493	0.925915	2.91871	0.656702	0.400525	3.21409	0.677368	1	1.84246	-0.126271	1	1.45522	-0.59334	0.168107
ENSMUSG00000027368	Dusp2	2.71822	0.163013	0.925915	3.69209	0.630121	0.446943	4.13695	0.677662	1	2.30229	-0.17393	1	1.92836	-0.535499	0.244049
ENSMUSG00000046229	Scand1	1.8444	0.160417	0.925915	1.68562	-0.0400135	1	1.78207	0.0270685	1	1.67667	-0.0519213	1	1.61426	-0.134984	0.924356
ENSMUSG00000070544	Top1	1.962	-0.162871	0.925915	2.30815	0.150823	1	2.1003	-0.0263358	1	1.98791	-0.10139	1	2.28521	0.170306	0.83314
ENSMUSG00000052684	Jun	0.451796	0.17558	0.925915	0.500419	0.292994	0.817016	1.71842	2.05395	1	0.378501	-0.180532	1	0.331002	-0.463935	0.475084
ENSMUSG00000028790	Khdrbs1	1.36953	-0.165944	0.925915	1.49407	0.0243721	1	1.36837	-0.117356	1	1.46395	-0.00929826	1	1.60531	0.180941	0.83179
ENSMUSG00000059291	Rpl11	26.3181	0.156123	0.925915	21.2978	-0.241892	0.965554	19.1254	-0.412636	1	24.7214	0.0020334	1	24.0091	-0.0558722	1
ENSMUSG00000028760	Eif4g3	1.01003	0.166333	0.925915	1.17084	0.360703	0.683112	1.08197	0.196909	1	0.852409	-0.176642	1	0.812098	-0.295808	0.669978
ENSMUSG00000028745	Capzb	3.62702	-0.169964	0.925915	3.20125	-0.323331	0.864096	2.54581	-0.647979	1	4.37153	0.202384	1	4.307	0.204653	0.773899
ENSMUSG00000029465	Arpc3	4.43088	0.151053	0.925915	3.72561	-0.182731	1	2.22759	-0.932381	1	4.26674	0.0428351	1	3.97799	-0.0920119	0.999299
ENSMUSG00000030122	Ptms	3.1596	0.156549	0.925915	4.22363	0.597569	0.478124	1.94118	-0.635334	1	2.69956	-0.163432	1	2.37069	-0.435726	0.385827
ENSMUSG00000063870	Chd4	2.41752	-0.168	0.925915	2.87083	0.162452	0.995188	2.16394	-0.290498	1	2.59007	-0.00728776	1	2.74841	0.114662	0.92949
ENSMUSG00000036931	Nfkbid	0.425745	0.162326	0.925915	0.450138	0.206606	0.904948	1.59113	2.02164	1	0.336272	-0.290514	1	0.341936	-0.299763	0.711763
ENSMUSG00000066406	Akap13	5.62624	0.161036	0.925915	7.39615	0.571325	0.504239	7.19192	0.416749	1	4.62334	-0.227979	1	4.2404	-0.424012	0.401146
ENSMUSG00000004665	Cnn2	3.60172	0.154114	0.925915	3.28505	-0.0482791	1	3.02315	-0.191733	1	3.52538	0.0742777	1	3.03866	-0.212592	0.800318
ENSMUSG00000008398	Elk3	0.811298	0.162708	0.925915	1.09422	0.61912	0.41671	0.700099	-0.0979688	1	0.675671	-0.201627	1	0.603358	-0.4467	0.406903
ENSMUSG00000031453	Rasa3	0.349081	0.170182	0.925915	0.284928	-0.208958	1	1.49567	2.23306	1	0.284658	-0.229469	1	0.300188	-0.160184	0.924689
ENSMUSG00000046718	Bst2	0.7391	0.163696	0.925915	0.718305	0.0654071	1	1.4002	1.02003	1	0.645954	-0.117082	1	0.62125	-0.211346	0.83179
ENSMUSG00000031666	Rbl2	0.972813	0.161227	0.925915	1.40548	0.738735	0.301563	0.47734	-0.889483	1	0.767951	-0.294986	1	0.724626	-0.445068	0.409871
ENSMUSG00000010406	Mrpl52	3.20649	0.157529	0.925915	3.27308	0.139626	1	2.83222	-0.114541	1	3.14375	0.0797782	1	2.53868	-0.33292	0.577014
ENSMUSG00000022024	Sugt1	1.50946	0.156582	0.925915	1.34323	-0.0856579	1	0.95468	-0.56957	1	1.3357	-0.10169	1	1.38265	-0.0468396	1
ENSMUSG00000060143	Gm10076	2.87453	-0.172023	0.925915	1.60661	-1.04026	0.276765	1.62296	-0.954987	1	3.42684	0.180889	1	3.84578	0.464499	0.285729
ENSMUSG00000019726	Lyst	1.50276	0.156284	0.925915	1.95379	0.549722	0.497544	1.62296	0.18926	1	1.26063	-0.194725	1	1.14409	-0.408054	0.445695
ENSMUSG00000021451	Sema4d	1.71191	0.154932	0.925915	1.85802	0.240957	0.837856	1.973	0.278393	1	1.44675	-0.183019	1	1.44826	-0.206311	0.817094
ENSMUSG00000044147	Arf6	0.843303	-0.175512	0.925915	1.0152	0.181284	0.917655	0.795567	-0.18394	1	0.891511	-0.0357423	1	0.970144	0.132681	0.90582
ENSMUSG00000041846	Ppp4r3a	0.832883	-0.166439	0.925915	1.08704	0.323549	0.737414	0.922857	0.0483037	1	0.883691	-0.0222615	1	0.90454	0.0217572	1
ENSMUSG00000079017	Ifi27l2a	1.91139	0.168294	0.925915	3.44547	1.14724	0.0594383	3.27773	0.85851	1	1.82525	0.0408124	1	0.847882	-1.35508	0.000566867
ENSMUSG00000023010	Tmbim6	3.07698	0.151516	0.925915	3.26111	0.198195	0.94537	2.60946	-0.175921	1	2.93104	0.0240281	1	2.4681	-0.312557	0.621738
ENSMUSG00000014769	Psmb1	3.66052	0.163072	0.925915	2.81097	-0.320728	0.867492	2.73675	-0.353152	1	3.60514	0.0918276	1	3.26131	-0.0975704	0.990432
ENSMUSG00000049760	2410015M20Rik	1.7588	0.1524	0.925915	1.42943	-0.235517	1	1.20926	-0.460544	1	1.79084	0.144416	1	1.5248	-0.160186	0.888808
ENSMUSG00000038128	Camk4	1.14698	0.160645	0.925915	1.42703	0.477242	0.546002	1.33655	0.308513	1	0.929048	-0.251635	1	0.911498	-0.322803	0.614701
ENSMUSG00000071655	Ubxn1	1.3673	0.153183	0.925915	1.29534	0.0146639	1	1.01833	-0.337117	1	1.21996	-0.0894917	1	1.21467	-0.110985	0.967885
ENSMUSG00000052085	Dock8	1.4581	0.155278	0.925915	1.68802	0.350201	0.694763	1.30473	-0.0785728	1	1.12925	-0.332426	1	1.26636	-0.154271	0.901246
ENSMUSG00000064357	mt-Atp6	42.3877	-0.166763	0.925915	41.1972	-0.166547	1	61.8951	0.403294	1	49.2083	0.136679	1	48.7259	0.138889	0.895145
ENSMUSG00000045827	Serpinb9	2.17562	-0.162092	0.926067	2.83252	0.321262	0.791691	1.94118	-0.289004	1	2.30072	-0.0256622	1	2.3687	0.0305439	1
ENSMUSG00000024346	Pfdn1	0.82544	-0.16234	0.926067	0.591405	-0.644606	0.589227	0.731921	-0.260792	1	0.968149	0.160036	1	1.03972	0.339582	0.528378
ENSMUSG00000032525	Nktr	2.2761	0.151925	0.926382	2.94984	0.540727	0.534429	2.48217	0.191376	1	1.87999	-0.224971	1	1.76733	-0.374271	0.499677
ENSMUSG00000053317	Sec61b	4.88714	-0.157698	0.92694	3.8573	-0.492929	0.668989	3.40502	-0.655315	1	6.02786	0.254419	1	5.80893	0.218224	0.744373
ENSMUSG00000052146	Rps10	38.0551	0.149212	0.92694	30.2694	-0.274193	0.928377	31.95	-0.207772	1	36.3361	0.0261049	1	34.7671	-0.0585715	1
ENSMUSG00000055435	Maf	0.583539	0.177243	0.92705	1.40788	1.73383	0.000428273	0.636453	0.257664	1	0.392578	-0.551763	1	0.220668	-1.6095	0.000269325
ENSMUSG00000064354	mt-Co2	38.1786	-0.156768	0.928214	38.6664	-0.0924474	1	59.4766	0.504351	1	43.5808	0.114222	1	42.9786	0.104317	0.9475
ENSMUSG00000025609	Mkln1	0.96537	0.152531	0.930756	1.29056	0.596157	0.444924	0.986502	0.124011	1	0.827385	-0.159498	1	0.71568	-0.46056	0.381407
ENSMUSG00000021134	Srsf5	2.80307	0.148692	0.93121	3.46463	0.456596	0.617894	4.00966	0.578805	1	2.30072	-0.238237	1	2.23749	-0.324061	0.595471
ENSMUSG00000021520	Uqcrb	2.33341	-0.156357	0.931546	2.05675	-0.315375	0.944395	1.36837	-0.884886	1	2.82937	0.22447	1	2.71859	0.176971	0.83179
ENSMUSG00000022000	Zc3h13	0.823951	-0.159716	0.931882	1.06549	0.312985	0.755906	1.17744	0.413195	1	0.833641	-0.100471	1	0.907522	0.0567607	1
ENSMUSG00000067288	Rps28	20.8511	0.146829	0.932019	18.6448	-0.0861578	1	20.6847	0.0344652	1	20.3734	0.0655106	1	17.8652	-0.188277	0.83179
ENSMUSG00000050708	Ftl1	4.82685	0.149107	0.932344	3.40237	-0.466486	0.707302	3.50049	-0.409193	1	4.74065	0.0766323	1	4.52568	-0.00598005	1
ENSMUSG00000017421	Zfp207	1.22737	-0.156897	0.932884	1.38633	0.0884062	1	1.08197	-0.28511	1	1.37168	0.077026	1	1.36774	0.083363	0.991837
ENSMUSG00000025508	Rplp2	36.8441	0.144522	0.934925	31.4163	-0.16502	1	28.9904	-0.304715	1	34.9613	0.0116566	1	33.2095	-0.0895176	1
ENSMUSG00000032231	Anxa2	2.67654	-0.154341	0.93498	2.32252	-0.339199	0.84593	1.78207	-0.707048	1	3.40182	0.312609	1	3.01878	0.11061	0.937432
ENSMUSG00000032035	Ets1	6.13163	0.145352	0.934985	8.64361	0.682474	0.370075	7.41468	0.326229	1	5.25522	-0.166179	1	4.37956	-0.536392	0.229115
ENSMUSG00000024335	Brd2	1.11944	-0.155212	0.935873	1.32408	0.166244	0.93884	1.20926	0.00728972	1	1.15114	-0.0690115	1	1.2763	0.132546	0.90582
ENSMUSG00000007880	Arid1a	1.43503	0.14708	0.935968	1.85562	0.533919	0.51299	1.49567	0.134333	1	1.11673	-0.329872	1	1.17093	-0.282693	0.660983
ENSMUSG00000024387	Csnk2b	2.43464	0.145585	0.935968	2.05675	-0.178095	1	1.59113	-0.547022	1	2.36016	0.0510775	1	2.17785	-0.103582	0.979797
ENSMUSG00000029647	Pan3	0.630431	0.144098	0.938106	0.914642	0.734742	0.313074	1.49567	1.3376	1	0.527086	-0.207247	1	0.426426	-0.635633	0.160047
ENSMUSG00000024914	Drap1	1.04352	-0.154042	0.938454	0.988867	-0.195759	1	0.95468	-0.223951	1	1.20432	0.137191	1	1.21169	0.172118	0.833879
ENSMUSG00000036427	Gpi1	2.1451	0.14414	0.939623	1.96816	-0.0446029	1	1.87754	-0.127655	1	1.90658	-0.103127	1	1.95321	-0.0691523	1
ENSMUSG00000040952	Rps19	22.9865	-0.149909	0.9398	16.4588	-0.641766	0.534429	21.2257	-0.252323	1	27.6775	0.216453	1	27.997	0.278064	0.641122
ENSMUSG00000078671	Chd2	1.12093	0.146434	0.939822	1.63295	0.742578	0.291638	1.30473	0.299289	1	0.774207	-0.530858	1	0.897582	-0.319263	0.62051
ENSMUSG00000019188	H13	1.23481	0.144854	0.94077	1.3983	0.306001	0.757128	0.891034	-0.381772	1	1.19025	0.0410352	1	0.960204	-0.376559	0.4985
ENSMUSG00000064358	mt-Co3	44.995	-0.149686	0.94077	42.5787	-0.19762	1	66.573	0.433458	1	52.5256	0.160299	1	50.7526	0.114957	0.925635
ENSMUSG00000055447	Cd47	3.14397	-0.150346	0.941089	3.52927	0.0818215	1	4.61429	0.430258	1	3.03426	-0.176756	1	3.72551	0.218593	0.746084
ENSMUSG00000046516	Cox17	4.25745	-0.150253	0.941492	4.11589	-0.162811	1	2.48217	-0.904106	1	5.27399	0.268422	1	4.69665	0.0682866	1
ENSMUSG00000032870	Smap2	1.13954	0.144564	0.942581	1.25464	0.258651	0.82096	1.05015	-0.033843	1	1.00725	-0.111743	1	0.952252	-0.238284	0.751992
ENSMUSG00000000290	Itgb2	2.18902	0.141781	0.944334	2.62181	0.398183	0.679614	1.52749	-0.452959	1	1.91597	-0.131618	1	1.77628	-0.297766	0.641122
ENSMUSG00000041453	Rpl21	21.78	0.139556	0.944964	16.952	-0.315261	0.873577	18.298	-0.211442	1	21.5089	0.0792887	1	19.874	-0.0688936	1
ENSMUSG00000048874	Phf3	1.22886	0.142207	0.945032	1.50605	0.438489	0.596779	0.827389	-0.480135	1	1.03384	-0.199308	1	1.0099	-0.272572	0.68616
ENSMUSG00000031506	Ptpn7	1.09116	-0.150075	0.945032	1.25703	0.126255	0.984206	0.95468	-0.286283	1	1.19337	0.043926	1	1.21069	0.0806198	0.997024
ENSMUSG00000056050	Mia3	0.537392	0.136623	0.945032	0.64408	0.398763	0.666006	1.11379	1.14399	1	0.45514	-0.189695	1	0.426426	-0.343343	0.612175
ENSMUSG00000026923	Notch1	1.22067	0.142496	0.945032	1.75027	0.711547	0.322913	1.49567	0.367543	1	1.01507	-0.219172	1	0.883666	-0.512822	0.297663
ENSMUSG00000008333	Snrpb2	1.0532	-0.146653	0.945032	0.967318	-0.240896	1	1.17744	0.0637265	1	1.23247	0.168134	1	1.20572	0.1491	0.887386
ENSMUSG00000045427	Hnrnph2	0.676578	0.141227	0.945032	0.823657	0.427741	0.62146	1.01833	0.68111	1	0.595905	-0.119255	1	0.524832	-0.383315	0.527881
ENSMUSG00000055436	Srsf11	1.55263	-0.145184	0.945032	1.55872	-0.0968099	1	1.4002	-0.253837	1	1.67823	0.0265025	1	1.81703	0.196923	0.796849
ENSMUSG00000067274	Rplp0	22.269	-0.14692	0.945032	14.73	-0.763767	0.430819	15.0203	-0.705775	1	26.2855	0.182613	1	28.0298	0.352806	0.479002
ENSMUSG00000031513	Leprotl1	2.59839	0.136804	0.945032	2.80378	0.218395	0.922594	2.54581	0.0259238	1	2.20688	-0.187509	1	2.27328	-0.154838	0.897811
ENSMUSG00000021963	Sap18	1.12093	-0.146098	0.945032	0.986473	-0.309201	0.949136	0.572808	-1.03337	1	1.23404	0.0587558	1	1.37073	0.290482	0.627496
ENSMUSG00000038717	Atp5l	7.87703	0.137486	0.945032	7.1184	-0.0748511	1	5.85537	-0.385342	1	7.72173	0.0646912	1	6.85959	-0.163655	0.883521
ENSMUSG00000032410	Xrn1	0.829906	0.142249	0.945032	1.0176	0.440156	0.601258	1.11379	0.510419	1	0.660031	-0.295052	1	0.688842	-0.25295	0.755346
ENSMUSG00000018476	Kdm6b	0.699651	-0.155079	0.945032	0.744643	-0.00660287	1	1.05015	0.492384	1	0.932176	0.400765	1	0.687848	-0.167974	0.90582
ENSMUSG00000058546	Rpl23a	17.754	0.138626	0.945032	14.5984	-0.227542	0.982112	14.2247	-0.280259	1	16.8621	0.00906658	1	16.3463	-0.0515731	1
ENSMUSG00000022283	Pabpc1	8.58636	0.139541	0.945032	8.55741	0.0873278	1	8.40118	0.0132628	1	8.04237	-0.014815	1	7.29795	-0.209779	0.80427
ENSMUSG00000022710	Usp7	0.759196	-0.148688	0.945032	0.90267	0.1806	0.922878	1.17744	0.53982	1	0.808616	-0.00148514	1	0.827008	0.0440343	1
ENSMUSG00000022820	Ndufb4	1.23704	-0.145575	0.945032	1.17802	-0.182246	1	0.986502	-0.419534	1	1.44206	0.161878	1	1.41247	0.144534	0.888808
ENSMUSG00000014294	Ndufa2	3.2571	-0.147883	0.945032	2.92111	-0.281984	0.918589	3.11862	-0.186004	1	3.76311	0.143338	1	3.81	0.193349	0.801078
ENSMUSG00000038812	Trmt112	1.67321	0.137717	0.945032	1.42464	-0.169947	1	1.33655	-0.254806	1	1.56875	-0.0135978	1	1.53573	-0.0582599	1
ENSMUSG00000064363	mt-Nd4	20.6888	-0.145068	0.945032	20.7135	-0.102754	1	30.0724	0.411328	1	23.9003	0.145082	1	22.8888	0.0788971	0.995638
ENSMUSG00000020076	Ddx50	0.983234	0.139092	0.945853	1.22112	0.459464	0.570533	1.24108	0.414952	1	0.902459	-0.0493943	1	0.739536	-0.443692	0.409642
ENSMUSG00000022565	Plec	0.803855	0.139957	0.94632	1.19239	0.770563	0.273469	1.43202	0.914915	1	0.688184	-0.169904	1	0.54173	-0.645871	0.148834
ENSMUSG00000058833	Rex1bd	0.890195	-0.145841	0.946425	0.75422	-0.368893	0.883689	0.763744	-0.300606	1	0.966585	0.0346561	1	1.09936	0.312236	0.583585
ENSMUSG00000049960	Mrps16	1.77741	0.136152	0.946864	1.50844	-0.176361	1	1.20926	-0.485396	1	1.64538	-0.0372283	1	1.657	-0.0280691	1
ENSMUSG00000027012	Dync1i2	1.20727	0.137208	0.946897	1.38872	0.327276	0.730889	1.49567	0.380515	1	1.06981	-0.112652	1	0.982072	-0.296227	0.641122
ENSMUSG00000078784	1810022K09Rik	0.979512	-0.144622	0.946897	0.859572	-0.3123	0.947509	0.604631	-0.762629	1	1.21996	0.283669	1	1.10334	0.117029	0.929065
ENSMUSG00000014956	Ppp1cb	0.864888	-0.144132	0.946897	1.19718	0.440125	0.596779	1.20926	0.390372	1	0.869614	-0.0994725	1	0.902552	-0.0394552	1
ENSMUSG00000049109	Themis	1.42759	0.136397	0.946897	1.87957	0.557623	0.48113	1.65478	0.280119	1	1.10891	-0.340363	1	1.16696	-0.287596	0.650197
ENSMUSG00000020015	Cdk17	0.804599	0.138463	0.946897	1.1014	0.627868	0.405894	1.17744	0.632544	1	0.717901	-0.0990372	1	0.57155	-0.550414	0.252039
ENSMUSG00000037236	Matr3	1.47746	-0.14353	0.946897	1.80773	0.230916	0.843673	1.6866	0.0848283	1	1.56249	-0.0108668	1	1.60133	0.0381114	1
ENSMUSG00000015165	Hnrnpl	2.17636	-0.141656	0.947303	2.74393	0.282224	0.837856	2.83222	0.266339	1	2.2366	-0.0602367	1	2.34882	0.0309807	1
ENSMUSG00000059355	Wdr83os	0.988444	-0.142936	0.94795	0.818868	-0.402955	0.837856	0.700099	-0.571878	1	1.12925	0.127776	1	1.1928	0.264812	0.656059
ENSMUSG00000031059	Ndufb11	2.78521	-0.140444	0.948003	2.54759	-0.244903	0.963613	2.00483	-0.587819	1	3.24072	0.162073	1	3.21062	0.169228	0.832741
ENSMUSG00000015733	Capza2	1.56305	-0.141543	0.948003	1.62098	-0.0412565	1	1.49567	-0.167364	1	1.74392	0.0859196	1	1.76137	0.120596	0.92227
ENSMUSG00000064356	mt-Atp8	0.812042	-0.143581	0.948003	0.814079	-0.0963895	1	1.17744	0.444808	1	0.889947	0.0530729	1	0.927402	0.146939	0.888808
ENSMUSG00000026087	Mrpl30	1.1187	0.134748	0.948743	0.871544	-0.313708	0.944997	0.891034	-0.244269	1	1.00725	-0.0864279	1	1.09141	0.0639619	1
ENSMUSG00000028234	Rps20	40.1272	-0.138579	0.948743	28.555	-0.643732	0.534429	29.7224	-0.566046	1	48.3449	0.2266	1	48.4326	0.269183	0.641122
ENSMUSG00000026393	Nek7	0.844048	0.135811	0.949152	0.929008	0.252881	0.833416	1.4002	0.808643	1	0.766386	-0.0704173	1	0.682878	-0.307462	0.644096
ENSMUSG00000020530	Ggnbp2	1.20281	0.13312	0.949821	1.46774	0.424786	0.612989	1.24108	0.117481	1	1.04322	-0.152912	1	0.972132	-0.311872	0.629528
ENSMUSG00000018171	Vmp1	1.20653	0.133812	0.949821	1.74788	0.723506	0.313074	1.36837	0.252381	1	0.980662	-0.26448	1	0.897582	-0.46851	0.336958
ENSMUSG00000041881	Ndufa7	2.30364	0.131443	0.949821	2.07351	-0.084397	1	1.87754	-0.238857	1	2.34921	0.131639	1	1.96514	-0.208811	0.810342
ENSMUSG00000034390	Cmip	0.899871	0.134456	0.949882	1.15887	0.518781	0.534429	0.47734	-0.792261	1	0.716337	-0.299086	1	0.75544	-0.237132	0.787647
ENSMUSG00000028410	Dnaja1	2.40859	-0.138691	0.950289	2.67928	0.0754622	1	2.57764	-0.0152058	1	2.53064	-0.0189973	1	2.71859	0.12654	0.908875
ENSMUSG00000041763	Tpp2	1.0532	-0.140143	0.951104	1.45337	0.437528	0.59816	1.33655	0.248118	1	1.07607	-0.0686168	1	1.08744	-0.0574748	1
ENSMUSG00000022587	Ly6e	3.97313	0.130939	0.951104	4.09913	0.13926	1	6.07813	0.662739	1	3.85227	0.0405369	1	3.21261	-0.313256	0.623016
ENSMUSG00000012405	Rpl15	13.1922	-0.136635	0.951126	9.64205	-0.600152	0.557734	9.10128	-0.664494	1	15.37	0.167182	1	16.1306	0.2992	0.593324
ENSMUSG00000053754	Chd8	0.753242	0.13475	0.951126	0.962529	0.506014	0.534429	1.11379	0.647651	1	0.619365	-0.24295	1	0.600376	-0.336797	0.620076
ENSMUSG00000021939	Ctsb	1.71266	0.131572	0.951156	1.7814	0.15407	0.948856	1.01833	-0.676784	1	1.68761	0.0703437	1	1.41049	-0.277053	0.673891
ENSMUSG00000040659	Efhd2	2.39891	0.130223	0.952021	2.39196	0.0826645	1	1.81389	-0.347769	1	2.41959	0.110906	1	1.97508	-0.278837	0.665543
ENSMUSG00000015575	Atp6v0e	2.0863	0.130192	0.952021	2.03759	0.0486266	1	1.94118	-0.0477324	1	1.82682	-0.139072	1	1.90053	-0.0796273	1
ENSMUSG00000034724	Cnot6l	1.62929	0.130952	0.9522	2.36083	0.721469	0.340112	2.16394	0.469258	1	1.28409	-0.319622	1	1.23355	-0.437991	0.384501
ENSMUSG00000006699	Cdc42	4.93626	-0.13605	0.952841	4.70969	-0.174144	1	4.58246	-0.228032	1	5.85113	0.199094	1	5.47396	0.0920036	0.971765
ENSMUSG00000042043	Tbca	2.4391	0.129264	0.953288	2.02323	-0.218321	1	2.00483	-0.229361	1	2.57287	0.191201	1	2.1043	-0.188442	0.83179
ENSMUSG00000000346	Dazap2	2.06323	0.129409	0.953474	2.23872	0.222894	0.916834	1.973	-0.00870958	1	1.9363	-0.0180402	1	1.70471	-0.272586	0.679247
ENSMUSG00000037965	Zc3h7a	0.834372	0.132695	0.953684	1.08704	0.537718	0.518173	0.922857	0.230644	1	0.672543	-0.27879	1	0.676914	-0.304586	0.653879
ENSMUSG00000025809	Itgb1	1.44098	-0.140652	0.95375	1.31689	-0.245449	1	5.40985	1.8188	1	1.62192	0.102448	1	1.56058	0.0390983	1
ENSMUSG00000001383	Zmat2	0.951228	-0.138368	0.953809	0.909853	-0.169299	1	1.05015	0.055223	1	1.0354	0.0447859	1	1.11129	0.199695	0.795791
ENSMUSG00000075602	Ly6a	6.52016	-0.136962	0.953877	7.97079	0.233224	0.898218	8.33754	0.233343	1	7.24313	0.0811655	1	6.75025	-0.049584	1
ENSMUSG00000050732	Vamp8	2.22921	0.128981	0.95465	2.48773	0.269656	0.85041	1.30473	-0.710731	1	2.06142	-0.0444423	1	1.85977	-0.254176	0.715297
ENSMUSG00000008036	Ap2s1	1.22365	-0.136917	0.954882	1.00323	-0.415944	0.829356	0.700099	-0.877573	1	1.46083	0.212054	1	1.43434	0.208121	0.773276
ENSMUSG00000022812	Gsk3b	1.16038	0.130516	0.954972	1.47013	0.487375	0.534429	1.52749	0.46451	1	0.880562	-0.383674	1	0.98903	-0.210861	0.811635
ENSMUSG00000037857	Nufip2	0.860422	0.131604	0.955151	1.11816	0.532536	0.522864	1.62296	0.990233	1	0.741362	-0.164816	1	0.649082	-0.443704	0.412518
ENSMUSG00000060131	Atp8b4	1.01896	-0.137692	0.955894	1.16605	0.12435	0.990493	2.06847	0.925062	1	0.97597	-0.17927	1	1.16497	0.15457	0.876048
ENSMUSG00000028245	Nsmaf	0.829161	0.130921	0.95636	1.12774	0.611193	0.4294	0.731921	-0.0864442	1	0.678799	-0.253422	1	0.654052	-0.35974	0.567497
ENSMUSG00000024811	Tnks2	0.832883	0.130122	0.957082	1.01281	0.417537	0.625178	0.891034	0.182271	1	0.713209	-0.176504	1	0.682878	-0.286267	0.693138
ENSMUSG00000022372	Sla	1.72903	0.128216	0.957294	2.05435	0.375399	0.668989	1.33655	-0.308124	1	1.64538	0.00585895	1	1.35283	-0.377936	0.496841
ENSMUSG00000027215	Cd82	1.21174	0.129419	0.95793	1.76703	0.732002	0.306146	2.00483	0.791463	1	1.00256	-0.237039	1	0.872732	-0.532174	0.273708
ENSMUSG00000006740	Kif5b	1.84366	-0.134369	0.95793	2.22196	0.212064	0.93375	2.35488	0.24695	1	1.96132	0.00653329	1	1.97011	0.017224	1
ENSMUSG00000022175	Lrp10	1.40749	0.127666	0.958054	1.49886	0.190959	0.898218	1.33655	-0.00921822	1	1.29816	-0.049537	1	1.1928	-0.22445	0.777223
ENSMUSG00000028447	Dctn3	0.954205	-0.134521	0.9593	0.854783	-0.272136	0.994421	0.859212	-0.229492	1	1.04792	0.0636309	1	1.13316	0.23824	0.711907
ENSMUSG00000031633	Slc25a4	1.35464	-0.133859	0.9593	1.17323	-0.326686	0.932627	1.17744	-0.294221	1	1.47021	0.0427075	1	1.63612	0.275229	0.641122
ENSMUSG00000006519	Cyba	6.00733	0.124659	0.9593	5.32743	-0.113939	1	6.61911	0.178975	1	6.08261	0.113424	1	5.1847	-0.191576	0.83179
ENSMUSG00000022982	Sod1	1.38814	-0.13388	0.9593	1.52999	0.0644551	1	1.4002	-0.083784	1	1.42329	-0.0579219	1	1.58742	0.158511	0.864834
ENSMUSG00000031827	Cotl1	4.9117	-0.13241	0.959434	3.39519	-0.684289	0.515839	3.85054	-0.469504	1	6.50334	0.406724	1	5.54354	0.132112	0.903236
ENSMUSG00000061315	Naca	9.37533	0.123901	0.959621	7.41052	-0.30052	0.894222	7.41468	-0.304936	1	9.41717	0.0984008	1	8.615	-0.067588	1
ENSMUSG00000025220	Mgea5	0.907314	0.127973	0.959621	1.03675	0.31029	0.757128	0.827389	-0.0477403	1	0.941561	0.161553	1	0.673932	-0.475584	0.353454
ENSMUSG00000003847	Nfat5	1.07404	0.127606	0.960501	1.70717	0.885109	0.157359	1.36837	0.418409	1	0.869614	-0.275223	1	0.742518	-0.608867	0.180865
ENSMUSG00000035021	Baz1a	2.07067	-0.132322	0.961721	2.88759	0.460598	0.618425	2.32305	0.059447	1	2.14588	-0.03826	1	2.08939	-0.0969667	0.994435
ENSMUSG00000028465	Tln1	3.64563	0.122635	0.963144	3.58434	0.0539633	1	2.76857	-0.354465	1	3.58168	0.0580658	1	3.11917	-0.210166	0.806083
ENSMUSG00000029622	Arpc1b	5.19752	0.121872	0.963729	4.4511	-0.172373	1	3.53232	-0.519711	1	5.15356	0.0738356	1	4.70858	-0.0977149	0.990212
ENSMUSG00000087687	Pet100	1.2564	0.124325	0.963729	1.39591	0.259843	0.816516	1.20926	0.0118961	1	1.23091	0.0550988	1	0.999964	-0.348209	0.554904
ENSMUSG00000056211	R3hdm1	0.893172	-0.132615	0.964159	1.16844	0.352527	0.696449	1.33655	0.493441	1	0.902459	-0.0821222	1	0.938336	-0.015658	1
ENSMUSG00000025362	Rps26	34.5799	-0.128585	0.96456	27.195	-0.479035	0.678358	29.5633	-0.351354	1	42.1794	0.257258	1	39.6636	0.169585	0.83179
ENSMUSG00000035530	Eif1	13.111	0.120725	0.965091	13.133	0.0828995	1	10.8833	-0.238391	1	12.123	-0.0511717	1	11.602	-0.145494	0.905509
ENSMUSG00000038900	Rpl12	21.8395	0.12061	0.965144	16.7269	-0.353385	0.835223	16.7387	-0.355898	1	21.4838	0.0585212	1	20.6901	-0.00858891	1
ENSMUSG00000026895	Ndufa8	1.12019	-0.130306	0.965651	0.926614	-0.396941	0.842805	0.859212	-0.459749	1	1.29191	0.154683	1	1.32003	0.225608	0.736762
ENSMUSG00000040747	Cd53	2.3029	0.121835	0.965912	3.1773	0.628365	0.441536	3.81872	0.779723	1	2.0364	-0.127962	1	1.6729	-0.522465	0.25334
ENSMUSG00000030232	Aebp2	1.42238	-0.12961	0.966708	1.85323	0.347127	0.69945	1.75025	0.202088	1	1.43267	-0.0858902	1	1.50492	0.00125615	1
ENSMUSG00000027304	Rtf1	1.16633	-0.129355	0.968701	1.25225	0.0248781	1	1.11379	-0.152432	1	1.21214	-0.0304516	1	1.33097	0.158282	0.866979
ENSMUSG00000035623	Rsf1	0.724958	0.124423	0.968701	1.07267	0.755059	0.287711	0.859212	0.329979	1	0.547419	-0.395108	1	0.564592	-0.388897	0.517009
ENSMUSG00000069744	Psmb3	2.73087	-0.127204	0.968938	2.13576	-0.485657	0.747017	1.71842	-0.770771	1	3.3549	0.271825	1	3.13607	0.17346	0.83179
ENSMUSG00000041112	Elmo1	0.815019	-0.12984	0.969076	1.01999	0.279994	0.790792	0.986502	0.197372	1	0.803924	-0.121862	1	0.891618	0.0698479	0.994508
ENSMUSG00000031198	Fundc2	1.10232	-0.127987	0.969936	1.00802	-0.234878	1	0.700099	-0.720544	1	1.27314	0.159139	1	1.2584	0.160366	0.861958
ENSMUSG00000032518	Rpsa	38.2345	-0.123901	0.972606	27.966	-0.590419	0.567661	30.868	-0.431679	1	45.3232	0.208686	1	45.3383	0.244844	0.689011
ENSMUSG00000034297	Med13	0.684765	0.122008	0.972606	1.02478	0.773641	0.268788	0.731921	0.186754	1	0.494241	-0.472529	1	0.547694	-0.339976	0.614033
ENSMUSG00000028843	Sh3bgrl3	10.2484	0.116645	0.972813	8.15995	-0.293599	0.899627	7.98749	-0.330941	1	10.6559	0.15531	1	9.26507	-0.106198	0.973468
ENSMUSG00000052296	Ppp6r1	1.01747	0.119922	0.972813	1.20675	0.367483	0.6697	1.20926	0.316625	1	0.814872	-0.299146	1	0.892612	-0.162558	0.904678
ENSMUSG00000026155	Smap1	1.03534	0.120227	0.972964	0.960135	-0.0415686	1	0.95468	-0.0432269	1	0.971278	-0.0245394	1	0.937342	-0.0997865	0.990461
ENSMUSG00000098178	Gm42418	89.5018	0.119323	0.972964	89.2159	0.0737133	1	193.641	1.15764	1	78.8111	-0.137863	1	78.3252	-0.168655	0.882827
ENSMUSG00000029405	G3bp2	1.31743	-0.125499	0.973781	1.3983	0.00852819	1	0.986502	-0.498178	1	1.53277	0.174221	1	1.40651	0.0233851	1
ENSMUSG00000067851	Arfgef1	0.97058	0.119649	0.9738	1.41746	0.727876	0.309274	0.986502	0.0966893	1	0.830513	-0.185494	1	0.712698	-0.503417	0.313879
ENSMUSG00000040459	Arglu1	1.40675	-0.124592	0.97504	1.76224	0.284472	0.778461	1.20926	-0.305411	1	1.55623	0.0840567	1	1.43434	-0.0691739	1
ENSMUSG00000061887	Ssbp3	0.848513	0.119424	0.975336	0.926614	0.228496	0.853186	1.14562	0.5045	1	0.736669	-0.160259	1	0.737548	-0.180996	0.884514
ENSMUSG00000028163	Nfkb1	1.42014	0.117768	0.975928	1.8628	0.537994	0.50783	1.94118	0.505766	1	1.31381	-0.051338	1	1.05563	-0.482439	0.315638
ENSMUSG00000037400	Atp11b	1.08595	0.118509	0.976214	1.23549	0.296018	0.770118	2.29123	1.13924	1	0.828949	-0.381876	1	0.971138	-0.125747	0.942854
ENSMUSG00000051124	Gimap9	0.951973	0.118186	0.978528	1.03915	0.226618	0.853476	1.65478	0.861783	1	0.846153	-0.120493	1	0.80514	-0.235645	0.790901
ENSMUSG00000000486	2022-09-01	2.48004	0.115169	0.978528	2.49491	0.0871458	1	1.973	-0.284824	1	2.39769	0.0242011	1	2.14505	-0.194769	0.83179
ENSMUSG00000042406	Atf4	0.943785	-0.124486	0.978571	1.04873	0.0854568	1	1.36837	0.451731	1	1.00412	0.0150435	1	1.02581	0.0612218	1
ENSMUSG00000035885	Cox8a	9.96036	0.113551	0.979609	8.68431	-0.149119	1	6.36453	-0.619835	1	9.34679	-0.0302603	1	9.41815	-0.0183049	1
ENSMUSG00000072501	Phf20l1	1.26458	-0.123357	0.979897	1.76464	0.468962	0.55254	1.24108	-0.11292	1	1.22935	-0.142909	1	1.31506	-0.0282547	1
ENSMUSG00000020372	Rack1	16.421	0.11319	0.980217	12.5799	-0.357786	0.828637	12.4427	-0.375983	1	16.0425	0.0408289	1	15.7927	0.0159573	1
ENSMUSG00000018501	Ncor1	2.37212	0.114337	0.980707	2.71041	0.299257	0.816607	2.22759	-0.046673	1	1.9582	-0.252316	1	2.12219	-0.128696	0.933079
ENSMUSG00000023034	Nr4a1	0.554511	-0.136461	0.980707	0.622531	0.0954674	1	1.33655	1.18979	1	0.58652	-0.00363643	1	0.5964	0.0291002	1
ENSMUSG00000022876	Samsn1	2.38179	0.115501	0.980707	3.2635	0.611713	0.46248	1.46384	-0.651533	1	2.17091	-0.0795771	1	1.79616	-0.457488	0.35296
ENSMUSG00000050552	Lamtor4	1.84738	0.114724	0.980889	1.3983	-0.374182	0.870276	1.17744	-0.591847	1	1.77833	0.0164107	1	1.80411	0.0489587	1
ENSMUSG00000049517	Rps23	30.7847	0.112194	0.981547	25.5381	-0.230721	0.980496	25.2672	-0.26225	1	29.2181	-0.0112838	1	29.32	-0.00476747	1
ENSMUSG00000056851	Pcbp2	2.9296	-0.120411	0.981631	3.1366	0.0254357	1	2.86404	-0.13697	1	2.95137	-0.0790287	1	3.36171	0.178104	0.83179
ENSMUSG00000026219	Trip12	1.33231	0.114692	0.981658	1.77182	0.559749	0.480388	1.49567	0.223347	1	1.17304	-0.140032	1	1.03376	-0.404086	0.445777
ENSMUSG00000056999	Ide	0.78227	-0.12261	0.98358	1.04154	0.390143	0.666006	0.668276	-0.283954	1	0.910279	0.177356	1	0.741524	-0.211724	0.83179
ENSMUSG00000028034	Fubp1	1.72978	-0.120053	0.984377	1.87238	0.0442864	1	1.46384	-0.331648	1	1.99886	0.165987	1	1.82001	-0.00161384	1
ENSMUSG00000040481	Bptf	1.67246	0.112827	0.984414	2.29139	0.609965	0.461626	2.13212	0.398919	1	1.30442	-0.350038	1	1.37271	-0.298377	0.641122
ENSMUSG00000026159	Agfg1	2.02676	0.105515	0.984952	2.30576	0.286003	0.837856	1.01833	-0.936388	1	1.82369	-0.109139	1	1.7733	-0.179836	0.851982
ENSMUSG00000026260	Ndufa10	0.838093	-0.116367	0.984952	0.632109	-0.532359	0.697755	0.604631	-0.518565	1	0.889947	0.0180644	1	1.04469	0.360962	0.483902
ENSMUSG00000026457	Adipor1	0.735378	0.11326	0.984952	0.842811	0.305774	0.764177	1.01833	0.542576	1	0.661595	-0.102357	1	0.613298	-0.26651	0.728142
ENSMUSG00000026701	Prdx6	2.10863	0.105988	0.984952	2.16928	0.118155	1	2.60946	0.347632	1	2.00199	-0.0144915	1	1.82399	-0.201898	0.822873
ENSMUSG00000026568	Mpc2	0.958671	0.10803	0.984952	0.818868	-0.182912	1	1.17744	0.358445	1	0.929048	0.0242206	1	0.88466	-0.0715026	1
ENSMUSG00000060743	H3f3a	4.99655	-0.112048	0.984952	4.54927	-0.232822	0.978548	4.487	-0.260859	1	5.23176	-0.00477252	1	5.88647	0.241992	0.694846
ENSMUSG00000062647	Rpl7a	11.8762	0.10529	0.984952	9.01713	-0.37717	0.801137	7.66926	-0.610636	1	11.8931	0.0792724	1	11.438	0.0122415	1
ENSMUSG00000050379	2022-09-06	1.29138	0.111136	0.984952	1.35041	0.149564	0.956673	0.731921	-0.741505	1	1.22153	-0.0168393	1	1.12918	-0.176297	0.863344
ENSMUSG00000027706	Sec62	2.02601	0.11048	0.984952	2.31534	0.297043	0.821183	2.29123	0.221267	1	1.81743	-0.110943	1	1.71863	-0.23646	0.751205
ENSMUSG00000029655	N4bp2l2	1.29882	0.112528	0.984952	1.75506	0.585971	0.451254	1.33655	0.098771	1	1.1402	-0.14665	1	1.00593	-0.409207	0.437203
ENSMUSG00000004266	Ptpn6	1.46331	0.106734	0.984952	1.42703	0.0309639	1	0.604631	-1.18955	1	1.32632	-0.0952092	1	1.3747	-0.0367657	1
ENSMUSG00000078453	Abracl	4.8864	0.106963	0.984952	4.08716	-0.220298	0.993049	3.50049	-0.451952	1	5.32873	0.234995	1	4.25134	-0.189956	0.83179
ENSMUSG00000020153	Ndufs7	0.984722	-0.114547	0.984952	0.866755	-0.286396	0.979253	0.700099	-0.548399	1	1.03853	0.00713517	1	1.17789	0.272599	0.641122
ENSMUSG00000004096	Cwc15	1.44768	-0.118273	0.984952	1.4007	-0.1375	1	1.30473	-0.235335	1	1.56405	0.0466741	1	1.65501	0.172255	0.83179
ENSMUSG00000032300	1700017B05Rik	1.3018	0.107257	0.984952	1.54675	0.36126	0.678881	0.922857	-0.431502	1	1.20589	-0.056523	1	1.07849	-0.284644	0.658619
ENSMUSG00000007815	Rhoa	2.93109	-0.11274	0.984952	2.84449	-0.129691	1	2.95951	-0.0856416	1	3.06867	-0.00534791	1	3.37363	0.191625	0.806637
ENSMUSG00000063856	Gpx1	0.843303	-0.114991	0.984952	0.68239	-0.420248	0.833802	0.509163	-0.762582	1	1.01351	0.242132	1	0.958216	0.162537	0.86274
ENSMUSG00000020340	Cyfip2	1.35837	-0.118741	0.984952	1.53717	0.119019	0.994048	1.49567	0.0513826	1	1.29034	-0.179612	1	1.56555	0.189018	0.816825
ENSMUSG00000020719	Ddx5	7.88075	0.108554	0.984952	10.2023	0.50768	0.542167	10.5333	0.448747	1	6.69102	-0.208545	1	6.39738	-0.323378	0.593324
ENSMUSG00000021218	Gdi2	3.41787	0.110607	0.984952	4.45349	0.520639	0.534429	2.83222	-0.235168	1	2.91227	-0.200606	1	2.80109	-0.303294	0.641122
ENSMUSG00000021660	Btf3	7.47138	0.104974	0.984952	6.10081	-0.260612	0.944395	5.53714	-0.408558	1	7.51997	0.0881875	1	6.9749	-0.0513012	1
ENSMUSG00000033454	Zbtb1	0.815019	0.112502	0.984952	1.00802	0.434206	0.612989	0.986502	0.347027	1	0.813308	0.0799427	1	0.603358	-0.493494	0.331695
ENSMUSG00000021171	Esyt2	0.821718	0.110669	0.984952	1.23309	0.769848	0.268788	1.49567	0.927631	1	0.609981	-0.433752	1	0.638148	-0.405052	0.483029
ENSMUSG00000035356	Nfkbiz	0.583539	-0.128056	0.984952	0.751826	0.331205	0.754816	1.43202	1.2195	1	0.658467	0.118055	1	0.552664	-0.217814	0.835367
ENSMUSG00000024190	Dusp1	1.4916	0.111215	0.984952	2.85885	1.21969	0.0184925	3.02315	1.07108	1	1.12299	-0.410819	1	0.87969	-0.906344	0.025304
ENSMUSG00000052736	Klrc2	2.89685	0.105622	0.984989	4.84377	0.960159	0.116855	5.60079	0.991617	1	2.04891	-0.520371	1	2.11623	-0.524463	0.256592
ENSMUSG00000006304	Arpc2	7.18482	0.102509	0.987102	6.97714	0.019626	1	6.52365	-0.116004	1	6.9272	0.00969502	1	6.42621	-0.139032	0.913578
ENSMUSG00000017561	Crlf3	0.857445	0.105724	0.987602	1.21633	0.666727	0.365583	0.859212	0.0742559	1	0.70226	-0.27044	1	0.68089	-0.366707	0.554904
ENSMUSG00000030149	Klrk1	4.22991	0.102692	0.987622	5.72729	0.581502	0.496725	7.38286	0.837726	1	3.4331	-0.289961	1	3.40942	-0.341501	0.562108
ENSMUSG00000079426	Arpc4	2.0662	-0.109407	0.989183	1.82689	-0.277257	0.986035	1.4002	-0.646118	1	2.38675	0.173622	1	2.32099	0.143316	0.888808
ENSMUSG00000026068	Il18rap	0.986955	-0.112573	0.989292	1.58267	0.719731	0.324945	2.03665	0.965587	1	0.979098	-0.0990394	1	0.878696	-0.324808	0.641122
ENSMUSG00000047735	Samd9l	0.535903	0.100612	0.989292	0.83084	0.821631	0.237667	1.24108	1.28174	1	0.502061	-0.0396571	1	0.33796	-0.793553	0.0630003
ENSMUSG00000031628	Casp3	1.82877	-0.109525	0.989292	2.02562	0.0897562	1	1.17744	-0.714479	1	1.86592	-0.0480796	1	2.04366	0.132356	0.904484
ENSMUSG00000021282	Eif5	1.61218	-0.109249	0.989292	1.91069	0.202547	0.884398	1.62296	-0.0753788	1	1.64695	-0.0455986	1	1.72956	0.0478409	1
ENSMUSG00000022205	Sub1	11.4125	-0.107771	0.989612	11.1337	-0.118334	1	8.78305	-0.487324	1	12.5781	0.0897362	1	12.7063	0.126034	0.908473
ENSMUSG00000062825	Actg1	31.5461	-0.107266	0.990413	23.1606	-0.573075	0.592851	22.5623	-0.59657	1	38.2302	0.262411	1	36.111	0.184991	0.818134
ENSMUSG00000022255	Mtdh	1.71787	-0.107865	0.992225	1.68802	-0.105321	1	1.75025	-0.0590182	1	1.87061	0.0686586	1	1.90947	0.122662	0.917706
ENSMUSG00000021264	Yy1	1.04352	-0.107645	0.994762	1.14211	0.072325	1	1.08197	-0.0178208	1	1.15427	0.097373	1	1.09936	0.0121734	1
ENSMUSG00000024965	Fermt3	1.11647	0.100452	0.995617	1.0583	-0.0192371	1	0.859212	-0.312767	1	1.12299	0.0847935	1	0.988036	-0.161166	0.88928
ENSMUSG00000047187	Rab2a	1.21695	-0.105929	0.996982	1.26901	-0.00632178	1	1.08197	-0.240324	1	1.21214	-0.0871952	1	1.39558	0.190279	0.815165
ENSMUSG00000009927	Rps25	13.3864	-0.10386	0.996982	10.8392	-0.415408	0.758982	10.947	-0.39768	1	14.968	0.118698	1	15.5879	0.224605	0.729846
ENSMUSG00000032253	Phip	1.1909	-0.106844	0.996982	1.92506	0.738108	0.299474	1.87754	0.576664	1	1.12299	-0.183181	1	1.09837	-0.251983	0.727967
ENSMUSG00000039153	Runx2	1.73201	0.0984106	0.997319	2.69364	0.823777	0.243315	2.73675	0.699558	1	1.50306	-0.177061	1	1.2087	-0.613997	0.150589
ENSMUSG00000041890	Git2	0.96537	0.0996108	0.998026	1.30971	0.584181	0.458181	1.24108	0.418159	1	0.822692	-0.206734	1	0.77035	-0.362306	0.562488
ENSMUSG00000028495	Rps6	16.0674	-0.102988	0.998259	12.1106	-0.528515	0.637702	11.9335	-0.537308	1	18.2635	0.149024	1	18.9098	0.248236	0.680727
ENSMUSG00000002881	Nab1	0.957183	-0.105504	0.999146	1.04633	0.072056	1	0.795567	-0.323385	1	1.04635	0.0780205	1	1.01984	0.0372209	1
ENSMUSG00000021109	Hif1a	2.30438	-0.104128	0.999222	3.48378	0.621714	0.452683	3.11862	0.345947	1	2.55097	0.100911	1	1.99098	-0.375513	0.501333
ENSMUSG00000060938	Rpl26	19.8262	0.0948965	0.999271	15.5561	-0.331587	0.85139	14.9885	-0.390841	1	18.9219	-0.0140009	1	19.6872	0.0662889	1
ENSMUSG00000025935	Tram1	1.62855	0.00237272	1	2.04956	0.384467	0.664416	1.4002	-0.230885	1	1.57344	-0.0595265	1	1.49001	-0.176302	0.860154
ENSMUSG00000043716	Rpl7	18.1753	0.051205	1	15.4962	-0.227102	0.982116	16.0068	-0.195359	1	18.5293	0.0712141	1	17.8015	0.000931067	1
ENSMUSG00000026070	Il18r1	1.25491	-0.0383202	1	2.06872	0.825755	0.219077	3.11862	1.2788	1	1.10266	-0.254082	1	1.02581	-0.426443	0.419611
ENSMUSG00000062939	Stat4	1.12093	-0.0057051	1	1.42464	0.395913	0.652652	1.33655	0.241686	1	1.06981	-0.0865756	1	1.02978	-0.174767	0.867339
ENSMUSG00000026103	Gls	1.71638	-0.0763813	1	2.289	0.42592	0.666006	2.51399	0.482393	1	1.62192	-0.157056	1	1.70769	-0.0764329	1
ENSMUSG00000026032	Ndufb3	1.60697	-0.0939784	1	1.52999	-0.146648	1	1.33655	-0.337477	1	1.8143	0.144521	1	1.74049	0.0812411	0.994748
ENSMUSG00000026021	Sumo1	1.32338	-0.0244494	1	1.22591	-0.14228	1	0.95468	-0.487617	1	1.39201	0.0711313	1	1.37868	0.0625839	1
ENSMUSG00000026012	Cd28	3.20351	0.0221971	1	5.10476	0.810205	0.254974	5.12345	0.663335	1	2.78402	-0.22981	1	2.5178	-0.45259	0.357216
ENSMUSG00000025967	Eef1b2	9.85094	-0.0735804	1	8.0115	-0.387469	0.790135	7.22374	-0.53489	1	10.9609	0.133482	1	11.0592	0.174672	0.83179
ENSMUSG00000025997	Ikzf2	1.14996	0.00448337	1	1.48689	0.432576	0.624175	1.973	0.769115	1	1.09327	-0.0858496	1	1.01289	-0.248747	0.755994
ENSMUSG00000036707	Cab39	1.35167	0.00706601	1	1.83886	0.521592	0.525907	1.17744	-0.203016	1	1.3967	0.063198	1	1.11229	-0.377427	0.496841
ENSMUSG00000026305	Lrrfip1	1.42238	0.0567266	1	1.49407	0.1195	0.9943	1.43202	0.0311661	1	1.33101	-0.0754921	1	1.33594	-0.0788444	1
ENSMUSG00000073616	Cops9	2.20241	0.0304115	1	1.949	-0.179705	1	1.78207	-0.30878	1	2.43367	0.201447	1	2.07746	-0.0924222	0.999299
ENSMUSG00000026341	Actr3	5.08289	-0.0684589	1	5.18138	-0.0185708	1	4.487	-0.258356	1	5.6087	0.122555	1	5.23838	0.00153549	1
ENSMUSG00000032487	Ptgs2	0.0424257	-0.22976	1	0.0670418	0.632544	0.707869	1.59113	5.56778	0.447446	0.0109484	-2.15713	1	0.01988	-1.49495	0.653879
ENSMUSG00000008475	Arpc5	4.09668	-0.0673993	1	3.73519	-0.199248	1	3.69143	-0.225677	1	4.68278	0.187269	1	4.29308	0.0366734	1
ENSMUSG00000033671	Cep350	0.62001	-0.0599944	1	1.04154	0.843952	0.204315	0.572808	-0.120018	1	0.489549	-0.449779	1	0.584472	-0.169133	0.901246
ENSMUSG00000090394	4930523C07Rik	1.44098	-0.00816863	1	1.78379	0.348992	0.697887	2.80039	0.93742	1	1.15271	-0.392394	1	1.45621	0.0142467	1
ENSMUSG00000040225	Prrc2c	3.09782	-0.0549458	1	3.67533	0.242969	0.887453	3.65961	0.176508	1	3.20005	0.0151311	1	3.02474	-0.0957784	0.994508
ENSMUSG00000005763	Cd247	1.33901	0.0903731	1	1.59224	0.35079	0.693739	1.4002	0.107381	1	1.21683	-0.102296	1	1.14012	-0.24505	0.735715
ENSMUSG00000015355	Cd48	1.87566	0.0274445	1	1.74069	-0.104352	1	2.06847	0.136503	1	1.9926	0.127992	1	1.77727	-0.0857985	1
ENSMUSG00000015961	Adss	0.978023	-0.0717762	1	1.17563	0.254249	0.827529	0.763744	-0.39048	1	1.03228	0.0414545	1	0.972132	-0.074166	1
ENSMUSG00000026500	Cox20	1.44247	-0.0203951	1	1.35281	-0.119658	1	0.922857	-0.657767	1	1.66415	0.241299	1	1.39756	-0.0815729	1
ENSMUSG00000026511	Srp9	2.27833	-0.100927	1	2.14294	-0.171782	1	2.41852	-0.00192032	1	2.54472	0.119441	1	2.50389	0.105221	0.948402
ENSMUSG00000026626	Ppp2r5a	1.07478	0.0831071	1	1.22351	0.272534	0.796777	1.27291	0.287633	1	0.943125	-0.168109	1	0.965174	-0.146329	0.906302
ENSMUSG00000002107	Celf2	3.34716	-0.0495128	1	4.30744	0.384244	0.69945	4.67793	0.422528	1	3.10465	-0.169775	1	3.30306	-0.0698421	1
ENSMUSG00000025781	Atp5c1	2.67282	-0.00944906	1	2.25548	-0.28362	0.91687	1.46384	-0.894156	1	2.76994	0.0554455	1	2.85775	0.129679	0.90582
ENSMUSG00000026740	Dnajc1	0.988444	-0.0658444	1	1.18281	0.250955	0.833416	0.763744	-0.402161	1	0.893075	-0.226074	1	1.07153	0.10848	0.947104
ENSMUSG00000015092	Edf1	2.40487	-0.0232556	1	2.08787	-0.247221	1	1.52749	-0.689	1	2.45713	0.019804	1	2.61124	0.149793	0.879702
ENSMUSG00000026878	Rab14	1.2095	0.0242024	1	1.42224	0.285535	0.778461	1.20926	0.00693599	1	1.07294	-0.191972	1	1.16596	-0.0537463	1
ENSMUSG00000005506	Celf1	0.940808	0.0762783	1	1.26182	0.547597	0.500891	1.43202	0.646171	1	0.788283	-0.252432	1	0.788242	-0.287315	0.688129
ENSMUSG00000040479	Dgkz	0.909547	-0.0701176	1	1.24746	0.479472	0.543354	0.668276	-0.469792	1	0.968149	0.0578859	1	0.833966	-0.232324	0.795791
ENSMUSG00000085438	1700020I14Rik	1.11944	0.0183074	1	1.40548	0.392393	0.65738	1.01833	-0.127293	1	1.0573	-0.0870982	1	1.01388	-0.182845	0.847197
ENSMUSG00000074884	Serf2	9.58746	0.0859288	1	8.17671	-0.203218	1	9.10128	-0.0631274	1	10.0021	0.138575	1	8.76608	-0.108804	0.968341
ENSMUSG00000027245	Hypk	1.0398	0.00851032	1	0.933797	-0.169229	1	0.986502	-0.0707361	1	1.14802	0.183799	1	1.00394	-0.0638116	1
ENSMUSG00000027397	Slc20a1	0.687742	-0.00436308	1	0.893093	0.434654	0.612354	1.20926	0.813584	1	0.627186	-0.16392	1	0.629202	-0.181444	0.888765
ENSMUSG00000027423	Snx5	0.940808	0.00993582	1	0.763798	-0.330023	0.931971	0.636453	-0.536907	1	0.932176	-0.00878884	1	1.01587	0.167902	0.845901
ENSMUSG00000027433	Xrn2	1.44024	-0.0893151	1	1.38154	-0.131043	1	2.48217	0.712398	1	1.49054	-0.0073023	1	1.59139	0.127095	0.909982
ENSMUSG00000032966	Fkbp1a	2.29173	-0.0935977	1	2.629	0.159141	0.999975	1.78207	-0.443275	1	2.36016	-0.0196137	1	2.44325	0.0488662	1
ENSMUSG00000038467	Chmp4b	1.89576	0.0930789	1	1.76464	-0.0549911	1	2.1003	0.18264	1	1.89094	0.0638598	1	1.69974	-0.141595	0.91099
ENSMUSG00000047459	Dynlrb1	1.25491	-0.0752468	1	1.13732	-0.212719	1	1.24108	-0.0713895	1	1.41234	0.153632	1	1.34389	0.0746323	1
ENSMUSG00000027620	Rbm39	5.10671	0.0333773	1	6.20376	0.345738	0.755779	6.10995	0.24468	1	4.57173	-0.170576	1	4.71454	-0.13298	0.924689
ENSMUSG00000018209	Stk4	1.18643	0.0658081	1	1.64971	0.602351	0.429692	1.43202	0.300986	1	1.06356	-0.143647	1	0.95424	-0.374077	0.504394
ENSMUSG00000016252	Atp5e	10.7352	0.0369952	1	8.80882	-0.298148	0.896618	8.71941	-0.31929	1	12.0917	0.241022	1	10.1646	-0.07951	1
ENSMUSG00000000826	Dnajc5	0.721236	0.0681647	1	0.864361	0.349816	0.707519	1.05015	0.587463	1	0.622494	-0.206611	1	0.645106	-0.166103	0.903236
ENSMUSG00000000787	Ddx3x	1.93744	0.00263057	1	2.42787	0.377163	0.714783	2.76857	0.493946	1	1.73454	-0.192353	1	1.82896	-0.114148	0.961461
ENSMUSG00000037369	Kdm6a	0.65276	-0.0163719	1	0.993656	0.701631	0.336744	1.27291	0.956092	1	0.639698	-0.047113	1	0.515886	-0.471562	0.369483
ENSMUSG00000031093	Dock11	0.745054	0.0408899	1	0.99605	0.517049	0.534429	1.4002	0.934174	1	0.64439	-0.222701	1	0.64113	-0.263916	0.735296
ENSMUSG00000016427	Ndufa1	2.387	0.0510254	1	2.03041	-0.229774	1	1.81389	-0.387935	1	2.64169	0.219906	1	2.21761	-0.105614	0.975431
ENSMUSG00000037475	Thoc2	1.02715	-0.0736185	1	1.17563	0.170926	0.93375	1.27291	0.257302	1	1.00569	-0.0925161	1	1.08346	0.0449268	1
ENSMUSG00000025860	Xiap	0.867866	0.0327284	1	1.13253	0.469242	0.55869	0.763744	-0.152363	1	0.853974	-0.00394368	1	0.729596	-0.315631	0.641122
ENSMUSG00000002014	Ssr4	1.59133	-0.0656979	1	1.15408	-0.561698	0.668989	0.95468	-0.780708	1	1.86435	0.233935	1	1.7733	0.16629	0.8439
ENSMUSG00000008682	Rpl10	15.5561	0.0183043	1	11.718	-0.447376	0.723548	9.64227	-0.723723	1	16.4992	0.117546	1	16.3185	0.114182	0.927346
ENSMUSG00000031207	Msn	3.21542	0.0809307	1	3.78307	0.32524	0.775813	3.72325	0.230489	1	2.9717	-0.0803369	1	2.75239	-0.242651	0.73538
ENSMUSG00000031320	Rps4x	23.9765	-0.00524181	1	19.4685	-0.343618	0.837856	21.5439	-0.201341	1	25.0296	0.0712073	1	25.4235	0.115908	0.924689
ENSMUSG00000031231	Cox7b	3.67987	-0.0228626	1	2.82533	-0.443919	0.729792	2.51399	-0.594511	1	4.22764	0.231235	1	3.8438	0.0692472	1
ENSMUSG00000079435	Rpl36a	12.4806	0.00447098	1	9.55825	-0.430249	0.744463	11.0743	-0.211676	1	13.2929	0.114634	1	13.1347	0.108788	0.938217
ENSMUSG00000025261	Huwe1	0.996631	0.00444213	1	1.23549	0.361076	0.678881	1.24108	0.313801	1	0.871178	-0.231419	1	0.963186	-0.0653033	1
ENSMUSG00000027660	Skil	1.24449	0.0804438	1	1.70238	0.584381	0.454461	2.00483	0.722949	1	0.986918	-0.343966	1	1.05364	-0.26397	0.700326
ENSMUSG00000027673	Ndufb5	1.80197	-0.072034	1	1.45577	-0.395427	0.84258	1.62296	-0.213839	1	2.02389	0.152145	1	2.00192	0.154096	0.872656
ENSMUSG00000027829	Ccnl1	1.36209	-0.00622762	1	1.83168	0.491898	0.534429	2.25941	0.710221	1	1.3357	-0.039586	1	1.16795	-0.309498	0.635745
ENSMUSG00000027782	Kpna4	0.815764	0.0252815	1	1.01042	0.374993	0.668989	1.20926	0.582029	1	0.672543	-0.316168	1	0.784266	-0.0580683	1
ENSMUSG00000027835	Pdcd10	1.2817	-0.0828196	1	1.41027	0.0984844	1	1.01833	-0.386641	1	1.29973	-0.0381776	1	1.38265	0.0830016	0.992501
ENSMUSG00000028081	Rps3a1	32.4422	-0.0574367	1	27.4345	-0.314204	0.874793	27.1447	-0.337766	1	35.5603	0.118868	1	35.4301	0.131127	0.903176
ENSMUSG00000042737	Dpm3	1.1909	-0.0108321	1	1.14689	-0.0694709	1	1.36837	0.183798	1	1.25437	0.0840445	1	1.18187	-0.0248761	1
ENSMUSG00000042390	Gatad2b	0.93262	0.0308797	1	1.31689	0.60414	0.43485	1.11379	0.273051	1	0.839897	-0.160561	1	0.78526	-0.314186	0.641122
ENSMUSG00000046722	Cdc42se1	1.16931	-0.0486361	1	1.26182	0.0908346	1	1.49567	0.313943	1	1.19807	0.00615763	1	1.18584	-0.0136085	1
ENSMUSG00000054312	Mrps21	1.48936	-0.0917332	1	1.38154	-0.187104	1	0.986502	-0.654881	1	1.74548	0.214084	1	1.5904	0.0539446	1
ENSMUSG00000038304	Cd160	0.937086	0.00717247	1	0.785347	-0.281034	0.992759	0.986502	0.0798154	1	1.14489	0.369239	1	0.856828	-0.173243	0.89869
ENSMUSG00000068823	Csde1	1.93669	0.0374066	1	2.37759	0.367092	0.729708	2.19576	0.181703	1	1.8753	-0.0298463	1	1.68085	-0.250815	0.721948
ENSMUSG00000008730	Hipk1	0.941552	0.0552167	1	1.26182	0.53109	0.520872	1.11379	0.273973	1	0.80236	-0.238421	1	0.818062	-0.23381	0.792293
ENSMUSG00000070372	Capza1	1.86375	-0.0179581	1	2.16928	0.237805	0.896718	1.33655	-0.505435	1	1.85966	-0.0180185	1	1.80411	-0.0813833	1
ENSMUSG00000068798	Rap1a	2.43017	0.0798686	1	2.59069	0.159263	0.999519	1.78207	-0.421862	1	2.28195	-0.0530234	1	2.20469	-0.12913	0.93191
ENSMUSG00000027881	Prpf38b	1.56752	0.0100551	1	2.1597	0.545516	0.534429	1.6866	0.0948386	1	1.3576	-0.243901	1	1.42838	-0.177867	0.857774
ENSMUSG00000045092	S1pr1	0.139186	1.11995e-05	1	0.0766192	-0.911583	0.606391	2.25941	4.2095	0.024037	0.121996	-0.218996	1	0.110334	-0.447523	0.641122
ENSMUSG00000028029	Aimp1	1.41047	-0.0428302	1	1.25464	-0.220646	1	0.922857	-0.639083	1	1.54998	0.135565	1	1.49001	0.0751529	1
ENSMUSG00000028165	Cisd2	0.986211	-0.0313499	1	1.17084	0.262495	0.814546	1.05015	0.0699811	1	0.985354	-0.0250419	1	0.953246	-0.0954709	0.997024
ENSMUSG00000078578	Ube2d3	4.1994	0.0356639	1	5.41602	0.449469	0.623799	4.67793	0.14414	1	3.86478	-0.120758	1	3.6768	-0.23535	0.750365
ENSMUSG00000040253	Gbp7	1.49755	0.0597629	1	1.8245	0.37028	0.668989	1.81389	0.295937	1	1.35291	-0.134829	1	1.31705	-0.206675	0.818778
ENSMUSG00000037062	Sh3glb1	1.48788	-0.0374418	1	1.51562	0.00331801	1	1.62296	0.0864572	1	1.52026	0.00949419	1	1.53275	0.028071	1
ENSMUSG00000068523	Gng5	3.12759	0.0617533	1	3.20604	0.0815748	1	2.29123	-0.43977	1	3.01862	-0.0179635	1	2.91639	-0.0893702	1
ENSMUSG00000028249	Sdcbp	1.1641	-0.00820537	1	1.41027	0.312798	0.752321	1.08197	-0.114823	1	1.19963	0.0470137	1	1.05563	-0.202418	0.825984
ENSMUSG00000028337	Coro2a	1.35092	0.0701229	1	1.25943	-0.0673267	1	0.891034	-0.556734	1	1.11361	-0.28537	1	1.42043	0.164747	0.854403
ENSMUSG00000028341	Nr4a3	1.03161	0.0723067	1	1.38393	0.544982	0.525733	1.78207	0.823057	1	1.09327	0.157947	1	0.717668	-0.63894	0.176648
ENSMUSG00000028382	Ptbp3	2.88792	-0.0150369	1	3.56279	0.33758	0.764097	3.53232	0.252447	1	2.79653	-0.0688989	1	2.70766	-0.142703	0.908484
ENSMUSG00000039105	Atp6v1g1	1.14698	-0.0242623	1	1.08225	-0.111933	1	0.827389	-0.480499	1	1.1746	0.0237601	1	1.20672	0.0831486	0.99305
ENSMUSG00000038172	Ttc39b	1.37846	0.0859051	1	1.99928	0.690686	0.33537	2.22759	0.72861	1	1.08233	-0.357226	1	1.11626	-0.345355	0.559282
ENSMUSG00000028496	Mllt3	0.724958	0.0826026	1	1.12774	0.813668	0.229996	1.01833	0.545001	1	0.555239	-0.400212	1	0.572544	-0.394965	0.508174
ENSMUSG00000028522	Mier1	1.94488	0.0797075	1	2.46858	0.45401	0.623799	2.29123	0.262404	1	1.6579	-0.221395	1	1.68085	-0.224776	0.775316
ENSMUSG00000053510	Nrd1	0.800878	-0.0724707	1	0.938586	0.211787	0.877584	1.01833	0.304087	1	0.766386	-0.131204	1	0.8449	0.0463368	1
ENSMUSG00000028692	Akr1a1	1.58761	0.0235666	1	1.41027	-0.17767	1	0.795567	-0.977417	1	1.78146	0.224425	1	1.50889	-0.0829363	1
ENSMUSG00000028656	Cap1	1.92553	0.0371205	1	2.06393	0.139028	0.967799	2.60946	0.438624	1	1.96289	0.0612263	1	1.72061	-0.194084	0.83179
ENSMUSG00000028788	Ptp4a2	2.85368	0.0503345	1	3.31139	0.280557	0.837856	4.00966	0.493547	1	2.64169	-0.0996554	1	2.55756	-0.177529	0.855562
ENSMUSG00000028868	Wasf2	0.91178	-0.0930159	1	0.991261	0.0721057	1	1.11379	0.229034	1	0.990046	0.0757672	1	0.94927	0.00103828	1
ENSMUSG00000028821	Syf2	1.01152	0.0910174	1	1.15647	0.285418	0.782591	0.763744	-0.339749	1	0.893075	-0.151684	1	0.905534	-0.145993	0.907589
ENSMUSG00000029038	Ssu72	1.00035	0.00912254	1	0.852389	-0.253334	1	0.859212	-0.208431	1	1.08389	0.15027	1	0.999964	0.00705958	1
ENSMUSG00000029068	Ccnl2	0.817252	0.0937973	1	1.06549	0.511448	0.534429	0.731921	-0.0875212	1	0.699132	-0.203921	1	0.684866	-0.272796	0.713012
ENSMUSG00000029076	Sdf4	2.40933	-0.0462781	1	3.58913	0.639535	0.434163	2.1003	-0.251456	1	2.18968	-0.202482	1	2.23153	-0.193009	0.83179
ENSMUSG00000040274	Cdk6	2.12947	0.0643189	1	2.01125	-0.0508159	1	1.78207	-0.239275	1	2.04735	-0.0226812	1	2.04764	-0.0251883	1
ENSMUSG00000040407	Akap9	0.756219	0.0472004	1	1.07027	0.6205	0.416712	1.05015	0.505507	1	0.663159	-0.194332	1	0.625226	-0.335835	0.622066
ENSMUSG00000028998	Tomm7	4.26266	0.0724461	1	4.0273	-0.0454768	1	2.76857	-0.611509	1	4.28707	0.0629558	1	3.95512	-0.0904946	1
ENSMUSG00000029131	Dnajb6	2.02378	0.0523907	1	2.28182	0.234017	0.898218	1.81389	-0.147157	1	1.97853	-0.00185406	1	1.80113	-0.189507	0.83179
ENSMUSG00000038803	Ost4	1.76774	0.0105773	1	1.67126	-0.0856052	1	1.46384	-0.281826	1	1.83151	0.0703667	1	1.74944	-0.01232	1
ENSMUSG00000005103	Wdr1	1.96051	-0.10116	1	1.84365	-0.172054	1	1.87754	-0.146587	1	2.29603	0.205173	1	2.09436	0.046301	1
ENSMUSG00000061755	Bod1l	1.03831	0.088672	1	1.18999	0.287818	0.778416	0.891034	-0.16331	1	0.938432	-0.112687	1	0.91448	-0.180124	0.857764
ENSMUSG00000029152	Ociad1	0.770361	-0.0330105	1	0.893093	0.222099	0.862172	1.08197	0.471408	1	0.855538	0.162912	1	0.692818	-0.238871	0.782663
ENSMUSG00000035851	Ythdc1	1.34125	0.0170514	1	1.75745	0.464211	0.558341	1.46384	0.123872	1	1.20119	-0.180839	1	1.22063	-0.174508	0.867263
ENSMUSG00000055204	Ankrd17	1.46555	0.0243041	1	1.92506	0.473556	0.545143	2.48217	0.757807	1	1.42173	-0.0360018	1	1.21964	-0.342207	0.565627
ENSMUSG00000058558	Rpl5	16.4076	0.0268978	1	13.667	-0.280941	0.91852	12.379	-0.434161	1	17.2578	0.109022	1	16.4914	0.0331167	1
ENSMUSG00000063406	Tmed5	1.82579	-0.0672081	1	2.19562	0.257277	0.868257	2.13212	0.160719	1	1.83776	-0.0397402	1	1.83592	-0.0471416	1
ENSMUSG00000029344	Tpst2	0.759196	0.098728	1	0.955346	0.45426	0.584322	1.24108	0.76892	1	0.641262	-0.222153	1	0.633178	-0.278039	0.70644
ENSMUSG00000029614	Rpl6	21.4071	0.00213316	1	16.8323	-0.389979	0.785259	16.2296	-0.443113	1	22.0923	0.0562625	1	22.9554	0.145983	0.884514
ENSMUSG00000029616	Erp29	1.0465	-0.00797712	1	0.90267	-0.245483	1	0.763744	-0.449172	1	1.06512	0.0252182	1	1.11527	0.124391	0.91755
ENSMUSG00000029462	Vps29	0.877542	-0.0718756	1	0.749432	-0.304697	0.958842	0.445517	-0.974697	1	0.935304	0.0589185	1	1.00096	0.210274	0.773112
ENSMUSG00000029475	Kdm2b	0.736867	-0.019948	1	1.24985	0.891941	0.162734	1.20926	0.702873	1	0.558367	-0.490541	1	0.644112	-0.283172	0.703619
ENSMUSG00000029422	Rsrc2	1.59952	0.03082	1	1.9514	0.352001	0.691004	1.87754	0.231718	1	1.44831	-0.15197	1	1.47013	-0.143656	0.908663
ENSMUSG00000038095	Sbno1	1.30403	0.0871146	1	1.4845	0.274959	0.794735	0.922857	-0.446018	1	1.1965	-0.0877804	1	1.15006	-0.178883	0.857799
ENSMUSG00000029401	Rilpl2	0.820974	-0.0754596	1	0.919431	0.134031	0.980496	1.11379	0.393105	1	0.844589	-0.00655909	1	0.847882	0.000163135	1
ENSMUSG00000070493	Chchd2	5.53171	-0.0802327	1	4.62349	-0.348111	0.837856	4.16877	-0.494806	1	6.20617	0.143348	1	6.1787	0.15789	0.858601
ENSMUSG00000029642	Polr1d	2.46664	0.0389165	1	2.10224	-0.234829	1	1.49567	-0.717704	1	2.56661	0.0991377	1	2.44723	0.0169541	1
ENSMUSG00000042541	Sem1	5.50715	-0.0858272	1	4.92518	-0.243406	0.96481	4.16877	-0.491851	1	6.50334	0.232085	1	5.85764	0.0509061	1
ENSMUSG00000029629	Phf14	0.853724	0.0139232	1	1.04633	0.348878	0.702913	0.922857	0.12557	1	0.777335	-0.153706	1	0.803152	-0.111116	0.99439
ENSMUSG00000029552	Tes	1.44917	0.0375508	1	1.67605	0.266759	0.802269	2.03665	0.496812	1	1.41703	-0.0121896	1	1.27928	-0.217461	0.793307
ENSMUSG00000020440	Arf5	3.86818	0.0794737	1	3.8142	0.0294861	1	3.0868	-0.309889	1	3.89606	0.070818	1	3.46409	-0.155263	0.897061
ENSMUSG00000029823	Luc7l2	4.64449	-0.00255772	1	6.55094	0.576271	0.499496	5.4735	0.20143	1	4.17133	-0.191163	1	4.14299	-0.230369	0.761076
ENSMUSG00000076498	Trbc2	13.2844	0.0875574	1	13.224	0.0501175	1	9.76956	-0.433719	1	12.8925	0.0103367	1	12.0334	-0.126111	0.936266
ENSMUSG00000029817	Tra2a	1.75955	-0.0187025	1	2.31534	0.445217	0.635644	2.51399	0.482154	1	1.60941	-0.170782	1	1.64805	-0.147647	0.905507
ENSMUSG00000029822	Osbpl3	1.07181	0.0913747	1	1.28098	0.360482	0.682749	0.604631	-0.747582	1	0.954073	-0.137315	1	0.937342	-0.191826	0.83179
ENSMUSG00000004535	Tax1bp1	1.87864	-0.0289374	1	2.52125	0.471498	0.601258	2.1003	0.121404	1	1.57187	-0.331417	1	1.87866	-0.0251721	1
ENSMUSG00000079523	Tmsb10	44.9533	-0.0263631	1	35.9392	-0.382801	0.794795	51.9028	0.149489	1	53.1763	0.281894	1	44.9536	-0.0232172	1
ENSMUSG00000030056	Isy1	0.957183	-0.0994742	1	1.14929	0.232329	0.848313	0.763744	-0.376589	1	1.00256	0.00658843	1	0.996982	-0.00378498	1
ENSMUSG00000030096	Slc6a6	0.719004	0.0616963	1	0.821262	0.26432	0.817778	1.17744	0.750965	1	0.741362	0.101196	1	0.585466	-0.353345	0.584431
ENSMUSG00000034269	Setd5	0.740588	0.0274809	1	1.05112	0.611064	0.43093	0.986502	0.435343	1	0.681928	-0.12399	1	0.612304	-0.351576	0.586315
ENSMUSG00000033940	Brk1	1.37027	0.00543712	1	1.439	0.0835896	1	0.763744	-0.831978	1	1.4186	0.0653198	1	1.31904	-0.0726058	1
ENSMUSG00000057841	Rpl32	38.2069	0.0872818	1	26.1774	-0.552192	0.612989	26.5719	-0.517926	1	39.0544	0.102721	1	38.3366	0.0813737	0.990985
ENSMUSG00000060032	H2afj	2.78149	-0.0197356	1	2.66491	-0.0854184	1	3.56414	0.317301	1	3.12498	0.193037	1	2.66591	-0.102849	0.981426
ENSMUSG00000030220	Arhgdib	7.82642	0.076129	1	6.21334	-0.324893	0.86177	6.36453	-0.291961	1	8.34579	0.170934	1	7.37051	-0.0576314	1
ENSMUSG00000030275	Etnk1	0.727191	-0.0454331	1	0.986473	0.47933	0.550353	1.24108	0.743415	1	0.727285	-0.0333703	1	0.652064	-0.254872	0.754315
ENSMUSG00000030263	Lrmp	0.909547	0.0485475	1	1.09422	0.341854	0.712385	0.47734	-0.85906	1	0.924356	0.0650988	1	0.774326	-0.27868	0.702105
ENSMUSG00000030265	Kras	0.926666	-0.0760278	1	1.03436	0.127802	0.98611	1.14562	0.256102	1	1.01664	0.107374	1	0.922432	-0.0748806	1
ENSMUSG00000040242	Fgfr1op2	1.37772	-0.01126	1	1.61858	0.258623	0.814996	1.24108	-0.167415	1	1.36855	-0.0206366	1	1.31009	-0.111204	0.967612
ENSMUSG00000035674	Ndufa3	2.66984	0.00619988	1	2.45421	-0.134847	1	2.1003	-0.368283	1	2.90132	0.152575	1	2.60527	-0.0446998	1
ENSMUSG00000012848	Rps5	24.0234	0.0392295	1	17.6128	-0.476519	0.68157	18.9345	-0.364434	1	25.2829	0.119334	1	24.689	0.08969	0.974619
ENSMUSG00000033916	Chmp2a	1.33529	-0.0887266	1	1.19957	-0.236423	1	1.20926	-0.206994	1	1.49211	0.130165	1	1.47211	0.122934	0.919116
ENSMUSG00000002603	Tgfb1	2.07811	0.0133031	1	2.9259	0.58525	0.499791	2.76857	0.398121	1	1.87999	-0.166536	1	1.79019	-0.284883	0.658724
ENSMUSG00000006095	Tbcb	0.963137	-0.0496812	1	0.842811	-0.250676	1	0.413695	-1.19564	1	1.12612	0.243294	1	0.996982	0.0273967	1
ENSMUSG00000036751	Cox6b1	4.87672	0.000565082	1	3.90279	-0.362301	0.823387	3.65961	-0.449373	1	5.45073	0.199099	1	4.94813	0.02982	1
ENSMUSG00000003873	Bax	1.05766	0.00470725	1	0.833234	-0.381898	0.863903	0.731921	-0.516088	1	1.16835	0.181815	1	1.08346	0.0534216	1
ENSMUSG00000030824	Nucb1	1.27724	0.0398939	1	1.37196	0.14515	0.961874	0.668276	-0.894485	1	1.2966	0.0562314	1	1.17193	-0.139379	0.917468
ENSMUSG00000025326	Ube3a	1.27203	0.0312317	1	1.59464	0.398845	0.647818	1.84571	0.541878	1	1.18399	-0.103332	1	1.11924	-0.228922	0.771165
ENSMUSG00000030536	Iqgap1	3.6434	-0.0175654	1	4.22363	0.230758	0.89984	4.487	0.258182	1	3.83037	0.0748092	1	3.34878	-0.184106	0.83797
ENSMUSG00000025724	Sec11a	1.02864	-0.0136982	1	0.945769	-0.146343	1	1.33655	0.362079	1	1.08076	0.0775773	1	1.04072	0.0119757	1
ENSMUSG00000039361	Picalm	1.34571	-0.042173	1	1.88675	0.537518	0.50783	2.16394	0.643216	1	1.24968	-0.161559	1	1.23952	-0.200222	0.830429
ENSMUSG00000035227	Spcs2	2.06844	0.0230566	1	1.99928	-0.0411756	1	1.49567	-0.471819	1	2.11617	0.0570743	1	2.01583	-0.0328819	1
ENSMUSG00000066306	Numa1	0.794179	-0.104063	1	1.03197	0.362497	0.680782	0.572808	-0.507198	1	0.696004	-0.306241	1	0.888636	0.140234	0.879925
ENSMUSG00000089847	Timm10b	0.991421	-0.059511	1	0.936191	-0.134754	1	0.763744	-0.402577	1	1.1355	0.197896	1	1.01686	-3.08042e-05	1
ENSMUSG00000030655	Smg1	0.946018	-0.00258775	1	1.41985	0.686319	0.344658	1.81389	0.929658	1	0.897767	-0.0939379	1	0.756434	-0.439156	0.415513
ENSMUSG00000030779	Rbbp6	1.13805	0.0426987	1	1.37436	0.343721	0.707197	1.20926	0.106876	1	1.05261	-0.105842	1	1.02283	-0.177892	0.861021
ENSMUSG00000052707	Tnrc6a	0.776315	-0.0487343	1	1.06788	0.500691	0.534429	1.11379	0.491532	1	0.738234	-0.1243	1	0.724626	-0.179267	0.888765
ENSMUSG00000030742	Lat	2.41082	-0.0906285	1	2.43266	-0.0503016	1	2.41852	-0.0777002	1	2.7715	0.179628	1	2.49693	-0.00774531	1
ENSMUSG00000030707	Coro1a	11.1773	-0.0394649	1	9.47445	-0.297866	0.897036	10.1514	-0.204559	1	12.5609	0.177931	1	11.6765	0.0547927	1
ENSMUSG00000051457	Spn	2.10789	-0.00447119	1	2.51646	0.28992	0.833416	3.65961	0.770594	1	1.88312	-0.201295	1	2.04565	-0.0648009	1
ENSMUSG00000030793	Pycard	1.67172	0.00288687	1	1.13971	-0.612994	0.62146	1.65478	-0.0305053	1	1.86904	0.201895	1	1.76037	0.108839	0.943889
ENSMUSG00000025503	Taldo1	1.45066	0.00148154	1	1.13253	-0.39943	0.837856	0.922857	-0.652536	1	1.68761	0.273615	1	1.44528	-0.00645869	1
ENSMUSG00000101609	Kcnq1ot1	0.953461	-0.0970114	1	1.07027	0.122	0.995653	1.36837	0.454293	1	0.961893	-0.0576942	1	1.02481	0.0628434	1
ENSMUSG00000019970	Sgk1	0.1831	0.108766	1	0.201125	0.241178	0.904475	1.08197	2.69253	0.977676	0.159534	-0.153891	1	0.135184	-0.496648	0.511878
ENSMUSG00000061983	Rps12	40.905	0.0248598	1	32.034	-0.381237	0.794795	33.7957	-0.305738	1	43.2273	0.115892	1	41.8573	0.0682612	1
ENSMUSG00000020091	Eif4ebp2	0.896149	0.0460668	1	1.0583	0.308827	0.757128	1.08197	0.299369	1	0.836769	-0.0864063	1	0.802158	-0.182932	0.878767
ENSMUSG00000075706	Gpx4	1.30626	-0.0865627	1	1.49886	0.165347	0.937981	1.43202	0.066668	1	1.21371	-0.193653	1	1.44925	0.138155	0.901246
ENSMUSG00000003072	Atp5d	3.3025	-0.022204	1	2.59308	-0.407714	0.769586	1.78207	-0.928955	1	3.58325	0.127961	1	3.57144	0.142192	0.889286
ENSMUSG00000063457	Rps15	20.1812	0.0325349	1	16.1571	-0.340749	0.838101	18.8072	-0.124862	1	20.7096	0.0689894	1	20.6116	0.0709681	1
ENSMUSG00000003345	Csnk1g2	0.625965	0.0213491	1	0.732671	0.277423	0.800955	1.08197	0.808643	1	0.583392	-0.107009	1	0.575526	-0.150191	0.924689
ENSMUSG00000020190	Mknk2	0.969836	-0.0279009	1	1.02239	0.0673243	1	0.827389	-0.239094	1	0.955637	-0.0468788	1	1.00096	0.0404255	1
ENSMUSG00000035278	Plekhj1	1.01449	-0.0276763	1	0.893093	-0.226066	1	1.33655	0.373614	1	1.11204	0.143041	1	1.03376	0.0144233	1
ENSMUSG00000054452	Aes	3.29506	0.091286	1	2.93069	-0.130996	1	2.13212	-0.600815	1	3.21413	0.0224381	1	3.11221	-0.0389739	1
ENSMUSG00000061904	Slc25a3	4.06765	-0.0794206	1	3.93392	-0.112074	1	3.02315	-0.510377	1	4.15256	-0.0245288	1	4.57936	0.175298	0.83179
ENSMUSG00000019943	Atp2b1	1.67172	0.0249322	1	2.3297	0.576114	0.508885	3.27773	0.968632	1	1.55467	-0.109774	1	1.36277	-0.38115	0.490477
ENSMUSG00000020132	Rab21	0.955694	0.0843249	1	1.15887	0.380365	0.668989	1.4002	0.595901	1	0.902459	-0.0388737	1	0.778302	-0.335486	0.614894
ENSMUSG00000052681	Rap1b	2.29173	-0.0472306	1	2.66252	0.213601	0.931106	2.60946	0.132564	1	2.30229	-0.0282018	1	2.27924	-0.0520936	1
ENSMUSG00000020124	Usp15	0.983978	-0.0414324	1	1.25703	0.379039	0.668989	1.08197	0.109261	1	0.965021	-0.0653179	1	0.93933	-0.12884	0.93576
ENSMUSG00000006731	B4galnt1	2.69812	-0.0124038	1	3.51251	0.431068	0.654443	2.3867	-0.211777	1	2.57756	-0.090676	1	2.49395	-0.168639	0.875272
ENSMUSG00000025366	Esyt1	1.88385	-0.0403123	1	2.00886	0.0762774	1	2.25941	0.215245	1	2.04422	0.114553	1	1.82896	-0.0945351	0.996588
ENSMUSG00000031540	Kat6a	0.753986	0.0704734	1	1.08943	0.67374	0.359092	0.668276	-0.111015	1	0.605289	-0.329127	1	0.637154	-0.275184	0.711688
ENSMUSG00000004319	Clcn3	0.622988	-0.00546633	1	0.893093	0.604669	0.444693	1.01833	0.712804	1	0.588084	-0.104467	1	0.525826	-0.33844	0.621091
ENSMUSG00000036180	Gatad2a	1.14996	0.0238325	1	1.44858	0.401937	0.642286	1.08197	-0.0773961	1	1.11517	-0.0367021	1	1.0109	-0.236721	0.75413
ENSMUSG00000019428	Fkbp8	1.12093	-0.0239442	1	0.945769	-0.291992	0.972236	0.95468	-0.24615	1	1.16991	0.0577942	1	1.20672	0.131322	0.90582
ENSMUSG00000071076	Jund	6.36311	0.0358859	1	8.08093	0.423048	0.664484	7.03281	0.129624	1	6.05758	-0.0614575	1	5.49483	-0.262095	0.696548
ENSMUSG00000031807	Pgls	1.10083	-0.00959159	1	1.14929	0.0638692	1	1.24108	0.160178	1	1.04166	-0.104432	1	1.12918	0.0436957	1
ENSMUSG00000003037	Rab8a	1.35241	0.0759983	1	1.44858	0.165294	0.93884	1.71842	0.376979	1	1.24968	-0.0835157	1	1.22163	-0.140678	0.914339
ENSMUSG00000031622	Sin3b	1.13433	0.054271	1	1.11098	0.00295037	1	1.27291	0.191589	1	1.14489	0.0567617	1	1.04569	-0.118086	0.958021
ENSMUSG00000057672	Pkn1	0.783014	0.0630015	1	1.06549	0.56349	0.483377	0.795567	0.0727876	1	0.69444	-0.163514	1	0.652064	-0.309433	0.641122
ENSMUSG00000002885	Adgre5	1.17006	0.0457704	1	1.97055	0.9287	0.123385	1.20926	0.0683519	1	0.941561	-0.343501	1	0.905534	-0.462467	0.357216
ENSMUSG00000053560	Ier2	1.92106	0.0879938	1	1.9059	0.0460934	1	3.3732	0.844823	1	1.84089	-0.0111198	1	1.69576	-0.176577	0.863059
ENSMUSG00000005161	Prdx2	1.03236	-0.0380226	1	0.770981	-0.495348	0.741217	0.604631	-0.771905	1	1.11048	0.101139	1	1.16199	0.212818	0.766882
ENSMUSG00000036712	Cyld	1.20504	0.0755451	1	1.70957	0.64449	0.381895	1.65478	0.491077	1	1.05261	-0.181616	1	0.950264	-0.40387	0.448066
ENSMUSG00000031902	Nfatc3	1.11944	0.0806833	1	1.45816	0.499954	0.534429	1.90936	0.807855	1	0.924356	-0.274679	1	0.951258	-0.256583	0.715826
ENSMUSG00000003316	Glg1	0.678066	0.0721898	1	0.809291	0.345877	0.710696	1.05015	0.680168	1	0.597469	-0.167808	1	0.594412	-0.202295	0.83981
ENSMUSG00000041515	Irf8	2.78893	-0.0185657	1	2.61224	-0.121449	1	1.05015	-1.43047	1	3.07962	0.16255	1	2.80606	-0.00386816	1
ENSMUSG00000006589	Aprt	1.51169	-0.0593864	1	1.14211	-0.492713	0.744463	1.20926	-0.368934	1	1.69387	0.157856	1	1.69079	0.17986	0.83179
ENSMUSG00000035569	Ankrd11	2.63039	-0.0219908	1	3.44068	0.432271	0.652652	3.62778	0.423072	1	2.33044	-0.228639	1	2.53669	-0.0924178	0.999299
ENSMUSG00000000740	Rpl13	38.5188	0.0365305	1	28.8088	-0.446723	0.723723	30.8043	-0.345848	1	40.0382	0.0949624	1	39.7997	0.0985364	0.959708
ENSMUSG00000093904	Tomm20	2.49344	-0.08042	1	2.12618	-0.315478	0.944395	2.16394	-0.279885	1	2.86848	0.18889	1	2.71461	0.104083	0.951369
ENSMUSG00000017485	Top2b	1.30775	0.0147571	1	1.84365	0.589046	0.44786	1.71842	0.388696	1	1.1355	-0.235893	1	1.15403	-0.23675	0.754315
ENSMUSG00000021807	Rtraf	1.72308	-0.0310242	1	1.5252	-0.220841	1	1.14562	-0.617803	1	1.80648	0.0600269	1	1.84785	0.116878	0.925529
ENSMUSG00000021816	Ppp3cb	0.946762	-0.0528314	1	1.15887	0.298499	0.767489	1.33655	0.458804	1	0.833641	-0.260693	1	0.992012	0.0495878	1
ENSMUSG00000021877	Arf4	0.895405	0.0361709	1	1.09182	0.355952	0.693929	1.4002	0.661939	1	0.864922	-0.034107	1	0.771344	-0.265821	0.728485
ENSMUSG00000042682	Selenok	1.85631	0.0960735	1	2.12858	0.292863	0.768575	1.6866	-0.0991972	1	1.70169	-0.0832891	1	1.59736	-0.220051	0.784654
ENSMUSG00000021917	Spcs1	1.36655	-0.0992973	1	1.33844	-0.104147	1	1.01833	-0.490075	1	1.50149	0.0915899	1	1.50591	0.112435	0.93576
ENSMUSG00000021794	Glud1	1.39484	0.0160003	1	1.43422	0.056096	1	1.20926	-0.205468	1	1.45301	0.0843513	1	1.31506	-0.105326	0.977809
ENSMUSG00000022174	Dad1	2.59094	-0.0663034	1	2.68167	0.00843068	1	2.51399	-0.11165	1	2.62448	-0.0281248	1	2.78718	0.0917998	0.972953
ENSMUSG00000079197	Psme2	4.18377	-0.0322361	1	3.63941	-0.250795	0.956496	3.15044	-0.462583	1	4.96118	0.282022	1	4.14299	-0.0480135	1
ENSMUSG00000010376	Nedd8	2.14957	-0.101572	1	1.86999	-0.297901	0.963613	1.84571	-0.30514	1	2.42428	0.136437	1	2.42635	0.160671	0.855722
ENSMUSG00000021996	Esd	1.28989	0.0951457	1	1.06309	-0.24994	1	0.604631	-1.01375	1	1.28096	0.0578859	1	1.23952	-0.000419514	1
ENSMUSG00000022013	Dnajc15	1.75434	-0.0775699	1	1.47731	-0.333	0.925914	1.59113	-0.206599	1	1.86748	0.0515759	1	2.0039	0.207909	0.773091
ENSMUSG00000063410	Stk24	1.17824	-0.0123942	1	1.42224	0.303667	0.758924	1.24108	0.0594663	1	1.16835	-0.0244027	1	1.10235	-0.144387	0.908534
ENSMUSG00000019471	Cdc37	1.30552	-0.0486419	1	1.22591	-0.136974	1	0.95468	-0.482872	1	1.39983	0.0870072	1	1.38265	0.0752975	1
ENSMUSG00000032239	Rp9	1.30701	0.0299842	1	1.33605	0.0562417	1	1.27291	-0.0295463	1	1.28409	-0.00930806	1	1.25443	-0.0577573	1
ENSMUSG00000034342	Cbl	1.09637	0.0454621	1	1.45816	0.510652	0.534429	1.11379	0.0462548	1	0.960329	-0.198337	1	0.961198	-0.22428	0.779474
ENSMUSG00000032096	Arcn1	0.919223	-0.0827112	1	1.14211	0.302065	0.764441	1.27291	0.413536	1	0.86805	-0.162175	1	0.961198	0.0190347	1
ENSMUSG00000032312	Csk	0.926666	-0.0865611	1	0.933797	-0.0478668	1	1.05015	0.126158	1	1.02915	0.121178	1	0.97412	0.0264528	1
ENSMUSG00000025234	Arih1	0.772594	0.0894065	1	1.00323	0.501555	0.534429	0.700099	-0.0703808	1	0.724157	-0.0478549	1	0.613298	-0.380008	0.530763
ENSMUSG00000007892	Rplp1	46.2946	0.0599795	1	37.2968	-0.312463	0.877109	40.5739	-0.198819	1	46.4024	0.0473747	1	46.1912	0.0463975	1
ENSMUSG00000032249	Anp32a	1.90618	-0.102855	1	1.88914	-0.0880151	1	1.87754	-0.106772	1	2.16309	0.146634	1	2.04366	0.0522118	1
ENSMUSG00000032399	Rpl4	8.87664	0.0294418	1	6.67545	-0.442396	0.729792	7.19192	-0.326403	1	9.26076	0.0963519	1	9.22133	0.103607	0.949725
ENSMUSG00000032383	Ppib	2.97798	-0.00226316	1	2.43266	-0.330945	0.853251	2.13212	-0.510595	1	3.19536	0.123167	1	3.10128	0.08111	0.993826
ENSMUSG00000038664	Herc1	1.09562	0.000442479	1	1.58267	0.621223	0.405374	1.62296	0.556438	1	0.996302	-0.166259	1	0.93933	-0.304207	0.641122
ENSMUSG00000036943	Rab8b	1.36358	0.0336039	1	1.59703	0.285256	0.778799	1.27291	-0.088991	1	1.26845	-0.102721	1	1.26437	-0.12376	0.944405
ENSMUSG00000054693	Adam10	0.776315	-0.0210392	1	1.12774	0.615729	0.417929	0.859212	0.141886	1	0.771079	-0.027301	1	0.655046	-0.351892	0.585617
ENSMUSG00000058587	Tmod3	0.742077	-0.0772843	1	0.90267	0.270875	0.80373	1.14562	0.579582	1	0.772643	0.0134708	1	0.728602	-0.10334	1
ENSMUSG00000034252	Senp6	1.03608	0.0743301	1	1.21633	0.318358	0.745083	1.62296	0.683382	1	0.950945	-0.0961463	1	0.888636	-0.243585	0.769855
ENSMUSG00000099974	Bcl2a1d	1.83621	-0.000212233	1	1.93703	0.0866294	1	1.08197	-0.771732	1	1.91753	0.0763118	1	1.76634	-0.0788844	1
ENSMUSG00000062270	Morf4l1	3.00627	-0.075127	1	3.29702	0.0974991	1	2.54581	-0.315304	1	3.02332	-0.0476052	1	3.22255	0.0765658	0.999352
ENSMUSG00000048758	Rpl29	9.56885	0.0464535	1	7.22376	-0.424999	0.751995	7.41468	-0.381058	1	9.70496	0.058506	1	9.88731	0.107258	0.941764
ENSMUSG00000032562	Gnai2	4.75912	-0.0747816	1	4.30744	-0.216337	0.998089	4.04148	-0.317545	1	5.19892	0.0995997	1	5.21452	0.122453	0.914754
ENSMUSG00000032504	Pdcd6ip	1.35464	0.0607732	1	1.45098	0.154783	0.947965	1.78207	0.417531	1	1.34978	0.038457	1	1.18783	-0.211621	0.807163
ENSMUSG00000052336	Cx3cr1	0.390763	-0.121802	1	0.778164	1.10735	0.0642046	1.59113	1.97116	1	0.3394	-0.332359	1	0.297206	-0.625287	0.22835
ENSMUSG00000035202	Lars2	1.12763	0.0558513	1	1.01042	-0.140927	1	1.11379	0.01163	1	1.08233	-0.031203	1	1.11626	0.0271055	1
ENSMUSG00000020476	Dbnl	0.986211	-0.0503508	1	0.869149	-0.23981	1	0.891034	-0.17342	1	1.0792	0.122545	1	1.05165	0.0880654	0.985189
ENSMUSG00000094483	Purb	2.17041	0.006428	1	2.5021	0.238865	0.895257	1.87754	-0.227567	1	2.09114	-0.0616379	1	2.0715	-0.0890482	1
ENSMUSG00000018654	Ikzf1	1.90246	-0.06507	1	2.54759	0.441175	0.639344	2.51399	0.339191	1	1.89563	-0.0559828	1	1.80212	-0.164537	0.885091
ENSMUSG00000078974	Sec61g	4.57006	0.0670902	1	4.24279	-0.0777442	1	3.3732	-0.431933	1	4.72032	0.106694	1	4.21356	-0.107613	0.971566
ENSMUSG00000020120	Plek	1.96647	-0.00588056	1	2.12858	0.125233	0.983097	1.55931	-0.356787	1	1.87217	-0.0916205	1	1.988	0.0169133	1
ENSMUSG00000020152	Actr2	3.1261	-0.0588598	1	3.29942	0.0456681	1	3.46867	0.0833976	1	3.38461	0.095987	1	3.14899	-0.0364335	1
ENSMUSG00000056342	Usp34	1.19834	-0.0946355	1	1.43422	0.23001	0.847606	1.94118	0.623288	1	1.13081	-0.172779	1	1.28922	0.0668151	1
ENSMUSG00000020275	Rel	0.848513	-0.106113	1	1.05112	0.280143	0.794795	1.27291	0.515622	1	0.99161	0.198097	1	0.7952	-0.220014	0.83179
ENSMUSG00000020463	Ppp4r3b	0.964626	0.00672738	1	1.24746	0.434787	0.603261	1.11379	0.209061	1	0.947817	-0.025984	1	0.843906	-0.259938	0.736804
ENSMUSG00000020460	Rps27a	33.9547	0.0293288	1	28.0163	-0.294638	0.897323	29.1177	-0.24865	1	34.5281	0.0503037	1	34.7661	0.07339	1
ENSMUSG00000020395	Itk	1.89129	0.0920045	1	2.66491	0.643956	0.417398	2.73675	0.566955	1	1.57657	-0.251116	1	1.49995	-0.380476	0.488476
ENSMUSG00000020399	Havcr2	1.43429	0.0859725	1	2.17646	0.770833	0.309274	1.11379	-0.320029	1	1.14489	-0.329187	1	1.14708	-0.369107	0.527629
ENSMUSG00000018899	Irf1	1.98433	0.020477	1	2.35604	0.298504	0.823387	3.15044	0.657001	1	1.82682	-0.130846	1	1.83492	-0.140289	0.917293
ENSMUSG00000018340	Anxa6	2.9951	0.0403587	1	3.05759	0.0600776	1	3.34138	0.153003	1	3.12967	0.107705	1	2.6997	-0.174471	0.862801
ENSMUSG00000019505	Ubb	9.01136	0.0125616	1	7.72657	-0.243898	0.964952	7.25557	-0.345846	1	7.11957	-0.399812	1	10.6348	0.361938	0.462248
ENSMUSG00000070394	Tmem256	1.11944	-0.0675422	1	0.972106	-0.275777	0.99102	0.795567	-0.526908	1	1.36229	0.302602	1	1.14807	-0.00728869	1
ENSMUSG00000020803	Txndc17	1.05692	-0.0170569	1	0.8476	-0.368254	0.879239	0.859212	-0.304454	1	1.10891	0.0724735	1	1.1431	0.147225	0.888765
ENSMUSG00000018927	Ccl6	0.0454029	-0.275989	1	0.0191548	-1.38809	1	1.78207	5.61769	0.447446	0.0391014	-0.428673	1	0.026838	-1.15845	0.83179
ENSMUSG00000047126	Cltc	1.42461	-0.100097	1	1.68323	0.204247	0.883111	1.01833	-0.550969	1	1.46395	-0.0280709	1	1.51784	0.041868	1
ENSMUSG00000020859	Spag9	0.992165	0.0806745	1	1.28098	0.484925	0.536365	1.62296	0.750637	1	0.755438	-0.412293	1	0.890624	-0.149058	0.924689
ENSMUSG00000002580	Mien1	1.1775	0.0738679	1	1.11098	-0.044925	1	0.700099	-0.691642	1	1.25124	0.163832	1	1.05066	-0.166609	0.883521
ENSMUSG00000004040	Stat3	2.71822	-0.00144784	1	3.10787	0.219253	0.922594	2.41852	-0.196811	1	2.9107	0.120163	1	2.44822	-0.210484	0.808851
ENSMUSG00000055805	Fmnl1	1.47076	-0.00924145	1	1.70238	0.235015	0.837856	1.78207	0.254665	1	1.49367	0.0200133	1	1.36973	-0.150914	0.901456
ENSMUSG00000020611	Gna13	0.789713	0.0780374	1	0.969712	0.397773	0.656495	1.33655	0.804734	1	0.746054	-0.0423203	1	0.639142	-0.352134	0.583162
ENSMUSG00000020612	Prkar1a	2.92291	-0.0284964	1	3.33773	0.197915	0.9457	3.30956	0.132433	1	2.69487	-0.164575	1	3.00387	0.0308385	1
ENSMUSG00000034566	Atp5h	7.51902	0.0766522	1	6.22052	-0.258345	0.944395	6.26906	-0.255255	1	7.95009	0.155922	1	7.00969	-0.0775653	1
ENSMUSG00000020736	Nt5c	1.03608	-0.0105788	1	0.761404	-0.502308	0.734131	0.859212	-0.271527	1	1.11517	0.123233	1	1.12123	0.154274	0.876297
ENSMUSG00000059923	Grb2	1.14773	-0.0766375	1	1.26422	0.104899	1	0.95468	-0.313264	1	1.19025	0.00625913	1	1.2087	0.0389045	1
ENSMUSG00000016559	H3f3b	12.3474	-0.0805202	1	12.9199	0.0155132	1	12.6336	-0.0576305	1	10.7732	-0.298481	1	14.57	0.274914	0.641122
ENSMUSG00000033799	Fam208b	0.483057	0.0507845	1	0.603376	0.409156	0.659899	1.17744	1.32865	1	0.522394	0.179786	1	0.351876	-0.569743	0.244766
ENSMUSG00000000078	Klf6	3.03827	0.0169781	1	4.53011	0.688158	0.376565	5.69626	0.892237	1	2.49779	-0.328692	1	2.60428	-0.291666	0.64341
ENSMUSG00000041297	Cdk13	0.69593	0.025721	1	1.05112	0.7191	0.32323	0.986502	0.525092	1	0.62875	-0.158136	1	0.55664	-0.415723	0.466265
ENSMUSG00000019132	BC005537	2.19571	0.0688063	1	2.98336	0.563634	0.52001	2.73675	0.334911	1	2.08958	-0.0374473	1	1.7057	-0.437824	0.380172
ENSMUSG00000021488	Nsd1	1.01673	-0.0164954	1	1.41985	0.549997	0.497544	0.827389	-0.300656	1	0.939996	-0.149858	1	0.928396	-0.195643	0.83179
ENSMUSG00000074886	Grk6	0.933365	-0.0817642	1	1.00084	0.0573656	1	1.05015	0.118686	1	0.994738	0.0511074	1	0.976108	0.0201212	1
ENSMUSG00000015937	H2afy	2.32076	-0.0492956	1	2.25548	-0.0824909	1	2.51399	0.0592875	1	2.31167	-0.0447895	1	2.51482	0.12225	0.917293
ENSMUSG00000017778	Cox7c	9.19744	-0.0330105	1	8.46403	-0.16081	1	6.1736	-0.637002	1	9.92236	0.109133	1	9.5742	0.0531621	1
ENSMUSG00000021764	Ndufs4	0.945274	-0.0501843	1	0.763798	-0.378402	0.868168	0.731921	-0.38688	1	1.12143	0.269602	1	0.985054	0.0406811	1
ENSMUSG00000020671	Rab10	1.35688	0.0562717	1	1.51084	0.216314	0.864423	1.14562	-0.217439	1	1.2575	-0.0927084	1	1.25443	-0.110825	0.968074
ENSMUSG00000020594	Pum2	1.28245	-0.0418622	1	1.45098	0.173975	0.927945	1.78207	0.434356	1	1.25281	-0.0728893	1	1.29419	-0.017763	1
ENSMUSG00000035247	Hectd1	1.70596	0.0821007	1	2.16449	0.455194	0.623799	2.35488	0.494688	1	1.4358	-0.241516	1	1.47013	-0.22841	0.76836
ENSMUSG00000034892	Rps29	39.7804	0.0227346	1	35.0844	-0.191745	1	38.6964	-0.0696576	1	42.1215	0.117827	1	38.9598	-0.0234362	1
ENSMUSG00000010608	Rbm25	2.51279	-0.0851192	1	3.04561	0.25719	0.866639	2.16394	-0.294072	1	2.46808	-0.0965299	1	2.64802	0.0325281	1
ENSMUSG00000021039	Snw1	0.909547	-0.036565	1	1.08704	0.27012	0.802269	1.08197	0.22689	1	0.929048	0.0101892	1	0.866768	-0.128114	0.961797
ENSMUSG00000021886	Gpr65	1.10232	-0.100869	1	1.54436	0.492846	0.534429	1.24108	0.101192	1	1.15114	5.52741e-05	1	1.04966	-0.184473	0.848208
ENSMUSG00000021188	Trip11	0.937831	0.0966107	1	1.25464	0.557755	0.491694	0.986502	0.132921	1	0.853974	-0.0937403	1	0.731584	-0.407673	0.474702
ENSMUSG00000041645	Ddx24	1.43131	-0.0107382	1	1.58506	0.160174	0.944395	1.87754	0.368281	1	1.42955	-0.0106609	1	1.37669	-0.0879457	1
ENSMUSG00000017843	Ppp2r5c	1.0852	0.0178012	1	1.27619	0.281352	0.785376	1.17744	0.123077	1	1.02602	-0.0856224	1	1.01289	-0.123754	0.945515
ENSMUSG00000021290	2010107E04Rik	4.29839	-0.0165675	1	3.90758	-0.168909	1	4.487	0.0178318	1	4.75629	0.167698	1	4.26525	-0.0303816	1
ENSMUSG00000022141	Nipbl	1.50723	0.0135729	1	2.17646	0.629892	0.444465	1.4002	-0.111439	1	1.29034	-0.261212	1	1.34091	-0.221959	0.783161
ENSMUSG00000046034	Otulin	0.954205	-0.00246205	1	1.11577	0.257689	0.823254	1.05015	0.135885	1	0.916536	-0.0727173	1	0.911498	-0.094504	0.998629
ENSMUSG00000014313	Cox6c	7.554	0.0816099	1	6.20616	-0.266237	0.939278	4.45517	-0.75213	1	8.11118	0.187609	1	6.98782	-0.089036	1
ENSMUSG00000037487	Ubr5	0.963137	-0.0682083	1	1.35281	0.521823	0.531057	1.27291	0.354553	1	0.900895	-0.167921	1	0.928396	-0.132374	0.929377
ENSMUSG00000022378	Fam49b	2.09151	-0.00558495	1	2.32252	0.167838	0.987363	1.52749	-0.4755	1	2.04109	-0.0480182	1	2.06156	-0.034373	1
ENSMUSG00000015002	Efr3a	0.817997	0.0240782	1	1.03675	0.413257	0.631312	0.731921	-0.131002	1	0.832077	0.0486354	1	0.692818	-0.308224	0.641122
ENSMUSG00000036698	Ago2	0.913268	0.0342232	1	1.15408	0.415214	0.628533	1.59113	0.815259	1	0.886819	-0.026329	1	0.764386	-0.322942	0.641122
ENSMUSG00000003970	Rpl8	19.006	-0.0813826	1	14.742	-0.468346	0.693929	18.0116	-0.170792	1	21.4917	0.156528	1	21.5131	0.184932	0.817129
ENSMUSG00000022443	Myh9	5.82869	0.0256799	1	6.17503	0.11081	1	5.98266	0.0167095	1	5.91369	0.0437324	1	5.40935	-0.128991	0.931014
ENSMUSG00000068227	Il2rb	7.34262	0.0681426	1	8.44966	0.278523	0.837856	6.30089	-0.218528	1	7.31039	0.0415932	1	6.22741	-0.271024	0.680017
ENSMUSG00000022427	Tomm22	1.57049	-0.0592613	1	1.34563	-0.292402	0.971373	1.11379	-0.540544	1	1.78146	0.180133	1	1.68085	0.0875947	0.983223
ENSMUSG00000022387	Brd1	0.734634	-0.0812245	1	1.03915	0.524814	0.530891	1.14562	0.591832	1	0.658467	-0.250631	1	0.732578	-0.0756734	1
ENSMUSG00000023169	Slc38a1	1.81686	0.00148387	1	2.0783	0.222541	0.854991	2.22759	0.273525	1	1.85497	0.0373134	1	1.66694	-0.171589	0.872572
ENSMUSG00000022462	Slc38a2	1.47299	-0.00052585	1	1.77661	0.310446	0.755906	2.35488	0.65895	1	1.37793	-0.118102	1	1.38067	-0.130845	0.932386
ENSMUSG00000098112	Bin2	1.06213	0.0803549	1	1.02957	0.00393921	1	1.43202	0.471325	1	0.980662	-0.0814265	1	0.995988	-0.0622168	1
ENSMUSG00000058655	Eif4b	1.14326	-0.0436305	1	1.39591	0.300579	0.763904	0.891034	-0.38395	1	1.1793	0.0219402	1	1.09638	-0.121708	0.949591
ENSMUSG00000062683	Atp5g2	5.05163	-0.069452	1	4.21885	-0.341906	0.838101	3.40502	-0.647628	1	5.36001	0.0515469	1	5.76917	0.214869	0.751264
ENSMUSG00000063358	Mapk1	0.99812	-0.0518009	1	1.28098	0.379278	0.668989	1.20926	0.2398	1	1.00099	-0.0338765	1	0.948276	-0.147152	0.90582
ENSMUSG00000022884	Eif4a2	1.20355	0.0677542	1	1.63534	0.563598	0.478347	1.43202	0.281268	1	1.07451	-0.149364	1	0.98406	-0.34119	0.568044
ENSMUSG00000022781	Pak2	2.355	0.00548684	1	2.64097	0.191925	0.956719	2.48217	0.05353	1	2.26319	-0.0668896	1	2.27129	-0.0688863	1
ENSMUSG00000060636	Rpl35a	36.9126	0.0849604	1	32.8888	-0.133233	1	35.7687	-0.0374766	1	36.9117	0.0616488	1	34.2055	-0.0828359	1
ENSMUSG00000022811	Zfp148	0.784503	0.00196807	1	1.11816	0.599562	0.444653	1.05015	0.42416	1	0.705388	-0.184046	1	0.68586	-0.264965	0.734469
ENSMUSG00000022831	Hcls1	1.63897	0.0136897	1	1.71914	0.0870832	1	0.95468	-0.774509	1	1.65946	0.0317313	1	1.58145	-0.0608823	1
ENSMUSG00000054604	Cggbp1	0.890939	-0.102075	1	0.929008	-0.00288937	1	0.795567	-0.217022	1	0.857102	-0.144471	1	1.03575	0.222975	0.747497
ENSMUSG00000048490	Nrip1	0.90657	-0.0784443	1	1.19478	0.405122	0.645008	0.891034	-0.0685371	1	1.01976	0.150539	1	0.821044	-0.263273	0.736017
ENSMUSG00000025616	Usp16	0.639362	-0.0669552	1	0.770981	0.264184	0.816745	1.01833	0.636453	1	0.700696	0.113093	1	0.597394	-0.192486	0.86316
ENSMUSG00000022961	Son	3.93814	0.0448942	1	4.5756	0.278666	0.837856	4.42335	0.162371	1	3.55353	-0.148394	1	3.64997	-0.115579	0.959708
ENSMUSG00000033450	Tagap	0.392251	-0.10659	1	0.466898	0.21579	0.894242	1.01833	1.32843	1	0.458268	0.198665	1	0.36281	-0.245124	0.807872
ENSMUSG00000039218	Srrm2	4.15846	-0.0472535	1	5.18856	0.333266	0.767509	5.02798	0.211833	1	3.93829	-0.131988	1	4.13007	-0.0550109	1
ENSMUSG00000040048	Ndufb10	2.02899	-0.0920171	1	1.78379	-0.274253	0.989588	1.43202	-0.576888	1	2.24285	0.107811	1	2.29117	0.170272	0.832042
ENSMUSG00000002257	Def6	0.958671	0.000672197	1	1.08464	0.204728	0.888399	0.891034	-0.100678	1	0.957201	-0.00215045	1	0.908516	-0.107731	0.975134
ENSMUSG00000037805	Rpl10a	16.7433	-0.0351003	1	11.3588	-0.648392	0.534429	12.2517	-0.51662	1	18.351	0.13598	1	18.9466	0.226642	0.726001
ENSMUSG00000024006	Stk38	0.414581	0.0936443	1	0.51718	0.438004	0.623799	1.01833	1.37191	1	0.359732	-0.177323	1	0.333984	-0.347605	0.618228
ENSMUSG00000024038	Ndufv3	2.35723	0.0794025	1	2.06632	-0.162125	1	1.84571	-0.327749	1	2.49154	0.157763	1	2.14505	-0.123437	0.943229
ENSMUSG00000024002	Brd4	1.30403	-0.0172743	1	1.45816	0.171829	0.92975	1.62296	0.291206	1	1.22309	-0.125749	1	1.31407	0.000596111	1
ENSMUSG00000008668	Rps18	22.2809	-0.0425358	1	15.0461	-0.660671	0.533263	16.1023	-0.540179	1	24.5932	0.14296	1	25.3838	0.234302	0.707985
ENSMUSG00000096727	Psmb9	3.64042	-0.00542179	1	3.50294	-0.0687225	1	2.64128	-0.497281	1	3.70368	0.0254548	1	3.71557	0.0367646	1
ENSMUSG00000037321	Tap1	2.50981	0.0024438	1	3.16294	0.386401	0.697755	2.6731	0.06558	1	2.34295	-0.120007	1	2.32994	-0.147658	0.904484
ENSMUSG00000024338	Psmb8	6.08622	0.0306125	1	5.18138	-0.243006	0.96553	4.10512	-0.587264	1	6.13266	0.0351543	1	6.22542	0.072488	1
ENSMUSG00000007041	Clic1	4.8395	-0.096742	1	4.06321	-0.352231	0.837856	3.7869	-0.449457	1	4.90331	-0.0511261	1	5.85068	0.312352	0.565936
ENSMUSG00000100150	Gm19585	1.81612	-0.0719878	1	1.73351	-0.127322	1	1.14562	-0.719545	1	1.9363	0.0586624	1	1.988	0.123085	0.917706
ENSMUSG00000024096	Ralbp1	1.28691	0.0798883	1	1.39351	0.186201	0.90596	0.891034	-0.480411	1	1.10891	-0.202162	1	1.22361	-0.0347349	1
ENSMUSG00000024048	Myl12a	4.00885	-0.00638469	1	3.32336	-0.310446	0.883088	2.83222	-0.537657	1	4.58111	0.234244	1	4.00184	-0.00944643	1
ENSMUSG00000024073	Birc6	1.77518	0.0131086	1	2.22196	0.382799	0.706487	2.00483	0.163105	1	1.64226	-0.127649	1	1.63314	-0.15652	0.897061
ENSMUSG00000024146	Cript	1.07999	-0.0120781	1	1.1852	0.144687	0.963347	0.572808	-0.895685	1	1.0354	-0.0833525	1	1.09936	0.025838	1
ENSMUSG00000024283	Wac	1.10307	0.0943308	1	1.35041	0.403366	0.642286	1.33655	0.326015	1	0.963457	-0.168176	1	0.936348	-0.2477	0.734709
ENSMUSG00000024290	Rock1	1.9553	-0.0878655	1	2.5021	0.347013	0.757128	1.78207	-0.208966	1	1.77677	-0.233449	1	2.10231	0.0714988	1
ENSMUSG00000005873	Reep5	3.29655	-0.0301374	1	3.09111	-0.127815	1	3.94601	0.210278	1	3.47533	0.0702385	1	3.39153	0.0316071	1
ENSMUSG00000043991	Pura	0.9222	0.0905498	1	1.13492	0.410006	0.635644	0.827389	-0.0937284	1	0.916536	0.0563653	1	0.723632	-0.401261	0.486963
ENSMUSG00000024456	Diaph1	1.97838	-0.0217288	1	2.46618	0.35069	0.752987	2.35488	0.214944	1	1.84715	-0.137401	1	1.90947	-0.0904714	1
ENSMUSG00000024425	Ndfip1	1.54816	-0.0358982	1	1.91548	0.328051	0.727758	1.01833	-0.631584	1	1.62974	0.0636939	1	1.4413	-0.174031	0.867106
ENSMUSG00000062210	Tnfaip8	0.984722	-0.0911091	1	1.20915	0.275951	0.794735	1.62296	0.655253	1	1.05417	0.0517922	1	0.961198	-0.127081	0.939778
ENSMUSG00000024576	Csnk1a1	2.84773	0.083002	1	3.33054	0.316684	0.789935	2.32305	-0.271	1	2.60415	-0.09733	1	2.48599	-0.202577	0.820546
ENSMUSG00000024513	Mbd2	1.74541	-0.0148017	1	1.89872	0.127371	0.982112	1.46384	-0.27894	1	1.63131	-0.130377	1	1.80013	0.0502066	1
ENSMUSG00000090000	Ier3ip1	1.35911	-0.0139061	1	1.24746	-0.150003	1	1.27291	-0.113338	1	1.49211	0.156112	1	1.35085	-0.0245061	1
ENSMUSG00000024856	Cdk2ap2	1.24076	-0.0535919	1	1.21394	-0.0735746	1	1.30473	0.0297002	1	1.29034	0.0287396	1	1.31606	0.0740455	1
ENSMUSG00000024858	Grk2	1.76699	-0.0683217	1	2.12379	0.255625	0.817198	1.43202	-0.361282	1	1.70013	-0.119652	1	1.84983	0.0339172	1
ENSMUSG00000054611	Kdm2a	0.850746	0.0763896	1	1.13971	0.545876	0.505501	1.01833	0.307686	1	0.814872	-0.0193683	1	0.657034	-0.442186	0.414688
ENSMUSG00000069833	Ahnak	3.205	0.0807877	1	5.09997	0.851547	0.215065	7.51015	1.25762	1	2.61979	-0.293097	1	2.29117	-0.583439	0.181997
ENSMUSG00000036372	Tmem258	2.23591	-0.0658263	1	2.08309	-0.162633	1	1.62296	-0.523422	1	2.60728	0.22508	1	2.29912	-0.000634485	1
ENSMUSG00000046230	Vps13a	0.918479	0.0270675	1	1.21633	0.490305	0.534429	1.33655	0.552615	1	0.827385	-0.162839	1	0.804146	-0.241796	0.776709
ENSMUSG00000024725	Ostf1	2.56266	-0.0182811	1	2.61703	0.0201085	1	2.83222	0.105739	1	2.58695	0.00210887	1	2.58341	0.000346045	1
ENSMUSG00000071528	Usmg5	3.26678	0.0534651	1	2.96181	-0.125273	1	2.41852	-0.430514	1	3.54727	0.186997	1	2.99293	-0.13144	0.925968
ENSMUSG00000025026	Add3	0.666902	-0.0356795	1	0.747037	0.163402	0.944395	1.20926	0.839174	1	0.617801	-0.15974	1	0.682878	0.0176253	1
ENSMUSG00000064351	mt-Co1	67.4241	0.0380081	1	69.3859	0.070884	1	106.86	0.651459	1	66.8148	0.0107888	1	62.0793	-0.134589	0.922224
ENSMUSG00000064367	mt-Nd5	5.50715	-0.0789746	1	5.34419	-0.106419	1	7.66926	0.395097	1	6.03725	0.102629	1	5.81291	0.0412141	1
