# Supplementary material for: Fluorescence tracking demonstrates T cell recirculation is transiently impaired by radiation therapy to the tumor
Source: Sci Rep. 2024 May 24;14:11909. doi: 10.1038/s41598-024-62871-w (PMC11126658; doi:10.1038/s41598-024-62871-w)
Supplement: Supplementary file 4 — Supplementary Table 3. [file 41598_2024_62871_MOESM4_ESM.xlsx]

## Sheet: All genes original clustering G
FeatureID	FeatureName	NT_radiosensitive Average	NT_radiosensitive Log2 Fold Change	NT_radiosensitive P-Value	NT_radioresistant Average	NT_radioresistant Log2 Fold Change	NT_radioresistant P-Value
ENSMUSG00000058773	Hist1h1b	2.77524	6.47897	6.99299e-15	0.0289485	-6.47897	6.99299e-15
ENSMUSG00000026605	Cenpf	1.16196	5.57107	2.04503e-10	0.0222681	-5.57107	2.04503e-10
ENSMUSG00000017716	Birc5	1.52965	5.33959	2.67373e-13	0.0356289	-5.33959	2.67373e-13
ENSMUSG00000069272	Hist1h2ae	2.02514	5.24683	2.15172e-11	0.0512165	-5.24683	2.15172e-11
ENSMUSG00000040204	Pclaf	3.56817	5.22259	9.27033e-14	0.0935258	-5.22259	9.27033e-14
ENSMUSG00000028832	Stmn1	4.42333	4.85025	2.67373e-13	0.151423	-4.85025	2.67373e-13
ENSMUSG00000094777	Hist1h2ap	2.55744	4.8465	1.22549e-10	0.0868454	-4.8465	1.22549e-10
ENSMUSG00000001403	Ube2c	1.79864	4.45126	1.60887e-09	0.080165	-4.45126	1.60887e-09
ENSMUSG00000028044	Cks1b	1.03582	3.61685	1.44344e-08	0.0823918	-3.61685	1.44344e-08
ENSMUSG00000031004	Mki67	2.81706	3.56643	3.45852e-08	0.236041	-3.56643	3.45852e-08
ENSMUSG00000020914	Top2a	3.4688	3.1569	4.9948e-07	0.387464	-3.1569	4.9948e-07
ENSMUSG00000023004	Tuba1b	5.02823	3.02474	3.77247e-07	0.616825	-3.02474	3.77247e-07
ENSMUSG00000056394	Lig1	1.19742	2.80708	4.18814e-06	0.169237	-2.80708	4.18814e-06
ENSMUSG00000005410	Mcm5	1.0114	2.62091	1.28484e-05	0.162557	-2.62091	1.28484e-05
ENSMUSG00000028312	Smc2	1.62901	2.43037	8.20508e-05	0.300619	-2.43037	8.20508e-05
ENSMUSG00000029730	Mcm7	1.01441	2.37522	0.000105804	0.193732	-2.37522	0.000105804
ENSMUSG00000041859	Mcm3	1.17065	2.31334	0.000128446	0.233815	-2.31334	0.000128446
ENSMUSG00000006715	Gmnn	1.06025	2.26903	0.000173348	0.218227	-2.26903	0.000173348
ENSMUSG00000030978	Rrm1	1.13854	2.25967	0.000211552	0.236041	-2.25967	0.000211552
ENSMUSG00000054717	Hmgb2	16.2112	2.2447	7.01293e-05	3.42483	-2.2447	7.01293e-05
ENSMUSG00000036752	Tubb4b	1.65076	2.17941	0.000581593	0.362969	-2.17941	0.000581593
ENSMUSG00000003038	Hmgn2	2.55677	2.11276	0.000433168	0.590103	-2.11276	0.000433168
ENSMUSG00000027203	Dut	3.32159	2.06982	0.00052363	0.790516	-2.06982	0.00052363
ENSMUSG00000001525	Tubb5	6.56891	1.88001	0.00279233	1.7859	-1.88001	0.00279233
ENSMUSG00000076437	Selenoh	1.9405	1.85135	0.00294915	0.53666	-1.85135	0.00294915
ENSMUSG00000043091	Tuba1c	1.10709	1.80087	0.00824948	0.316206	-1.80087	0.00824948
ENSMUSG00000005732	Ranbp1	2.91175	1.78573	0.00406836	0.843959	-1.78573	0.00406836
ENSMUSG00000029430	Ran	5.20354	1.63279	0.0106554	1.67901	-1.63279	0.0106554
ENSMUSG00000023456	Tpi1	1.24125	1.62587	0.0171158	0.400825	-1.62587	0.0171158
ENSMUSG00000037894	H2afz	9.43081	1.59873	0.00839913	3.11753	-1.59873	0.00839913
ENSMUSG00000051627	Hist1h1e	1.06225	1.58824	0.0296775	0.351835	-1.58824	0.0296775
ENSMUSG00000025364	Pa2g4	1.25664	1.53616	0.0232119	0.432	-1.53616	0.0232119
ENSMUSG00000029687	Ezh2	1.22385	1.52039	0.0316131	0.42532	-1.52039	0.0316131
ENSMUSG00000023132	Gzma	17.7632	1.49882	0.0652258	6.29518	-1.49882	0.0652258
ENSMUSG00000024590	Lmnb1	1.53165	1.48643	0.0338977	0.545567	-1.48643	0.0338977
ENSMUSG00000058715	Fcer1g	1.85351	1.47524	0.0766713	0.665815	-1.47524	0.0766713
ENSMUSG00000026238	Ptma	24.5282	1.47065	0.0185318	8.86491	-1.47065	0.0185318
ENSMUSG00000027342	Pcna	1.55608	1.45741	0.0394356	0.565608	-1.45741	0.0394356
ENSMUSG00000060860	Ube2s	3.23628	1.45545	0.0380156	1.18021	-1.45545	0.0380156
ENSMUSG00000037601	Nme1	3.31022	1.43208	0.0369534	1.22697	-1.43208	0.0369534
ENSMUSG00000024844	Banf1	1.68924	1.43064	0.0394356	0.625732	-1.43064	0.0394356
ENSMUSG00000033307	Mif	3.87497	1.41691	0.0415596	1.45188	-1.41691	0.0415596
ENSMUSG00000002477	Snrpd1	2.28544	1.34444	0.06054	0.899629	-1.34444	0.06054
ENSMUSG00000026020	Nop58	1.15694	1.33078	0.0758378	0.458722	-1.33078	0.0758378
ENSMUSG00000004897	Hdgf	1.35032	1.32833	0.0728341	0.53666	-1.32833	0.0728341
ENSMUSG00000056612	Ppp1r14b	1.01943	1.31821	0.0798311	0.407505	-1.31821	0.0798311
ENSMUSG00000001056	Nhp2	1.11947	1.30435	0.0829583	0.452041	-1.30435	0.0829583
ENSMUSG00000024097	Srsf7	1.43764	1.30415	0.0783646	0.581196	-1.30415	0.0783646
ENSMUSG00000009575	Cbx5	1.03515	1.28642	0.0929299	0.423093	-1.28642	0.0929299
ENSMUSG00000026573	Xcl1	2.09038	1.28508	0.300079	0.85732	-1.28508	0.300079
ENSMUSG00000020358	Hnrnpab	2.90506	1.28081	0.084003	1.19579	-1.28081	0.084003
ENSMUSG00000025134	Alyref	1.54102	1.26781	0.0955837	0.639093	-1.26781	0.0955837
ENSMUSG00000004099	Dnmt1	1.17132	1.22831	0.119951	0.498804	-1.22831	0.119951
ENSMUSG00000019961	Tmpo	1.54403	1.20693	0.128832	0.668042	-1.20693	0.128832
ENSMUSG00000021131	Erh	1.66147	1.20643	0.119951	0.719258	-1.20643	0.119951
ENSMUSG00000026385	Dbi	2.67086	1.20035	0.121424	1.16239	-1.20035	0.121424
ENSMUSG00000078812	Eif5a	3.47683	1.18728	0.126225	1.52759	-1.18728	0.126225
ENSMUSG00000026547	Tagln2	2.28176	1.17734	0.140337	1.00874	-1.17734	0.140337
ENSMUSG00000028333	Anp32b	4.19348	1.1607	0.140337	1.8772	-1.1607	0.140337
ENSMUSG00000023944	Hsp90ab1	13.2991	1.14595	0.110825	6.01905	-1.14595	0.110825
ENSMUSG00000015749	Anp32e	1.78258	1.12814	0.170288	0.815011	-1.12814	0.170288
ENSMUSG00000041133	Smc1a	1.6628	1.12538	0.168219	0.761567	-1.12538	0.168219
ENSMUSG00000063229	Ldha	4.74819	1.10682	0.133672	2.20676	-1.10682	0.133672
ENSMUSG00000025980	Hspd1	1.71199	1.09763	0.1924	0.799423	-1.09763	0.1924
ENSMUSG00000029623	Pdap1	1.36403	1.0572	0.211515	0.654681	-1.0572	0.211515
ENSMUSG00000032436	Cmtm7	1.65176	1.05402	0.216932	0.794969	-1.05402	0.216932
ENSMUSG00000060143	Gm10076	3.31959	1.04683	0.213824	1.60775	-1.04683	0.213824
ENSMUSG00000021270	Hsp90aa1	3.87363	1.03773	0.218542	1.88833	-1.03773	0.218542
ENSMUSG00000028693	Nasp	1.2727	1.03768	0.231301	0.619052	-1.03768	0.231301
ENSMUSG00000057388	Mrpl18	1.59723	1.03408	0.221868	0.779382	-1.03408	0.221868
ENSMUSG00000026355	Mcm6	1.22753	1.02754	0.238339	0.601237	-1.02754	0.238339
ENSMUSG00000028691	Prdx1	3.49624	1.014	0.231672	1.73245	-1.014	0.231672
ENSMUSG00000036781	Rps27l	2.96227	1.00536	0.238635	1.47637	-1.00536	0.238635
ENSMUSG00000044533	Rps2	30.2048	1.00511	0.193399	15.0755	-1.00511	0.193399
ENSMUSG00000058799	Nap1l1	3.883	1.0043	0.239743	1.93732	-1.0043	0.239743
ENSMUSG00000011752	Pgam1	1.11244	0.984703	0.264955	0.561155	-0.984703	0.264955
ENSMUSG00000061787	Rps17	9.98653	0.983185	0.207705	5.0593	-0.983185	0.207705
ENSMUSG00000026434	Nucks1	2.89067	0.978784	0.264955	1.46746	-0.978784	0.264955
ENSMUSG00000021377	Dek	3.31022	0.976458	0.265706	1.68346	-0.976458	0.265706
ENSMUSG00000028367	Txn1	6.44746	0.954484	0.229059	3.3313	-0.954484	0.229059
ENSMUSG00000027067	Ssrp1	1.33995	0.950668	0.287082	0.692536	-0.950668	0.287082
ENSMUSG00000028639	Ybx1	6.0239	0.946933	0.233358	3.12866	-0.946933	0.233358
ENSMUSG00000020180	Snrpd3	1.8147	0.945611	0.285695	0.941939	-0.945611	0.285695
ENSMUSG00000068220	Lgals1	17.2878	0.939405	0.241177	9.02969	-0.939405	0.241177
ENSMUSG00000028837	Psmb2	1.27136	0.931468	0.301637	0.665815	-0.931468	0.301637
ENSMUSG00000066551	Hmgb1	9.80486	0.930908	0.246941	5.1506	-0.930908	0.246941
ENSMUSG00000057666	Gapdh	11.459	0.923122	0.250006	6.05246	-0.923122	0.250006
ENSMUSG00000067194	Eif1ax	1.32255	0.91344	0.314095	0.701444	-0.91344	0.314095
ENSMUSG00000071866	Ppia	21.4421	0.908383	0.257688	11.4436	-0.908383	0.257688
ENSMUSG00000020018	Snrpf	3.58858	0.89387	0.321978	1.93287	-0.89387	0.321978
ENSMUSG00000030432	Rpl28	23.5426	0.888704	0.275705	12.7373	-0.888704	0.275705
ENSMUSG00000062070	Pgk1	2.11614	0.886773	0.337698	1.14458	-0.886773	0.337698
ENSMUSG00000073676	Hspe1	3.27174	0.876284	0.33949	1.78367	-0.876284	0.33949
ENSMUSG00000068039	Tcp1	1.34496	0.87514	0.346046	0.732619	-0.87514	0.346046
ENSMUSG00000015437	Gzmb	13.3024	0.874765	0.310272	7.26606	-0.874765	0.310272
ENSMUSG00000004264	Phb2	1.20244	0.860731	0.361121	0.661361	-0.860731	0.361121
ENSMUSG00000020022	Ndufa12	1.10207	0.856154	0.365922	0.607918	-0.856154	0.365922
ENSMUSG00000020267	Hint1	4.89473	0.855751	0.3052	2.70779	-0.855751	0.3052
ENSMUSG00000025492	Ifitm3	1.62399	0.848043	0.424737	0.901856	-0.848043	0.424737
ENSMUSG00000057113	Npm1	9.66936	0.84681	0.312626	5.38441	-0.84681	0.312626
ENSMUSG00000038005	Hpf1	1.30783	0.843525	0.377983	0.728165	-0.843525	0.377983
ENSMUSG00000030869	Ndufab1	1.35433	0.842083	0.377983	0.754887	-0.842083	0.377983
ENSMUSG00000022193	Psmb5	1.81905	0.840934	0.373106	1.01542	-0.840934	0.373106
ENSMUSG00000063694	Cycs	2.46041	0.838838	0.376349	1.37617	-0.838838	0.376349
ENSMUSG00000021957	Tkt	1.40418	0.831935	0.384516	0.788289	-0.831935	0.384516
ENSMUSG00000061613	U2af1	1.19039	0.83176	0.385635	0.668042	-0.83176	0.385635
ENSMUSG00000054766	Set	4.21155	0.830008	0.329368	2.37155	-0.830008	0.329368
ENSMUSG00000056209	Npm3	1.27571	0.829822	0.389141	0.717031	-0.829822	0.389141
ENSMUSG00000016319	Slc25a5	4.22526	0.823912	0.330886	2.38936	-0.823912	0.330886
ENSMUSG00000025393	Atp5b	3.37947	0.822284	0.385338	1.91283	-0.822284	0.385338
ENSMUSG00000006057	Atp5g1	2.60696	0.818876	0.391348	1.4786	-0.818876	0.391348
ENSMUSG00000030335	Mrpl51	1.06727	0.815159	0.39683	0.605691	-0.815159	0.39683
ENSMUSG00000031353	Rbbp7	1.12549	0.814589	0.400858	0.639093	-0.814589	0.400858
ENSMUSG00000026234	Ncl	6.71044	0.806797	0.35258	3.84124	-0.806797	0.35258
ENSMUSG00000063524	Eno1	2.40621	0.790483	0.415708	1.39175	-0.790483	0.415708
ENSMUSG00000024610	Cd74	1.77689	0.788295	0.598577	1.02878	-0.788295	0.598577
ENSMUSG00000029177	Cenpa	1.89867	0.787498	0.445757	1.10004	-0.787498	0.445757
ENSMUSG00000032301	Psma4	2.12049	0.787028	0.415553	1.2292	-0.787028	0.415553
ENSMUSG00000060591	Ifitm2	3.56181	0.783646	0.400858	2.07093	-0.783646	0.400858
ENSMUSG00000030189	Ybx3	1.87057	0.783582	0.423965	1.08668	-0.783582	0.423965
ENSMUSG00000034120	Srsf2	2.09574	0.78056	0.424665	1.22029	-0.78056	0.424665
ENSMUSG00000054428	Atpif1	1.96927	0.780213	0.423917	1.1468	-0.780213	0.423917
ENSMUSG00000067274	Rplp0	25.0672	0.767578	0.378708	14.7504	-0.767578	0.378708
ENSMUSG00000022452	Smdt1	2.33696	0.764579	0.436046	1.37617	-0.764579	0.436046
ENSMUSG00000030647	Ndufc2	1.83778	0.758074	0.447336	1.08668	-0.758074	0.447336
ENSMUSG00000025630	Hprt	1.16764	0.752146	0.456902	0.692536	-0.752146	0.456902
ENSMUSG00000031848	Lsm4	2.29848	0.749985	0.454204	1.36726	-0.749985	0.454204
ENSMUSG00000028609	Magoh	1.28742	0.743763	0.4644	0.768248	-0.743763	0.4644
ENSMUSG00000037152	Ndufc1	1.8505	0.741707	0.465503	1.10672	-0.741707	0.465503
ENSMUSG00000024208	Uqcc2	1.33225	0.739923	0.46818	0.797196	-0.739923	0.46818
ENSMUSG00000028798	Eif3i	1.43162	0.739062	0.468213	0.85732	-0.739062	0.468213
ENSMUSG00000018286	Psmb6	1.82072	0.738731	0.466592	1.09113	-0.738731	0.466592
ENSMUSG00000061360	Phf5a	1.06593	0.736182	0.473832	0.639093	-0.736182	0.473832
ENSMUSG00000021486	Prelid1	2.40956	0.731567	0.472189	1.45188	-0.731567	0.472189
ENSMUSG00000063480	Snu13	1.73842	0.728944	0.475808	1.04883	-0.728944	0.475808
ENSMUSG00000030188	Magohb	1.48716	0.728204	0.479671	0.897402	-0.728204	0.479671
ENSMUSG00000000088	Cox5a	5.14767	0.727368	0.414283	3.11307	-0.727368	0.414283
ENSMUSG00000028964	Park7	1.81537	0.725696	0.477726	1.09781	-0.725696	0.477726
ENSMUSG00000031683	Lsm6	2.04689	0.72567	0.475808	1.2381	-0.72567	0.475808
ENSMUSG00000071014	Ndufb6	1.29244	0.724571	0.478611	0.781609	-0.724571	0.478611
ENSMUSG00000009863	Sdhb	1.31385	0.719863	0.484791	0.797196	-0.719863	0.484791
ENSMUSG00000040824	Snrpd2	2.37878	0.717447	0.481372	1.44742	-0.717447	0.481372
ENSMUSG00000004642	Slbp	1.69492	0.717059	0.489294	1.03101	-0.717059	0.489294
ENSMUSG00000020849	Ywhae	2.38915	0.708292	0.489956	1.46301	-0.708292	0.489956
ENSMUSG00000059796	Eif4a1	3.23427	0.701382	0.497405	1.99076	-0.701382	0.497405
ENSMUSG00000041126	H2afv	2.6732	0.691187	0.516383	1.65674	-0.691187	0.516383
ENSMUSG00000046434	Hnrnpa1	2.82376	0.691102	0.50597	1.75027	-0.691102	0.50597
ENSMUSG00000025487	Psmd13	1.12181	0.689772	0.513388	0.694763	-0.689772	0.513388
ENSMUSG00000001175	Calm1	10.6025	0.684634	0.45898	6.60693	-0.684634	0.45898
ENSMUSG00000022234	Cct5	1.51058	0.68444	0.516383	0.939712	-0.68444	0.516383
ENSMUSG00000022956	Atp5o	2.56681	0.683851	0.512273	1.59885	-0.683851	0.512273
ENSMUSG00000043866	Taf10	2.50692	0.680212	0.516383	1.56544	-0.680212	0.516383
ENSMUSG00000005575	Ube2m	1.16999	0.678494	0.516383	0.730392	-0.678494	0.516383
ENSMUSG00000061518	Cox5b	5.75056	0.678218	0.466979	3.59852	-0.678218	0.466979
ENSMUSG00000068749	Psma5	1.31552	0.678157	0.516383	0.821691	-0.678157	0.516383
ENSMUSG00000031754	Nudt21	1.14389	0.676987	0.516383	0.714804	-0.676987	0.516383
ENSMUSG00000005846	Rsl1d1	1.08969	0.6758	0.516383	0.681402	-0.6758	0.516383
ENSMUSG00000032575	Manf	1.67886	0.675611	0.516383	1.05105	-0.675611	0.516383
ENSMUSG00000031827	Cotl1	5.46484	0.675088	0.471692	3.42705	-0.675088	0.471692
ENSMUSG00000029066	Mrpl20	1.34396	0.674331	0.516383	0.841732	-0.674331	0.516383
ENSMUSG00000040212	Emp3	1.6434	0.672531	0.516383	1.03101	-0.672531	0.516383
ENSMUSG00000032294	Pkm	3.04959	0.672439	0.516383	1.91505	-0.672439	0.516383
ENSMUSG00000091625	Lsm5	1.98299	0.67217	0.516383	1.24478	-0.67217	0.516383
ENSMUSG00000044627	Swi5	1.77823	0.669834	0.516383	1.11786	-0.669834	0.516383
ENSMUSG00000029836	Cbx3	3.28312	0.663016	0.482605	2.07538	-0.663016	0.482605
ENSMUSG00000019179	Mdh2	1.71466	0.661004	0.516383	1.08445	-0.661004	0.516383
ENSMUSG00000021024	Psma6	1.13385	0.659803	0.516383	0.717031	-0.659803	0.516383
ENSMUSG00000008668	Rps18	23.8199	0.658244	0.481155	15.12	-0.658244	0.481155
ENSMUSG00000029632	Ndufa4	5.27079	0.657057	0.485556	3.34689	-0.657057	0.485556
ENSMUSG00000025204	Ndufb8	2.03819	0.656185	0.516383	1.29377	-0.656185	0.516383
ENSMUSG00000025613	Cct8	1.31218	0.655118	0.516383	0.832825	-0.655118	0.516383
ENSMUSG00000039221	Rpl22l1	6.00751	0.650513	0.489294	3.83233	-0.650513	0.489294
ENSMUSG00000002102	Psmc3	1.41188	0.649715	0.516383	0.899629	-0.649715	0.516383
ENSMUSG00000004610	Etfb	1.56076	0.648739	0.516383	0.995382	-0.648739	0.516383
ENSMUSG00000018965	Ywhah	1.9231	0.646083	0.517525	1.2292	-0.646083	0.517525
ENSMUSG00000037805	Rpl10a	17.8288	0.644958	0.492226	11.4213	-0.644958	0.492226
ENSMUSG00000028234	Rps20	44.6806	0.644407	0.492226	28.6367	-0.644407	0.492226
ENSMUSG00000058267	Mrps14	1.35232	0.634624	0.534247	0.870681	-0.634624	0.534247
ENSMUSG00000020922	Lsm12	1.12315	0.632782	0.537003	0.723712	-0.632782	0.537003
ENSMUSG00000090553	Snrpe	5.77632	0.631243	0.506548	3.73435	-0.631243	0.506548
ENSMUSG00000027404	Snrpb	2.21618	0.630911	0.533122	1.43184	-0.630911	0.533122
ENSMUSG00000035726	Supt16	1.47913	0.630414	0.539491	0.955299	-0.630414	0.539491
ENSMUSG00000000563	Atp5f1	3.72575	0.630379	0.50935	2.4094	-0.630379	0.50935
ENSMUSG00000021361	Tmem14c	1.26902	0.630151	0.537173	0.819464	-0.630151	0.537173
ENSMUSG00000019370	Calm3	2.94621	0.627725	0.537603	1.90837	-0.627725	0.537603
ENSMUSG00000073702	Rpl31	7.68804	0.625644	0.513388	4.99027	-0.625644	0.513388
ENSMUSG00000071072	Ptges3	1.13318	0.623654	0.546361	0.734846	-0.623654	0.546361
ENSMUSG00000034024	Cct2	1.83778	0.622987	0.541438	1.19357	-0.622987	0.541438
ENSMUSG00000106918	Mrpl33	2.76922	0.616079	0.545832	1.80817	-0.616079	0.545832
ENSMUSG00000040952	Rps19	25.6764	0.615196	0.516383	16.7923	-0.615196	0.516383
ENSMUSG00000024516	Sec11c	2.04354	0.613623	0.552225	1.33608	-0.613623	0.552225
ENSMUSG00000012405	Rpl15	14.6471	0.611297	0.516383	9.60421	-0.611297	0.516383
ENSMUSG00000059534	Uqcr10	3.10814	0.610538	0.516383	2.03753	-0.610538	0.516383
ENSMUSG00000031167	Rbm3	9.44185	0.609195	0.516383	6.19943	-0.609195	0.516383
ENSMUSG00000078713	Tomm5	1.16396	0.60673	0.566494	0.763794	-0.60673	0.566494
ENSMUSG00000020075	Ddx21	1.62667	0.605861	0.56662	1.06887	-0.605861	0.56662
ENSMUSG00000029014	Dnajc2	1.20177	0.603363	0.571473	0.790516	-0.603363	0.571473
ENSMUSG00000034932	Mrpl54	1.24627	0.600154	0.573044	0.821691	-0.600154	0.573044
ENSMUSG00000051695	Pcbp1	1.98098	0.597869	0.56956	1.30936	-0.597869	0.56956
ENSMUSG00000041697	Cox6a1	3.52033	0.591835	0.516383	2.33815	-0.591835	0.516383
ENSMUSG00000020949	Fkbp3	1.7237	0.590892	0.5803	1.14458	-0.590892	0.5803
ENSMUSG00000030695	Aldoa	2.73175	0.589345	0.583077	1.81707	-0.589345	0.583077
ENSMUSG00000042747	Krtcap2	2.69294	0.588261	0.579059	1.79258	-0.588261	0.579059
ENSMUSG00000002014	Ssr4	1.71098	0.585827	0.586493	1.14012	-0.585827	0.586493
ENSMUSG00000021811	Dnajc9	1.45738	0.585754	0.59382	0.970887	-0.585754	0.59382
ENSMUSG00000031799	Tpm4	1.90704	0.585252	0.590175	1.27151	-0.585252	0.590175
ENSMUSG00000032518	Rpsa	42.1419	0.583766	0.517712	28.1691	-0.583766	0.517712
ENSMUSG00000062997	Rpl35	17.1864	0.583048	0.519675	11.4925	-0.583048	0.519675
ENSMUSG00000033938	Ndufb7	4.34336	0.581521	0.524046	2.90598	-0.581521	0.524046
ENSMUSG00000062825	Actg1	34.5124	0.580656	0.523892	23.1187	-0.580656	0.523892
ENSMUSG00000020737	Jpt1	2.72807	0.580354	0.591319	1.82598	-0.580354	0.591319
ENSMUSG00000024974	Smc3	1.23221	0.576022	0.601026	0.826145	-0.576022	0.601026
ENSMUSG00000030062	Rpn1	1.07965	0.57582	0.601581	0.723712	-0.57582	0.601581
ENSMUSG00000024217	Snrpc	1.32957	0.573811	0.598115	0.892949	-0.573811	0.598115
ENSMUSG00000022338	Eny2	1.01976	0.570781	0.604805	0.685856	-0.570781	0.604805
ENSMUSG00000018583	G3bp1	1.70931	0.570423	0.601985	1.15126	-0.570423	0.601985
ENSMUSG00000030042	Pole4	1.0917	0.569862	0.603211	0.734846	-0.569862	0.603211
ENSMUSG00000030793	Pycard	1.74377	0.568898	0.60602	1.17575	-0.568898	0.60602
ENSMUSG00000034345	Gtf2h5	1.54872	0.568403	0.603782	1.04437	-0.568403	0.603782
ENSMUSG00000029580	Actb	109.731	0.565622	0.541457	74.2795	-0.565622	0.541457
ENSMUSG00000018770	Atp5g3	3.45642	0.562666	0.545692	2.3426	-0.562666	0.545692
ENSMUSG00000038374	Rbm8a	1.38812	0.559099	0.616719	0.941939	-0.559099	0.616719
ENSMUSG00000057841	Rpl32	38.4319	0.555075	0.550219	26.205	-0.555075	0.550219
ENSMUSG00000074656	Eif2s2	3.53103	0.551614	0.559544	2.41163	-0.551614	0.559544
ENSMUSG00000020477	Mrps24	1.36002	0.550159	0.630645	0.928578	-0.550159	0.630645
ENSMUSG00000025794	Rpl14	12.3543	0.548349	0.55896	8.46186	-0.548349	0.55896
ENSMUSG00000000568	Hnrnpd	2.64342	0.54547	0.632071	1.81262	-0.54547	0.632071
ENSMUSG00000020163	Uqcr11	2.45607	0.542125	0.636303	1.68792	-0.542125	0.636303
ENSMUSG00000020224	Llph	1.72102	0.541797	0.640906	1.18243	-0.541797	0.640906
ENSMUSG00000020219	Timm13	1.60425	0.535738	0.645932	1.10672	-0.535738	0.645932
ENSMUSG00000022890	Atp5j	5.18882	0.535294	0.577034	3.58516	-0.535294	0.577034
ENSMUSG00000028495	Rps6	17.4939	0.534545	0.575626	12.0982	-0.534545	0.575626
ENSMUSG00000021771	Vdac2	1.34798	0.533881	0.648659	0.930804	-0.533881	0.648659
ENSMUSG00000021967	Mrpl57	1.39548	0.533096	0.649795	0.964207	-0.533096	0.649795
ENSMUSG00000023089	Ndufa5	1.39548	0.533096	0.649614	0.964207	-0.533096	0.649614
ENSMUSG00000005779	Psmb4	2.5551	0.532292	0.647584	1.76808	-0.532292	0.647584
ENSMUSG00000047675	Rps8	52.5215	0.532261	0.577922	36.3838	-0.532261	0.577922
ENSMUSG00000032959	Pebp1	1.14054	0.532004	0.652977	0.788289	-0.532004	0.652977
ENSMUSG00000005161	Prdx2	1.0927	0.524022	0.660511	0.759341	-0.524022	0.660511
ENSMUSG00000030591	Psmd8	1.21984	0.519418	0.660511	0.85064	-0.519418	0.660511
ENSMUSG00000056201	Cfl1	12.5808	0.519085	0.59382	8.79365	-0.519085	0.59382
ENSMUSG00000032330	Cox7a2	4.69265	0.517543	0.596634	3.28231	-0.517543	0.596634
ENSMUSG00000022314	Rad21	1.28474	0.517178	0.661328	0.897402	-0.517178	0.661328
ENSMUSG00000079658	Eloc	1.87224	0.516438	0.660511	1.30936	-0.516438	0.660511
ENSMUSG00000002416	Ndufb2	1.35667	0.515873	0.660511	0.948619	-0.515873	0.660511
ENSMUSG00000020048	Hsp90b1	4.71842	0.515693	0.601581	3.30458	-0.515693	0.601581
ENSMUSG00000069744	Psmb3	3.00074	0.511795	0.604012	2.10656	-0.511795	0.604012
ENSMUSG00000034349	Smc4	2.77156	0.51127	0.665239	1.94623	-0.51127	0.665239
ENSMUSG00000030738	Eif3c	2.69729	0.510515	0.660511	1.89501	-0.510515	0.660511
ENSMUSG00000053317	Sec61b	5.44142	0.510253	0.603337	3.82565	-0.510253	0.603337
ENSMUSG00000020321	Mdh1	1.38244	0.509608	0.662489	0.970887	-0.509608	0.662489
ENSMUSG00000006498	Ptbp1	1.13184	0.508822	0.666674	0.794969	-0.508822	0.666674
ENSMUSG00000037361	Sf3b6	1.81604	0.507176	0.661574	1.27819	-0.507176	0.661574
ENSMUSG00000007739	Cct4	1.04318	0.504304	0.670324	0.734846	-0.504304	0.670324
ENSMUSG00000022360	Atad2	1.57749	0.502805	0.687165	1.1134	-0.502805	0.687165
ENSMUSG00000078348	Sf3b5	1.57314	0.501705	0.670373	1.11118	-0.501705	0.670373
ENSMUSG00000030751	Psma1	1.48247	0.499223	0.675203	1.04883	-0.499223	0.675203
ENSMUSG00000004880	Lbr	1.38913	0.496899	0.687162	0.984248	-0.496899	0.687162
ENSMUSG00000050856	Atp5k	3.87631	0.495713	0.626515	2.75233	-0.495713	0.626515
ENSMUSG00000028676	Srsf10	1.03281	0.494258	0.690281	0.732619	-0.494258	0.690281
ENSMUSG00000020736	Nt5c	1.08166	0.492599	0.690214	0.768248	-0.492599	0.690214
ENSMUSG00000006589	Aprt	1.61095	0.490516	0.691313	1.1468	-0.490516	0.691313
ENSMUSG00000027566	Psma7	3.80772	0.488743	0.636712	2.7167	-0.488743	0.636712
ENSMUSG00000002379	Ndufa11	1.95689	0.485428	0.691922	1.39843	-0.485428	0.691922
ENSMUSG00000044894	Uqcrq	3.51966	0.48445	0.64209	2.51852	-0.48445	0.64209
ENSMUSG00000031328	Flna	1.21549	0.484442	0.705399	0.868454	-0.484442	0.705399
ENSMUSG00000059005	Hnrnpa3	6.74523	0.483331	0.643558	4.83217	-0.483331	0.643558
ENSMUSG00000029918	Mrps33	1.23121	0.48101	0.703873	0.881815	-0.48101	0.703873
ENSMUSG00000038462	Uqcrfs1	1.36403	0.48041	0.701364	0.977567	-0.48041	0.701364
ENSMUSG00000065990	Aurkaip1	1.27839	0.478238	0.707035	0.917444	-0.478238	0.707035
ENSMUSG00000071172	Srsf3	4.42299	0.475859	0.65172	3.18433	-0.475859	0.65172
ENSMUSG00000036371	Serbp1	7.01054	0.474654	0.651597	5.05262	-0.474654	0.651597
ENSMUSG00000025362	Rps26	37.9166	0.473344	0.651597	27.3608	-0.473344	0.651597
ENSMUSG00000012848	Rps5	24.5168	0.472153	0.652846	17.7053	-0.472153	0.652846
ENSMUSG00000008682	Rpl10	16.0144	0.471126	0.653351	11.5727	-0.471126	0.653351
ENSMUSG00000004268	Emg1	1.66883	0.47051	0.710622	1.2047	-0.47051	0.710622
ENSMUSG00000053453	Thoc7	1.09872	0.470021	0.716014	0.792743	-0.470021	0.716014
ENSMUSG00000015656	Hspa8	10.9859	0.467834	0.65864	7.95637	-0.467834	0.65864
ENSMUSG00000023175	Bsg	1.23188	0.467331	0.715802	0.890722	-0.467331	0.715802
ENSMUSG00000050708	Ftl1	4.70704	0.467258	0.660511	3.40924	-0.467258	0.660511
ENSMUSG00000002748	Baz1b	1.3366	0.46428	0.724995	0.96866	-0.46428	0.724995
ENSMUSG00000014504	Srp19	1.28207	0.461575	0.72635	0.930804	-0.461575	0.72635
ENSMUSG00000025132	Arhgdia	2.68658	0.46141	0.719621	1.95291	-0.46141	0.719621
ENSMUSG00000030007	Cct7	1.33995	0.461283	0.725182	0.973114	-0.461283	0.725182
ENSMUSG00000093674	Rpl41	63.4837	0.460199	0.660511	46.2307	-0.460199	0.660511
ENSMUSG00000031231	Cox7b	3.85222	0.460142	0.660511	2.80355	-0.460142	0.660511
ENSMUSG00000018293	Pfn1	21.5348	0.45834	0.660511	15.7012	-0.45834	0.660511
ENSMUSG00000029649	Pomp	3.45576	0.458018	0.660511	2.51852	-0.458018	0.660511
ENSMUSG00000015671	Psma2	2.8261	0.456092	0.660511	2.06202	-0.456092	0.660511
ENSMUSG00000008036	Ap2s1	1.3453	0.453918	0.73545	0.982021	-0.453918	0.73545
ENSMUSG00000025428	Atp5a1	3.31089	0.448142	0.670688	2.42944	-0.448142	0.670688
ENSMUSG00000003970	Rpl8	20.3816	0.447648	0.667559	14.9708	-0.447648	0.667559
ENSMUSG00000038762	Abcf1	1.13318	0.447447	0.751197	0.830598	-0.447447	0.751197
ENSMUSG00000036112	Metap2	1.63604	0.447222	0.746822	1.20025	-0.447222	0.746822
ENSMUSG00000003072	Atp5d	3.45308	0.44674	0.672614	2.53633	-0.44674	0.672614
ENSMUSG00000038690	Atp5j2	5.0115	0.442775	0.677177	3.69204	-0.442775	0.677177
ENSMUSG00000000740	Rpl13	39.275	0.442751	0.675243	28.9485	-0.442751	0.675243
ENSMUSG00000038965	Ube2l3	1.8612	0.440904	0.752437	1.37171	-0.440904	0.752437
ENSMUSG00000020368	Canx	1.7973	0.440467	0.755713	1.32495	-0.440467	0.755713
ENSMUSG00000042079	Hnrnpf	3.65516	0.440427	0.683964	2.69666	-0.440427	0.683964
ENSMUSG00000038412	Higd1a	1.73909	0.439715	0.753699	1.28264	-0.439715	0.753699
ENSMUSG00000040385	Ppp1ca	4.12222	0.438166	0.687162	3.04627	-0.438166	0.687162
ENSMUSG00000032399	Rpl4	9.07483	0.437517	0.686171	6.71159	-0.437517	0.686171
ENSMUSG00000036202	Rif1	1.05623	0.433487	0.767508	0.781609	-0.433487	0.767508
ENSMUSG00000045983	Eif4g1	1.25697	0.433067	0.763252	0.930804	-0.433067	0.763252
ENSMUSG00000035242	Oaz1	9.72623	0.428798	0.695484	7.23712	-0.428798	0.695484
ENSMUSG00000028452	Vcp	1.87124	0.427769	0.765897	1.39175	-0.427769	0.765897
ENSMUSG00000048758	Rpl29	9.70516	0.425669	0.701364	7.23712	-0.425669	0.701364
ENSMUSG00000025503	Taldo1	1.49953	0.423958	0.768451	1.11786	-0.423958	0.768451
ENSMUSG00000059355	Wdr83os	1.08735	0.423039	0.771335	0.810557	-0.423039	0.771335
ENSMUSG00000027248	Pdia3	2.74714	0.423019	0.70838	2.05089	-0.423019	0.70838
ENSMUSG00000071708	Sms	1.04486	0.421975	0.777029	0.779382	-0.421975	0.777029
ENSMUSG00000030417	Pdcd5	1.66113	0.421871	0.772457	1.24033	-0.421871	0.772457
ENSMUSG00000020738	Sumo2	3.88835	0.420775	0.709114	2.90821	-0.420775	0.709114
ENSMUSG00000024925	Rnaseh2c	1.25764	0.420127	0.778898	0.939712	-0.420127	0.778898
ENSMUSG00000019432	Ddx39b	1.16095	0.418234	0.778363	0.868454	-0.418234	0.778363
ENSMUSG00000055839	Elob	5.47253	0.417992	0.709596	4.10177	-0.417992	0.709596
ENSMUSG00000009927	Rps25	14.4657	0.417837	0.709306	10.8468	-0.417837	0.709306
ENSMUSG00000079435	Rpl36a	12.8745	0.416208	0.710478	9.66433	-0.416208	0.710478
ENSMUSG00000021606	Ndufs6	1.8321	0.408844	0.789311	1.38062	-0.408844	0.789311
ENSMUSG00000026895	Ndufa8	1.22419	0.408784	0.791784	0.921897	-0.408784	0.791784
ENSMUSG00000026374	Tsn	1.33292	0.408309	0.792306	1.00429	-0.408309	0.792306
ENSMUSG00000020361	Hspa4	1.09872	0.406769	0.798202	0.828371	-0.406769	0.798202
ENSMUSG00000003814	Calr	3.78932	0.404685	0.733254	2.8659	-0.404685	0.733254
ENSMUSG00000057278	Snrpg	4.19682	0.404179	0.730269	3.17542	-0.404179	0.730269
ENSMUSG00000029328	Hnrnpdl	1.31017	0.402757	0.80228	0.990928	-0.402757	0.80228
ENSMUSG00000028648	Ndufs5	1.58853	0.402047	0.798202	1.20247	-0.402047	0.798202
ENSMUSG00000025967	Eef1b2	10.4951	0.401898	0.731729	7.95637	-0.401898	0.731729
ENSMUSG00000060036	Rpl3	18.4314	0.401793	0.73138	13.9754	-0.401793	0.73138
ENSMUSG00000003873	Bax	1.09002	0.399178	0.807031	0.826145	-0.399178	0.807031
ENSMUSG00000023932	Cdc5l	1.1392	0.39836	0.808023	0.864	-0.39836	0.808023
ENSMUSG00000029614	Rpl6	22.0748	0.397347	0.73783	16.7901	-0.397347	0.73783
ENSMUSG00000062647	Rpl7a	11.7323	0.397324	0.738494	8.92281	-0.397324	0.738494
ENSMUSG00000050552	Lamtor4	1.81804	0.395417	0.808023	1.38285	-0.395417	0.808023
ENSMUSG00000017548	Suz12	1.20378	0.395003	0.812892	0.915217	-0.395003	0.812892
ENSMUSG00000024853	Sf3b2	2.3557	0.393468	0.808023	1.7948	-0.393468	0.808023
ENSMUSG00000007656	Arpp19	2.81606	0.390013	0.752437	2.15109	-0.390013	0.752437
ENSMUSG00000054091	1810037I17Rik	3.70401	0.389869	0.753134	2.83027	-0.389869	0.753134
ENSMUSG00000028965	Tnfrsf9	2.06328	0.389069	0.826975	1.57658	-0.389069	0.826975
ENSMUSG00000027673	Ndufb5	1.91674	0.386121	0.81913	1.46746	-0.386121	0.81913
ENSMUSG00000028800	Hdac1	1.1392	0.383601	0.822495	0.872908	-0.383601	0.822495
ENSMUSG00000022354	Ndufb9	2.81974	0.382973	0.761317	2.16445	-0.382973	0.761317
ENSMUSG00000074781	Ube2n	1.13184	0.381613	0.824643	0.868454	-0.381613	0.824643
ENSMUSG00000091537	Tma7	5.37317	0.379087	0.761317	4.1374	-0.379087	0.761317
ENSMUSG00000031939	Taf1d	1.28842	0.378616	0.828074	0.990928	-0.378616	0.828074
ENSMUSG00000061983	Rps12	41.7223	0.378312	0.761317	32.1573	-0.378312	0.761317
ENSMUSG00000023106	Denr	1.20645	0.377348	0.828397	0.928578	-0.377348	0.828397
ENSMUSG00000060073	Psma3	2.23291	0.376486	0.826975	1.72132	-0.376486	0.826975
ENSMUSG00000025066	Sfr1	1.22285	0.376254	0.832453	0.941939	-0.376254	0.832453
ENSMUSG00000050608	Minos1	2.5474	0.374849	0.827777	1.96627	-0.374849	0.827777
ENSMUSG00000027940	Tpm3	4.91882	0.373854	0.765897	3.80116	-0.373854	0.765897
ENSMUSG00000060373	Hnrnpc	1.86522	0.373288	0.831822	1.44074	-0.373288	0.831822
ENSMUSG00000036751	Cox6b1	5.02354	0.372499	0.765897	3.88577	-0.372499	0.765897
ENSMUSG00000032002	Dcun1d5	1.04251	0.37024	0.834284	0.806103	-0.37024	0.834284
ENSMUSG00000020803	Txndc17	1.09705	0.370175	0.834284	0.848413	-0.370175	0.834284
ENSMUSG00000016833	Mrps18c	1.03382	0.370128	0.834284	0.799423	-0.370128	0.834284
ENSMUSG00000032231	Anxa2	2.94688	0.368666	0.775284	2.2847	-0.368666	0.775284
ENSMUSG00000062683	Atp5g2	5.35911	0.366798	0.773831	4.1619	-0.366798	0.773831
ENSMUSG00000027236	Eif3j1	1.04753	0.365292	0.84037	0.812784	-0.365292	0.84037
ENSMUSG00000022400	Rbx1	2.84416	0.364608	0.779438	2.21122	-0.364608	0.779438
ENSMUSG00000007041	Clic1	5.1935	0.362994	0.78049	4.04388	-0.362994	0.78049
ENSMUSG00000070493	Chchd2	5.89375	0.362276	0.78049	4.59167	-0.362276	0.78049
ENSMUSG00000020372	Rack1	16.1285	0.362095	0.779438	12.5703	-0.362095	0.779438
ENSMUSG00000021963	Sap18	1.2292	0.360108	0.843625	0.957526	-0.360108	0.843625
ENSMUSG00000007836	Hnrnpa0	3.36007	0.357599	0.789344	2.6254	-0.357599	0.789344
ENSMUSG00000021520	Uqcrb	2.56915	0.356432	0.791784	2.00858	-0.356432	0.791784
ENSMUSG00000047721	Bola2	2.36138	0.356404	0.845619	1.84602	-0.356404	0.845619
ENSMUSG00000038900	Rpl12	21.3766	0.356343	0.788921	16.7278	-0.356343	0.788921
ENSMUSG00000058569	Tmed9	1.53165	0.354799	0.85004	1.19802	-0.354799	0.85004
ENSMUSG00000071644	Eef1g	4.85291	0.351019	0.799147	3.81006	-0.351019	0.799147
ENSMUSG00000027593	Raly	1.75648	0.350376	0.855226	1.37839	-0.350376	0.855226
ENSMUSG00000028745	Capzb	4.01515	0.349469	0.802139	3.15538	-0.349469	0.802139
ENSMUSG00000078784	1810022K09Rik	1.07263	0.349078	0.858779	0.841732	-0.349078	0.858779
ENSMUSG00000032383	Ppib	3.06598	0.347894	0.805343	2.41163	-0.347894	0.805343
ENSMUSG00000063200	Nol7	2.92814	0.345485	0.807031	2.30697	-0.345485	0.807031
ENSMUSG00000026728	Vim	5.84056	0.345006	0.808405	4.60503	-0.345006	0.808405
ENSMUSG00000025491	Ifitm1	8.48331	0.339321	0.850058	6.71604	-0.339321	0.850058
ENSMUSG00000060938	Rpl26	19.586	0.338572	0.812963	15.5164	-0.338572	0.812963
ENSMUSG00000079523	Tmsb10	46.7124	0.336739	0.816588	37.0563	-0.336739	0.816588
ENSMUSG00000012422	Tmem167	1.87559	0.335275	0.876383	1.48751	-0.335275	0.876383
ENSMUSG00000031320	Rps4x	24.6888	0.334577	0.817864	19.6137	-0.334577	0.817864
ENSMUSG00000061477	Rps7	27.2784	0.33146	0.821475	21.718	-0.33146	0.821475
ENSMUSG00000019362	D8Ertd738e	2.1583	0.331197	0.88224	1.71687	-0.331197	0.88224
ENSMUSG00000024048	Myl12a	4.12891	0.329982	0.825256	3.28899	-0.329982	0.825256
ENSMUSG00000031633	Slc25a4	1.47411	0.329311	0.886061	1.17353	-0.329311	0.886061
ENSMUSG00000037072	Selenof	1.11378	0.329185	0.8864	0.886268	-0.329185	0.8864
ENSMUSG00000022013	Dnajc15	1.86254	0.327363	0.888901	1.48528	-0.327363	0.888901
ENSMUSG00000067847	Romo1	1.79462	0.326569	0.886484	1.43184	-0.326569	0.886484
ENSMUSG00000014769	Psmb1	3.5143	0.32656	0.826975	2.80577	-0.32656	0.826975
ENSMUSG00000025781	Atp5c1	2.75584	0.326375	0.827777	2.20008	-0.326375	0.827777
ENSMUSG00000063457	Rps15	20.4391	0.325255	0.826975	16.3425	-0.325255	0.826975
ENSMUSG00000030220	Arhgdib	7.78406	0.324973	0.828397	6.22392	-0.324973	0.828397
ENSMUSG00000041084	Ostc	1.5989	0.3235	0.890786	1.27819	-0.3235	0.890786
ENSMUSG00000030744	Rps3	22.0256	0.321018	0.832476	17.663	-0.321018	0.832476
ENSMUSG00000039630	Hnrnpu	3.71404	0.320793	0.834284	2.97724	-0.320793	0.834284
ENSMUSG00000027637	1110008F13Rik	1.06761	0.319654	0.89365	0.855093	-0.319654	0.89365
ENSMUSG00000028081	Rps3a1	34.1149	0.318103	0.834284	27.4142	-0.318103	0.834284
ENSMUSG00000093904	Tomm20	2.64811	0.316304	0.834284	2.12883	-0.316304	0.834284
ENSMUSG00000022635	Zcrb1	1.18103	0.315892	0.899929	0.948619	-0.315892	0.899929
ENSMUSG00000022427	Tomm22	1.65277	0.314709	0.897762	1.3294	-0.314709	0.897762
ENSMUSG00000053565	Eif3k	3.5317	0.314364	0.834963	2.84363	-0.314364	0.834963
ENSMUSG00000026087	Mrpl30	1.08567	0.314185	0.90123	0.872908	-0.314185	0.90123
ENSMUSG00000040731	Eif4h	1.10976	0.31317	0.90359	0.892949	-0.31317	0.90359
ENSMUSG00000006095	Tbcb	1.00939	0.311801	0.905626	0.812784	-0.311801	0.905626
ENSMUSG00000020153	Ndufs7	1.06125	0.311041	0.906076	0.855093	-0.311041	0.906076
ENSMUSG00000041453	Rpl21	21.0805	0.309019	0.84122	17.0462	-0.309019	0.84122
ENSMUSG00000079426	Arpc4	2.22053	0.306445	0.909868	1.79703	-0.306445	0.909868
ENSMUSG00000068882	Ssb	2.25064	0.306366	0.911022	1.82153	-0.306366	0.911022
ENSMUSG00000007892	Rplp1	46.2828	0.305233	0.845619	37.5261	-0.305233	0.845619
ENSMUSG00000076432	Ywhaq	1.31753	0.304847	0.915293	1.06664	-0.304847	0.915293
ENSMUSG00000061315	Naca	9.12836	0.303071	0.850185	7.41081	-0.303071	0.850185
ENSMUSG00000010376	Nedd8	2.30149	0.302071	0.915556	1.86829	-0.302071	0.915556
ENSMUSG00000021996	Esd	1.27102	0.301926	0.918808	1.03101	-0.301926	0.918808
ENSMUSG00000016252	Atp5e	10.8333	0.301886	0.852011	8.80256	-0.301886	0.852011
ENSMUSG00000029048	Rer1	1.18805	0.300988	0.919482	0.964207	-0.300988	0.919482
ENSMUSG00000014313	Cox6c	7.48262	0.300874	0.854278	6.08363	-0.300874	0.854278
ENSMUSG00000040048	Ndufb10	2.16298	0.299248	0.920031	1.75918	-0.299248	0.920031
ENSMUSG00000070394	Tmem256	1.18103	0.299097	0.922708	0.959753	-0.299097	0.922708
ENSMUSG00000028843	Sh3bgrl3	10.0046	0.298547	0.856555	8.14788	-0.298547	0.856555
ENSMUSG00000059070	Rpl18	27.3085	0.298416	0.856537	22.2458	-0.298416	0.856537
ENSMUSG00000019804	Snx3	1.2292	0.297871	0.923506	0.999835	-0.297871	0.923506
ENSMUSG00000029713	Gnb2	1.99135	0.29775	0.923153	1.62111	-0.29775	0.923153
ENSMUSG00000053310	Nrgn	1.06225	0.297492	0.969863	0.864	-0.297492	0.969863
ENSMUSG00000064360	mt-Nd3	5.03023	0.297199	0.860659	4.09955	-0.297199	0.860659
ENSMUSG00000059208	Hnrnpm	2.18975	0.297063	0.92374	1.78367	-0.297063	0.92374
ENSMUSG00000058558	Rpl5	16.6177	0.29409	0.861918	13.5768	-0.29409	0.861918
ENSMUSG00000019428	Fkbp8	1.16028	0.293718	0.930417	0.946392	-0.293718	0.930417
ENSMUSG00000020460	Rps27a	34.3505	0.292726	0.863996	28.0934	-0.292726	0.863996
ENSMUSG00000030707	Coro1a	11.6413	0.292374	0.865282	9.52182	-0.292374	0.865282
ENSMUSG00000027133	Nop10	1.53098	0.291319	0.933663	1.25146	-0.291319	0.933663
ENSMUSG00000015120	Ube2i	1.97027	0.28835	0.934102	1.61443	-0.28835	0.934102
ENSMUSG00000042842	Serpinb6b	1.61396	0.285268	0.943953	1.32495	-0.285268	0.943953
ENSMUSG00000001847	Rac1	2.39584	0.284737	0.938305	1.9685	-0.284737	0.938305
ENSMUSG00000032803	Cdv3	1.04486	0.281113	0.943953	0.859547	-0.281113	0.943953
ENSMUSG00000016921	Srsf6	1.10374	0.280417	0.943953	0.908536	-0.280417	0.943953
ENSMUSG00000030663	1110004F10Rik	1.07664	0.280276	0.943953	0.886268	-0.280276	0.943953
ENSMUSG00000015092	Edf1	2.48551	0.280213	0.885873	2.04866	-0.280213	0.885873
ENSMUSG00000009013	Dynll1	2.98134	0.278521	0.887034	2.46062	-0.278521	0.887034
ENSMUSG00000014294	Ndufa2	3.55144	0.276847	0.887914	2.93493	-0.276847	0.887914
ENSMUSG00000030091	Nup210	1.28407	0.276793	0.949222	1.05996	-0.276793	0.949222
ENSMUSG00000026083	Eif5b	1.87693	0.275083	0.951117	1.55208	-0.275083	0.951117
ENSMUSG00000028447	Dctn3	1.03449	0.2742	0.951117	0.855093	-0.2742	0.951117
ENSMUSG00000021660	Btf3	7.31467	0.273412	0.890183	6.06136	-0.273412	0.890183
ENSMUSG00000003429	Rps11	31.3397	0.273076	0.890074	25.9824	-0.273076	0.890074
ENSMUSG00000057236	Rbbp4	1.15158	0.27274	0.954352	0.953073	-0.27274	0.954352
ENSMUSG00000031198	Fundc2	1.1914	0.27218	0.954149	0.986475	-0.27218	0.954149
ENSMUSG00000031059	Ndufb11	3.02584	0.271477	0.891951	2.50961	-0.271477	0.891951
ENSMUSG00000051223	Bzw1	1.94853	0.270354	0.956434	1.61666	-0.270354	0.956434
ENSMUSG00000052146	Rps10	36.5807	0.270263	0.891951	30.387	-0.270263	0.891951
ENSMUSG00000029642	Polr1d	2.48149	0.27007	0.892302	2.05979	-0.27007	0.892302
ENSMUSG00000024338	Psmb8	6.14301	0.26891	0.892302	5.10606	-0.26891	0.892302
ENSMUSG00000079197	Psme2	4.33634	0.268346	0.89365	3.6052	-0.268346	0.89365
ENSMUSG00000029616	Erp29	1.07363	0.26543	0.965497	0.892949	-0.26543	0.965497
ENSMUSG00000004980	Hnrnpa2b1	7.59269	0.265012	0.898323	6.32858	-0.265012	0.898323
ENSMUSG00000090841	Myl6	15.5808	0.264751	0.898031	12.9912	-0.264751	0.898031
ENSMUSG00000042541	Sem1	5.83822	0.263089	0.901057	4.87225	-0.263089	0.901057
ENSMUSG00000021500	Ddx46	1.20612	0.26094	0.974117	1.00652	-0.26094	0.974117
ENSMUSG00000034566	Atp5h	7.43979	0.259714	0.905782	6.22392	-0.259714	0.905782
ENSMUSG00000057406	Nsd2	1.2098	0.255811	0.975765	1.0132	-0.255811	0.975765
ENSMUSG00000059291	Rpl11	25.1993	0.255613	0.912048	21.1457	-0.255613	0.912048
ENSMUSG00000049760	2410015M20Rik	1.68689	0.255307	0.975741	1.41402	-0.255307	0.975741
ENSMUSG00000029038	Ssu72	1.01809	0.254914	0.975741	0.852866	-0.254914	0.975741
ENSMUSG00000028029	Aimp1	1.46708	0.253072	0.975741	1.23142	-0.253072	0.975741
ENSMUSG00000019505	Ubb	9.15312	0.252964	0.917448	7.69361	-0.252964	0.917448
ENSMUSG00000021807	Rtraf	1.78291	0.251439	0.976698	1.49864	-0.251439	0.976698
ENSMUSG00000022403	St13	1.18437	0.25071	0.979891	0.995382	-0.25071	0.979891
ENSMUSG00000041459	Tardbp	1.17735	0.248583	0.982791	0.990928	-0.248583	0.982791
ENSMUSG00000017781	Pitpna	1.20077	0.248169	0.979891	1.01097	-0.248169	0.979891
ENSMUSG00000064341	mt-Nd1	18.4069	0.24425	0.929131	15.5676	-0.24425	0.929131
ENSMUSG00000016427	Ndufa1	2.38447	0.244038	0.929845	2.01526	-0.244038	0.929845
ENSMUSG00000033161	Atp1a1	1.16798	0.243546	0.986863	0.986475	-0.243546	0.986863
ENSMUSG00000032412	Atp1b3	1.3095	0.240024	0.99093	1.10895	-0.240024	0.99093
ENSMUSG00000020476	Dbnl	1.02813	0.239315	0.992256	0.870681	-0.239315	0.992256
ENSMUSG00000078453	Abracl	4.76726	0.238661	0.936858	4.0461	-0.238661	0.936858
ENSMUSG00000033916	Chmp2a	1.41489	0.23775	0.994563	1.20025	-0.23775	0.994563
ENSMUSG00000062397	Zfp706	1.3172	0.236956	0.993193	1.11786	-0.236956	0.993193
ENSMUSG00000060743	H3f3a	5.3464	0.236427	0.938305	4.54491	-0.236427	0.938305
ENSMUSG00000049517	Rps23	29.9566	0.233907	0.938305	25.5192	-0.233907	0.938305
ENSMUSG00000058546	Rpl23a	17.0894	0.232417	0.939574	14.5722	-0.232417	0.939574
ENSMUSG00000029465	Arpc3	4.24333	0.230847	0.943077	3.62078	-0.230847	0.943077
ENSMUSG00000028692	Akr1a1	1.60258	0.229792	1	1.36726	-0.229792	1
ENSMUSG00000097971	Gm26917	2.17001	0.227556	1	1.85493	-0.227556	1
ENSMUSG00000078427	Sarnp	1.23723	0.226225	1	1.05773	-0.226225	1
ENSMUSG00000043716	Rpl7	18.1252	0.225306	0.949969	15.532	-0.225306	0.949969
ENSMUSG00000032562	Gnai2	5.00648	0.225287	0.9512	4.28883	-0.225287	0.9512
ENSMUSG00000037563	Rps16	40.906	0.224265	0.951444	35.0811	-0.224265	0.951444
ENSMUSG00000031311	Nono	1.45203	0.222652	1	1.24478	-0.222652	1
ENSMUSG00000054312	Mrps21	1.57816	0.221785	1	1.3539	-0.221785	1
ENSMUSG00000042043	Tbca	2.35503	0.221347	0.957719	2.02194	-0.221347	0.957719
ENSMUSG00000021025	Nfkbia	2.03886	0.219482	1	1.7525	-0.219482	1
ENSMUSG00000041571	Selenow	3.36509	0.218918	0.961256	2.89485	-0.218918	0.961256
ENSMUSG00000008333	Snrpb2	1.14289	0.218736	1	0.982021	-0.218736	1
ENSMUSG00000006360	Crip1	13.5989	0.218412	0.963764	11.7085	-0.218412	0.963764
ENSMUSG00000054808	Actn4	1.30047	0.212797	1	1.12231	-0.212797	1
ENSMUSG00000021248	Tmed10	1.1837	0.21176	1	1.0221	-0.21176	1
ENSMUSG00000064370	mt-Cytb	21.0403	0.211288	0.973311	18.2064	-0.211288	0.973311
ENSMUSG00000046516	Cox17	4.62273	0.210208	0.975395	4.00157	-0.210208	0.975395
ENSMUSG00000024387	Csnk2b	2.33228	0.205758	0.975741	2.02417	-0.205758	0.975741
ENSMUSG00000047459	Dynlrb1	1.31853	0.204407	1	1.14458	-0.204407	1
ENSMUSG00000022820	Ndufb4	1.33995	0.202647	1	1.16462	-0.202647	1
ENSMUSG00000008475	Arpc5	4.28816	0.20234	0.979808	3.73213	-0.20234	0.979808
ENSMUSG00000024914	Drap1	1.13452	0.201628	1	0.986475	-0.201628	1
ENSMUSG00000045996	Polr2k	1.20077	0.201375	1	1.04437	-0.201375	1
ENSMUSG00000049960	Mrps16	1.70864	0.200804	1	1.48751	-0.200804	1
ENSMUSG00000021484	Lman2	1.09872	0.198257	1	0.957526	-0.198257	1
ENSMUSG00000029622	Arpc1b	5.02354	0.197624	0.983763	4.38681	-0.197624	0.983763
ENSMUSG00000098274	Rpl24	20.6813	0.196908	0.983763	18.075	-0.196908	0.983763
ENSMUSG00000031897	Psmb10	2.04522	0.196768	1	1.7859	-0.196768	1
ENSMUSG00000021998	Lcp1	7.40433	0.196654	0.98486	6.4711	-0.196654	0.98486
ENSMUSG00000001833	2022-09-07	2.70365	0.196052	0.986825	2.36264	-0.196052	0.986825
ENSMUSG00000018379	Srsf1	1.17266	0.195111	1	1.02433	-0.195111	1
ENSMUSG00000017778	Cox7c	9.47932	0.19341	0.986863	8.30376	-0.19341	0.986863
ENSMUSG00000041515	Irf8	2.85688	0.192435	0.993591	2.50293	-0.192435	0.993591
ENSMUSG00000024991	Eif3a	3.36709	0.192318	0.988976	2.95052	-0.192318	0.988976
ENSMUSG00000032423	Syncrip	1.73407	0.192232	1	1.51868	-0.192232	1
ENSMUSG00000074884	Serf2	9.39969	0.192112	0.987567	8.24141	-0.192112	0.987567
ENSMUSG00000073616	Cops9	2.20982	0.191156	1	1.93732	-0.191156	1
ENSMUSG00000065947	mt-Nd4l	2.55209	0.190987	0.992937	2.23794	-0.190987	0.992937
ENSMUSG00000036372	Tmem258	2.33662	0.189545	0.993438	2.05089	-0.189545	0.993438
ENSMUSG00000054405	Dnajc8	1.41589	0.188884	1	1.24256	-0.188884	1
ENSMUSG00000036199	Ndufa13	5.12358	0.187075	0.996266	4.50705	-0.187075	0.996266
ENSMUSG00000029390	Tmed2	1.60124	0.186968	1	1.40734	-0.186968	1
ENSMUSG00000020608	Smc6	1.61162	0.18493	1	1.41847	-0.18493	1
ENSMUSG00000034892	Rps29	40.005	0.181641	1	35.3372	-0.181641	1
ENSMUSG00000028282	Casp8ap2	1.06326	0.181382	1	0.937485	-0.181382	1
ENSMUSG00000035885	Cox8a	9.64661	0.181232	1	8.52198	-0.181232	1
ENSMUSG00000006699	Cdc42	5.31294	0.178744	1	4.70079	-0.178744	1
ENSMUSG00000038812	Trmt112	1.60459	0.178628	1	1.41847	-0.178628	1
ENSMUSG00000020863	Luc7l3	1.23924	0.177938	1	1.09559	-0.177938	1
ENSMUSG00000033813	Tcea1	1.1024	0.176547	1	0.975341	-0.176547	1
ENSMUSG00000024038	Ndufv3	2.31454	0.175849	1	2.05089	-0.175849	1
ENSMUSG00000025508	Rplp2	35.218	0.175254	1	31.2465	-0.175254	1
ENSMUSG00000030654	Arl6ip1	5.12324	0.17492	1	4.54491	-0.17492	1
ENSMUSG00000049775	Tmsb4x	173.105	0.174479	1	153.674	-0.174479	1
ENSMUSG00000035278	Plekhj1	1.04185	0.1727	1	0.924124	-0.1727	1
ENSMUSG00000005103	Wdr1	2.07733	0.171534	1	1.84602	-0.171534	1
ENSMUSG00000032407	U2surp	1.25095	0.171162	1	1.11118	-0.171162	1
ENSMUSG00000018326	Ywhab	1.73139	0.171117	1	1.53872	-0.171117	1
ENSMUSG00000071415	Rpl23	42.5534	0.169636	1	37.9024	-0.169636	1
ENSMUSG00000026021	Sumo1	1.35667	0.169157	1	1.20693	-0.169157	1
ENSMUSG00000100150	Gm19585	1.89968	0.167792	1	1.69237	-0.167792	1
ENSMUSG00000027245	Hypk	1.05088	0.164492	1	0.937485	-0.164492	1
ENSMUSG00000061136	Prpf40a	1.49619	0.163929	1	1.33608	-0.163929	1
ENSMUSG00000019471	Cdc37	1.35166	0.163812	1	1.20693	-0.163812	1
ENSMUSG00000054452	Aes	3.2162	0.163654	1	2.87481	-0.163654	1
ENSMUSG00000027184	Caprin1	1.09504	0.163603	1	0.977567	-0.163603	1
ENSMUSG00000026032	Ndufb3	1.69626	0.16255	1	1.51645	-0.16255	1
ENSMUSG00000005698	Ctcf	1.39716	0.159384	1	1.25146	-0.159384	1
ENSMUSG00000026511	Srp9	2.41123	0.158694	1	2.16223	-0.158694	1
ENSMUSG00000026500	Cox20	1.47478	0.157614	1	1.32272	-0.157614	1
ENSMUSG00000089847	Timm10b	1.0308	0.157335	1	0.924124	-0.157335	1
ENSMUSG00000027091	Zc3h15	1.28575	0.154148	1	1.15571	-0.154148	1
ENSMUSG00000062328	Rpl17	31.8228	0.154039	1	28.6523	-0.154039	1
ENSMUSG00000021290	2010107E04Rik	4.38519	0.153493	1	3.94813	-0.153493	1
ENSMUSG00000001383	Zmat2	1.02311	0.153481	1	0.91967	-0.153481	1
ENSMUSG00000035674	Ndufa3	2.69762	0.152646	1	2.42944	-0.152646	1
ENSMUSG00000022312	Eif3h	3.73512	0.152577	1	3.3647	-0.152577	1
ENSMUSG00000053907	Mat2a	1.02712	0.152177	1	0.924124	-0.152177	1
ENSMUSG00000024661	Fth1	10.2221	0.150041	1	9.22788	-0.150041	1
ENSMUSG00000090000	Ier3ip1	1.38478	0.149112	1	1.24924	-0.149112	1
ENSMUSG00000055302	Mrfap1	1.15794	0.148997	1	1.04437	-0.148997	1
ENSMUSG00000071528	Usmg5	3.23461	0.147525	1	2.92379	-0.147525	1
ENSMUSG00000004096	Cwc15	1.54236	0.146666	1	1.39398	-0.146666	1
ENSMUSG00000058013	2022-09-11	1.66113	0.145113	1	1.50309	-0.145113	1
ENSMUSG00000031818	Cox4i1	8.94502	0.144555	1	8.10557	-0.144555	1
ENSMUSG00000022205	Sub1	12.0973	0.143697	1	10.9692	-0.143697	1
ENSMUSG00000039105	Atp6v1g1	1.173	0.140263	1	1.06441	-0.140263	1
ENSMUSG00000061904	Slc25a3	4.25805	0.1398	1	3.87019	-0.1398	1
ENSMUSG00000029169	Dhx15	1.01809	0.139437	1	0.924124	-0.139437	1
ENSMUSG00000090862	Rps13	34.7248	0.137537	1	31.6251	-0.137537	1
ENSMUSG00000064358	mt-Co3	48.5438	0.136022	1	44.2577	-0.136022	1
ENSMUSG00000021917	Spcs1	1.44232	0.132812	1	1.31604	-0.132812	1
ENSMUSG00000052397	Ezr	1.98299	0.132568	1	1.81039	-0.132568	1
ENSMUSG00000035202	Lars2	1.11411	0.130659	1	1.01765	-0.130659	1
ENSMUSG00000007815	Rhoa	3.10948	0.126182	1	2.85254	-0.126182	1
ENSMUSG00000060636	Rpl35a	36.0012	0.124279	1	33.0903	-0.124279	1
ENSMUSG00000022216	Psme1	5.58696	0.123882	1	5.13501	-0.123882	1
ENSMUSG00000027447	Cst3	1.66548	0.123499	1	1.52982	-0.123499	1
ENSMUSG00000022024	Sugt1	1.42961	0.120041	1	1.31604	-0.120041	1
ENSMUSG00000024953	Prdx5	1.65845	0.1195	1	1.52759	-0.1195	1
ENSMUSG00000036438	Calm2	2.71101	0.116833	1	2.50293	-0.116833	1
ENSMUSG00000031715	Smarca5	2.27908	0.116502	1	2.10433	-0.116502	1
ENSMUSG00000028416	Bag1	1.44266	0.116187	1	1.33163	-0.116187	1
ENSMUSG00000028809	Srrm1	1.65678	0.115946	1	1.52982	-0.115946	1
ENSMUSG00000046364	Rpl27a	37.1558	0.115053	1	34.3707	-0.115053	1
ENSMUSG00000024194	Cuta	1.23924	0.114953	1	1.14458	-0.114953	1
ENSMUSG00000064357	mt-Atp6	45.98	0.111275	1	42.6455	-0.111275	1
ENSMUSG00000031701	Dnaja2	1.05088	0.110804	1	0.973114	-0.110804	1
ENSMUSG00000027523	Gnas	3.63241	0.109492	1	3.37138	-0.109492	1
ENSMUSG00000055436	Srsf11	1.66849	0.109426	1	1.54763	-0.109426	1
ENSMUSG00000042312	S100a13	3.43468	0.107016	1	3.19324	-0.107016	1
ENSMUSG00000064345	mt-Nd2	12.1023	0.106723	1	11.2587	-0.106723	1
ENSMUSG00000042082	Arsb	1.11913	0.105981	1	1.03992	-0.105981	1
ENSMUSG00000028936	Rpl22	17.1741	0.105352	1	15.9929	-0.105352	1
ENSMUSG00000026864	Hspa5	4.08307	0.105216	1	3.80116	-0.105216	1
ENSMUSG00000078974	Sec61g	4.48221	0.102104	1	4.18194	-0.102104	1
ENSMUSG00000022255	Mtdh	1.81503	0.102044	1	1.69237	-0.102044	1
ENSMUSG00000028337	Coro2a	1.32355	0.101971	1	1.23365	-0.101971	1
ENSMUSG00000025724	Sec11a	1.04385	0.101129	1	0.973114	-0.101129	1
ENSMUSG00000038803	Ost4	1.77522	0.100708	1	1.65674	-0.100708	1
ENSMUSG00000028884	Rpa2	1.14255	0.0993253	1	1.06664	-0.0993253	1
ENSMUSG00000037742	Eef1a1	38.5275	0.0991748	1	36.0342	-0.0991748	1
ENSMUSG00000096727	Psmb9	3.67925	0.0978197	1	3.44264	-0.0978197	1
ENSMUSG00000005873	Reep5	3.36676	0.0974343	1	3.15093	-0.0974343	1
ENSMUSG00000021546	Hnrnpk	3.39687	0.097094	1	3.17988	-0.097094	1
ENSMUSG00000041881	Ndufa7	2.19945	0.0960304	1	2.05979	-0.0960304	1
ENSMUSG00000038717	Atp5l	7.50135	0.0959555	1	7.03002	-0.0959555	1
ENSMUSG00000042133	Ppig	1.56913	0.0952969	1	1.46969	-0.0952969	1
ENSMUSG00000006333	Rps9	33.2919	0.0924687	1	31.2822	-0.0924687	1
ENSMUSG00000047215	Rpl9	22.9745	0.0901118	1	21.6223	-0.0901118	1
ENSMUSG00000032249	Anp32a	2.00741	0.0894901	1	1.88833	-0.0894901	1
ENSMUSG00000009079	Ewsr1	1.55775	0.0891741	1	1.46524	-0.0891741	1
ENSMUSG00000002580	Mien1	1.15058	0.0885385	1	1.08223	-0.0885385	1
ENSMUSG00000021196	Pfkp	1.76886	0.0878082	1	1.66565	-0.0878082	1
ENSMUSG00000006519	Cyba	5.74654	0.0872006	1	5.41782	-0.0872006	1
ENSMUSG00000001020	S100a4	10.215	0.0847219	1	9.64875	-0.0847219	1
ENSMUSG00000032212	Sltm	1.1546	0.0847024	1	1.08891	-0.0847024	1
ENSMUSG00000015355	Cd48	1.86756	0.0837714	1	1.76363	-0.0837714	1
ENSMUSG00000001924	Uba1	1.05422	0.0828205	1	0.995382	-0.0828205	1
ENSMUSG00000028062	Lamtor2	1.26132	0.0827659	1	1.19134	-0.0827659	1
ENSMUSG00000028998	Tomm7	4.16437	0.0822163	1	3.93922	-0.0822163	1
ENSMUSG00000024393	Prrc2a	1.21816	0.0818305	1	1.15126	-0.0818305	1
ENSMUSG00000055762	Eef1d	3.23561	0.0751803	1	3.07522	-0.0751803	1
ENSMUSG00000067288	Rps28	19.7439	0.0742079	1	18.7876	-0.0742079	1
ENSMUSG00000029840	Mtpn	1.0124	0.0735734	1	0.96198	-0.0735734	1
ENSMUSG00000032050	Rdx	1.17768	0.0726132	1	1.12008	-0.0726132	1
ENSMUSG00000035227	Spcs2	2.06094	0.0708028	1	1.96404	-0.0708028	1
ENSMUSG00000015937	H2afy	2.38413	0.0700234	1	2.27357	-0.0700234	1
ENSMUSG00000028478	Clta	3.34167	0.0684189	1	3.19101	-0.0684189	1
ENSMUSG00000042699	Dhx9	1.18772	0.0677798	1	1.13344	-0.0677798	1
ENSMUSG00000040725	Hnrnpul1	1.39716	0.0675564	1	1.33386	-0.0675564	1
ENSMUSG00000027170	Eif3m	1.97931	0.0657585	1	1.89278	-0.0657585	1
ENSMUSG00000024856	Cdk2ap2	1.27671	0.0656848	1	1.22029	-0.0656848	1
ENSMUSG00000040274	Cdk6	2.08436	0.0644075	1	1.99522	-0.0644075	1
ENSMUSG00000018585	Atox1	2.2841	0.0643234	1	2.18672	-0.0643234	1
ENSMUSG00000037202	Prf1	2.98535	0.0618021	1	2.86367	-0.0618021	1
ENSMUSG00000027422	Rrbp1	1.43931	0.0608013	1	1.38062	-0.0608013	1
ENSMUSG00000064367	mt-Nd5	5.72346	0.0578773	1	5.50689	-0.0578773	1
ENSMUSG00000004665	Cnn2	3.39587	0.0578216	1	3.26672	-0.0578216	1
ENSMUSG00000020994	Pnn	1.23556	0.0556967	1	1.18911	-0.0556967	1
ENSMUSG00000045128	Rpl18a	32.0567	0.0546552	1	30.9214	-0.0546552	1
ENSMUSG00000027479	Mapre1	1.50322	0.0531799	1	1.44965	-0.0531799	1
ENSMUSG00000064363	mt-Nd4	22.1163	0.0522276	1	21.3684	-0.0522276	1
ENSMUSG00000030742	Lat	2.51696	0.0513301	1	2.43167	-0.0513301	1
ENSMUSG00000006005	Tpr	2.99773	0.0510539	1	2.89707	-0.0510539	1
ENSMUSG00000015733	Capza2	1.66849	0.0505322	1	1.61221	-0.0505322	1
ENSMUSG00000036427	Gpi1	2.02949	0.0502564	1	1.96182	-0.0502564	1
ENSMUSG00000075701	Selenos	1.05088	0.0495407	1	1.01542	-0.0495407	1
ENSMUSG00000019782	Rwdd1	1.64173	0.0492629	1	1.58771	-0.0492629	1
ENSMUSG00000042737	Dpm3	1.20143	0.0480281	1	1.16239	-0.0480281	1
ENSMUSG00000060032	H2afj	2.81606	0.0476422	1	2.72784	-0.0476422	1
ENSMUSG00000034994	Eef2	9.74095	0.0454198	1	9.45501	-0.0454198	1
ENSMUSG00000045503	Sys1	1.01508	0.0444415	1	0.984248	-0.0444415	1
ENSMUSG00000027433	Xrn2	1.50188	0.0430713	1	1.45856	-0.0430713	1
ENSMUSG00000024965	Fermt3	1.07463	0.0413119	1	1.04437	-0.0413119	1
ENSMUSG00000048076	Arf1	1.3898	0.0408289	1	1.35167	-0.0408289	1
ENSMUSG00000004266	Ptpn6	1.40418	0.0368235	1	1.36949	-0.0368235	1
ENSMUSG00000084786	Ubl5	5.23867	0.0354099	1	5.11942	-0.0354099	1
ENSMUSG00000062006	Rpl34	30.875	0.0346342	1	30.1977	-0.0346342	1
ENSMUSG00000026341	Actr3	5.2477	0.0341367	1	5.13279	-0.0341367	1
ENSMUSG00000046229	Scand1	1.73106	0.0337141	1	1.69237	-0.0337141	1
ENSMUSG00000038467	Chmp4b	1.82875	0.0336056	1	1.78812	-0.0336056	1
ENSMUSG00000064354	mt-Co2	40.9498	0.032101	1	40.1226	-0.032101	1
ENSMUSG00000043962	Thrap3	1.3918	0.0310949	1	1.3628	-0.0310949	1
ENSMUSG00000003161	Sri	1.87057	0.0307717	1	1.83266	-0.0307717	1
ENSMUSG00000017404	Rpl19	31.52	0.0301956	1	30.9236	-0.0301956	1
ENSMUSG00000057863	Rpl36	22.4619	0.0297528	1	22.0431	-0.0297528	1
ENSMUSG00000029064	Gnb1	1.94585	0.0293494	1	1.90837	-0.0293494	1
ENSMUSG00000025290	Rps24	53.8976	0.02799	1	52.9601	-0.02799	1
ENSMUSG00000019054	Fis1	1.97362	0.0264385	1	1.93955	-0.0264385	1
ENSMUSG00000029405	G3bp2	1.39348	0.0257842	1	1.36949	-0.0257842	1
ENSMUSG00000042520	Ubap2l	1.23255	0.0254601	1	1.21138	-0.0254601	1
ENSMUSG00000029408	Abcb9	1.03783	0.0252213	1	1.01988	-0.0252213	1
ENSMUSG00000050335	Lgals3	1.74912	0.0242532	1	1.72132	-0.0242532	1
ENSMUSG00000033228	Scaf11	1.29879	0.0236615	1	1.27819	-0.0236615	1
ENSMUSG00000047187	Rab2a	1.27604	0.0234839	1	1.25592	-0.0234839	1
ENSMUSG00000027907	S100a11	5.28718	0.0232165	1	5.21072	-0.0232165	1
ENSMUSG00000041841	Rpl37	35.2351	0.0199049	1	34.8161	-0.0199049	1
ENSMUSG00000019659	Ccdc12	1.69358	0.0193115	1	1.67233	-0.0193115	1
ENSMUSG00000090258	Churc1	1.14021	0.0174146	1	1.12676	-0.0174146	1
ENSMUSG00000115987	Vps28	1.40284	0.0145224	1	1.38953	-0.0145224	1
ENSMUSG00000030403	Vasp	2.71837	0.0144701	1	2.69443	-0.0144701	1
ENSMUSG00000079641	Rpl39	40.0488	0.0139223	1	39.7373	-0.0139223	1
ENSMUSG00000071655	Ubxn1	1.28441	0.0101073	1	1.27596	-0.0101073	1
ENSMUSG00000049751	Rpl36al	5.10451	0.00490012	1	5.09493	-0.00490012	1
ENSMUSG00000004285	Atp6v1f	2.25767	0.00273973	1	2.25575	-0.00273973	1
ENSMUSG00000060791	Gmfg	3.2975	-0.000218842	1	3.30235	0.000218842	1
ENSMUSG00000024695	Zfp91	1.50087	-0.00122034	1	1.50309	0.00122034	1
ENSMUSG00000022174	Dad1	2.66417	-0.00141756	1	2.66994	0.00141756	1
ENSMUSG00000001794	Capns1	1.41054	-0.00275802	1	1.41402	0.00275802	1
ENSMUSG00000028759	Hp1bp3	1.32355	-0.00327215	1	1.32718	0.00327215	1
ENSMUSG00000090137	Uba52	3.26003	-0.00695071	1	3.28008	0.00695071	1
ENSMUSG00000022136	Dnajc3	1.17634	-0.00702919	1	1.18243	0.00702919	1
ENSMUSG00000020440	Arf5	3.73813	-0.00767922	1	3.7633	0.00767922	1
ENSMUSG00000071659	Hnrnpul2	1.12649	-0.00855339	1	1.13344	0.00855339	1
ENSMUSG00000037062	Sh3glb1	1.50991	-0.0116459	1	1.52313	0.0116459	1
ENSMUSG00000027304	Rtf1	1.23155	-0.0123069	1	1.24256	0.0123069	1
ENSMUSG00000006304	Arpc2	6.87437	-0.0124963	1	6.9454	0.0124963	1
ENSMUSG00000016559	H3f3b	12.7588	-0.0133544	1	12.8999	0.0133544	1
ENSMUSG00000089929	Bcl2a1b	2.74112	-0.0134542	1	2.77015	0.0134542	1
ENSMUSG00000045826	Ptprcap	5.84892	-0.0143366	1	5.91662	0.0143366	1
ENSMUSG00000028790	Khdrbs1	1.46909	-0.0149183	1	1.48528	0.0149183	1
ENSMUSG00000060675	Pla2g16	1.92377	-0.0154185	1	1.94623	0.0154185	1
ENSMUSG00000056851	Pcbp2	3.0797	-0.0157589	1	3.11753	0.0157589	1
ENSMUSG00000028034	Fubp1	1.81771	-0.0193058	1	1.84379	0.0193058	1
ENSMUSG00000031622	Sin3b	1.10675	-0.0198364	1	1.12231	0.0198364	1
ENSMUSG00000076498	Trbc2	12.7795	-0.0201945	1	12.9823	0.0201945	1
ENSMUSG00000030057	Cnbp	2.29447	-0.0242674	1	2.33592	0.0242674	1
ENSMUSG00000074129	Rpl13a	7.79611	-0.0249525	1	7.94524	0.0249525	1
ENSMUSG00000024608	Rps14	29.0415	-0.026517	1	29.6343	0.026517	1
ENSMUSG00000005610	Eif4g2	3.30252	-0.0268992	1	3.36916	0.0268992	1
ENSMUSG00000028465	Tln1	3.45475	-0.0280099	1	3.52726	0.0280099	1
ENSMUSG00000041959	S100a10	6.51036	-0.0286167	1	6.65147	0.0286167	1
ENSMUSG00000033940	Brk1	1.36337	-0.0289569	1	1.39175	0.0289569	1
ENSMUSG00000024725	Ostf1	2.57484	-0.0300302	1	2.63208	0.0300302	1
ENSMUSG00000009549	Srp14	2.47413	-0.0303634	1	2.52965	0.0303634	1
ENSMUSG00000099974	Bcl2a1d	1.83009	-0.0353867	1	1.8772	0.0353867	1
ENSMUSG00000022831	Hcls1	1.62399	-0.0354427	1	1.66565	0.0354427	1
ENSMUSG00000020485	Supt4a	1.75581	-0.0358276	1	1.80149	0.0358276	1
ENSMUSG00000058600	Rpl30	34.058	-0.0365649	1	34.9965	0.0365649	1
ENSMUSG00000041203	Trir	1.83845	-0.0373308	1	1.88833	0.0373308	1
ENSMUSG00000000682	Cd52	37.7002	-0.0384102	1	38.7887	0.0384102	1
ENSMUSG00000021794	Glud1	1.38043	-0.0384113	1	1.41847	0.0384113	1
ENSMUSG00000028603	Scp2	1.13486	-0.0397043	1	1.16685	0.0397043	1
ENSMUSG00000031628	Casp3	1.90905	-0.0412621	1	1.96627	0.0412621	1
ENSMUSG00000057110	Cntrl	1.78927	-0.0420512	1	1.84379	0.0420512	1
ENSMUSG00000015575	Atp6v0e	1.96826	-0.0437659	1	2.03085	0.0437659	1
ENSMUSG00000021427	Ssr1	0.986642	-0.0445809	1	1.01765	0.0445809	1
ENSMUSG00000002881	Nab1	0.997348	-0.0446802	1	1.02878	0.0446802	1
ENSMUSG00000020190	Mknk2	0.977274	-0.0456844	1	1.00874	0.0456844	1
ENSMUSG00000022336	Eif3e	3.06799	-0.0477827	1	3.17542	0.0477827	1
ENSMUSG00000022285	Ywhaz	4.15701	-0.0481741	1	4.30441	0.0481741	1
ENSMUSG00000098112	Bin2	1.02244	-0.0487933	1	1.05773	0.0487933	1
ENSMUSG00000068523	Gng5	3.0332	-0.0489912	1	3.14202	0.0489912	1
ENSMUSG00000041736	Tspo	2.5454	-0.0490566	1	2.63654	0.0490566	1
ENSMUSG00000031029	Eif3f	4.44006	-0.0497987	1	4.60281	0.0497987	1
ENSMUSG00000032239	Rp9	1.28441	-0.051398	1	1.33163	0.051398	1
ENSMUSG00000020152	Actr2	3.1891	-0.0523206	1	3.31126	0.0523206	1
ENSMUSG00000004455	Ppp1cc	1.68589	-0.0547202	1	1.7525	0.0547202	1
ENSMUSG00000040659	Efhd2	2.26068	-0.0552554	1	2.35151	0.0552554	1
ENSMUSG00000022982	Sod1	1.46273	-0.0553213	1	1.52091	0.0553213	1
ENSMUSG00000057322	Rpl38	31.3517	-0.0560658	1	32.6539	0.0560658	1
ENSMUSG00000033220	Rac2	7.49266	-0.0561216	1	7.80272	0.0561216	1
ENSMUSG00000017421	Zfp207	1.30549	-0.0636035	1	1.36503	0.0636035	1
ENSMUSG00000000486	2022-09-01	2.34967	-0.0636299	1	2.45839	0.0636299	1
ENSMUSG00000074886	Grk6	0.96088	-0.0637131	1	1.00429	0.0637131	1
ENSMUSG00000035530	Eif1	12.3917	-0.063904	1	12.9756	0.063904	1
ENSMUSG00000027835	Pdcd10	1.31954	-0.0668376	1	1.38285	0.0668376	1
ENSMUSG00000021264	Yy1	1.08601	-0.0669847	1	1.1379	0.0669847	1
ENSMUSG00000018340	Anxa6	2.92446	-0.0717142	1	3.07744	0.0717142	1
ENSMUSG00000062270	Morf4l1	3.08271	-0.0718829	1	3.24445	0.0718829	1
ENSMUSG00000028410	Dnaja1	2.53904	-0.0720126	1	2.67217	0.0720126	1
ENSMUSG00000007891	Ctsd	4.64247	-0.0727874	1	4.89006	0.0727874	1
ENSMUSG00000021591	Glrx	1.32456	-0.0729133	1	1.39398	0.0729133	1
ENSMUSG00000031807	Pgls	1.09772	-0.0738847	1	1.15571	0.0738847	1
ENSMUSG00000025809	Itgb1	1.51994	-0.0759847	1	1.6033	0.0759847	1
ENSMUSG00000059923	Grb2	1.17735	-0.0772211	1	1.24256	0.0772211	1
ENSMUSG00000042323	Pbrm1	1.62567	-0.0831883	1	1.72355	0.0831883	1
ENSMUSG00000008683	Rps15a	53.7059	-0.0831904	1	56.9995	0.0831904	1
ENSMUSG00000024146	Cript	1.07698	-0.084656	1	1.14235	0.084656	1
ENSMUSG00000020349	Ppp2ca	1.37173	-0.0854674	1	1.45633	0.0854674	1
ENSMUSG00000030824	Nucb1	1.24593	-0.0855975	1	1.32272	0.0855975	1
ENSMUSG00000022283	Pabpc1	8.03633	-0.0863826	1	8.54648	0.0863826	1
ENSMUSG00000022584	Ly6c2	3.39921	-0.0873456	1	3.61633	0.0873456	1
ENSMUSG00000000982	Ccl3	4.29285	-0.0900425	1	4.57608	0.0900425	1
ENSMUSG00000025366	Esyt1	1.89968	-0.0917624	1	2.02639	0.0917624	1
ENSMUSG00000019158	Tmem160	1.93079	-0.0918892	1	2.05979	0.0918892	1
ENSMUSG00000020120	Plek	1.95354	-0.0951051	1	2.08874	0.0951051	1
ENSMUSG00000020923	Ubtf	1.05623	-0.0957656	0.99761	1.12899	0.0957656	0.99761
ENSMUSG00000073155	1810058I24Rik	1.01843	-0.0962878	0.997549	1.08891	0.0962878	0.997549
ENSMUSG00000055170	Ifng	3.78698	-0.0965973	1	4.05501	0.0965973	1
ENSMUSG00000050379	2022-09-06	1.22184	-0.0966827	0.996448	1.30713	0.0966827	0.996448
ENSMUSG00000031506	Ptpn7	1.15326	-0.0992734	0.992008	1.23588	0.0992734	0.992008
ENSMUSG00000024513	Mbd2	1.73942	-0.101826	0.986863	1.86829	0.101826	0.986863
ENSMUSG00000021939	Ctsb	1.60559	-0.104828	0.98554	1.728	0.104828	0.98554
ENSMUSG00000022443	Myh9	5.70573	-0.108597	1	6.16157	0.108597	1
ENSMUSG00000028797	Tmem234	1.44868	-0.110824	0.979891	1.56544	0.110824	0.979891
ENSMUSG00000029202	Pds5a	1.15091	-0.112547	0.976811	1.24478	0.112547	0.976811
ENSMUSG00000046722	Cdc42se1	1.18103	-0.113433	0.976046	1.27819	0.113433	0.976046
ENSMUSG00000026305	Lrrfip1	1.37374	-0.116024	0.975741	1.48973	0.116024	0.975741
ENSMUSG00000020340	Cyfip2	1.41355	-0.117252	0.975395	1.53427	0.117252	0.975395
ENSMUSG00000001025	S100a6	29.3681	-0.117325	1	31.9146	0.117325	1
ENSMUSG00000022858	Tra2b	2.53703	-0.118094	1	2.75678	0.118094	1
ENSMUSG00000055447	Cd47	3.31624	-0.118548	1	3.6052	0.118548	1
ENSMUSG00000034868	Myl12b	3.04123	-0.119842	1	3.30903	0.119842	1
ENSMUSG00000042406	Atf4	0.9843	-0.121694	0.971795	1.07109	0.121694	0.971795
ENSMUSG00000032640	Chsy1	1.33961	-0.121842	0.970733	1.45856	0.121842	0.970733
ENSMUSG00000032966	Fkbp1a	2.35737	-0.12276	1	2.56973	0.12276	1
ENSMUSG00000024054	Smchd1	2.39752	-0.123168	1	2.61427	0.123168	1
ENSMUSG00000068798	Rap1a	2.32257	-0.124085	1	2.5341	0.124085	1
ENSMUSG00000010406	Mrpl52	2.96829	-0.125455	1	3.24223	0.125455	1
ENSMUSG00000024014	Pim1	2.09875	-0.127934	1	2.29584	0.127934	1
ENSMUSG00000022378	Fam49b	2.07064	-0.129091	1	2.26689	0.129091	1
ENSMUSG00000058216	Gstp3	0.944152	-0.12995	0.960093	1.03324	0.12995	0.960093
ENSMUSG00000091896	Ube2d2a	1.07965	-0.130734	0.957236	1.18243	0.130734	0.957236
ENSMUSG00000060126	Tpt1	52.823	-0.131305	0.9997	57.9637	0.131305	0.9997
ENSMUSG00000068240	Gm11808	2.23358	-0.131491	1	2.44949	0.131491	1
ENSMUSG00000064351	mt-Co1	65.4947	-0.134093	0.996985	72.0082	0.134093	0.996985
ENSMUSG00000053560	Ier2	1.82808	-0.134453	1	2.00858	0.134453	1
ENSMUSG00000063870	Chd4	2.5658	-0.135205	0.99761	2.82136	0.135205	0.99761
ENSMUSG00000030265	Kras	0.944486	-0.141796	0.941154	1.04214	0.141796	0.941154
ENSMUSG00000070544	Top1	2.07633	-0.142025	0.988976	2.29361	0.142025	0.988976
ENSMUSG00000038366	Lasp1	1.35099	-0.142263	0.938305	1.49196	0.142263	0.938305
ENSMUSG00000026701	Prdx6	1.99001	-0.143272	0.986958	2.20008	0.143272	0.986958
ENSMUSG00000027540	Ptpn1	1.39916	-0.144498	0.937907	1.54763	0.144498	0.937907
ENSMUSG00000041028	Ghitm	0.938464	-0.144856	0.938305	1.03769	0.144856	0.938305
ENSMUSG00000024096	Ralbp1	1.22753	-0.145341	0.937702	1.35835	0.145341	0.937702
ENSMUSG00000024949	Sf1	1.06025	-0.148733	0.934168	1.17575	0.148733	0.934168
ENSMUSG00000028820	Sfpq	3.06364	-0.153202	0.975741	3.41147	0.153202	0.975741
ENSMUSG00000101609	Kcnq1ot1	0.979281	-0.155756	0.930456	1.09113	0.155756	0.930456
ENSMUSG00000060739	Nsa2	4.14162	-0.157827	0.974117	4.6273	0.157827	0.974117
ENSMUSG00000024335	Brd2	1.17902	-0.157922	0.921213	1.31604	0.157922	0.921213
ENSMUSG00000047126	Cltc	1.46441	-0.159382	0.917448	1.6367	0.159382	0.917448
ENSMUSG00000075706	Gpx4	1.33459	-0.162021	0.913004	1.49419	0.162021	0.913004
ENSMUSG00000004207	Psap	1.536	-0.163159	0.914125	1.72132	0.163159	0.914125
ENSMUSG00000025016	Tm9sf3	1.40017	-0.166086	0.905626	1.57212	0.166086	0.905626
ENSMUSG00000056917	Sipa1	1.08066	-0.166868	0.906246	1.21361	0.166868	0.906246
ENSMUSG00000036835	Psenen	1.48046	-0.168911	0.902375	1.66565	0.168911	0.902375
ENSMUSG00000028656	Cap1	1.86455	-0.17155	0.954352	2.1021	0.17155	0.954352
ENSMUSG00000063316	Rpl27	12.1562	-0.171753	0.949453	13.7171	0.171753	0.949453
ENSMUSG00000039968	Rsbn1l	1.11579	-0.172631	0.897199	1.25814	0.172631	0.897199
ENSMUSG00000022185	Acin1	1.51827	-0.174305	0.892302	1.71464	0.174305	0.892302
ENSMUSG00000023010	Tmbim6	2.84082	-0.176841	0.943953	3.21551	0.176841	0.943953
ENSMUSG00000050628	Ubald2	1.11645	-0.179393	0.891206	1.26483	0.179393	0.891206
ENSMUSG00000056737	Capg	1.51827	-0.179907	0.891206	1.72132	0.179907	0.891206
ENSMUSG00000022175	Lrp10	1.31184	-0.180365	0.889662	1.48751	0.180365	0.889662
ENSMUSG00000037475	Thoc2	1.04151	-0.182606	0.889662	1.18243	0.182606	0.889662
ENSMUSG00000032504	Pdcd6ip	1.29746	-0.183272	0.887034	1.47414	0.183272	0.887034
ENSMUSG00000020745	Pafah1b1	1.80198	-0.183667	0.938305	2.04866	0.183667	0.938305
ENSMUSG00000041645	Ddx24	1.41255	-0.183679	0.885942	1.60553	0.183679	0.885942
ENSMUSG00000044258	Ctla2a	3.66453	-0.184611	0.938305	4.17081	0.184611	0.938305
ENSMUSG00000002257	Def6	0.941475	-0.185847	0.886489	1.07109	0.185847	0.886489
ENSMUSG00000021282	Eif5	1.65912	-0.187071	0.880267	1.89056	0.187071	0.880267
ENSMUSG00000024002	Brd4	1.2901	-0.187119	0.8827	1.46969	0.187119	0.8827
ENSMUSG00000022781	Pak2	2.30718	-0.187137	0.933626	2.62986	0.187137	0.933626
ENSMUSG00000039001	Rps21	36.936	-0.187273	0.929304	42.1334	0.187273	0.929304
ENSMUSG00000003037	Rab8a	1.28641	-0.189056	0.879924	1.46746	0.189056	0.879924
ENSMUSG00000020671	Rab10	1.30114	-0.190026	0.877559	1.48528	0.190026	0.877559
ENSMUSG00000035199	Arl6ip5	1.0124	-0.190571	0.878775	1.15571	0.190571	0.878775
ENSMUSG00000027863	Cd2	2.58019	-0.191665	0.927278	2.95052	0.191665	0.927278
ENSMUSG00000046330	Rpl37a	47.7168	-0.192994	0.920909	54.648	0.192994	0.920909
ENSMUSG00000070372	Capza1	1.8428	-0.194566	0.924069	2.11101	0.194566	0.924069
ENSMUSG00000030056	Isy1	0.980285	-0.194839	0.873128	1.12231	0.194839	0.873128
ENSMUSG00000004040	Stat3	2.66852	-0.195462	0.922805	3.05963	0.195462	0.922805
ENSMUSG00000022587	Ly6e	3.69129	-0.197026	0.920031	4.23761	0.197026	0.920031
ENSMUSG00000022108	Itm2b	3.61033	-0.199162	0.914194	4.15076	0.199162	0.914194
ENSMUSG00000020612	Prkar1a	2.90138	-0.199346	0.914385	3.33575	0.199346	0.914385
ENSMUSG00000020594	Pum2	1.28006	-0.202743	0.857392	1.47414	0.202743	0.857392
ENSMUSG00000007850	Hnrnph1	1.67384	-0.204562	0.854842	1.93064	0.204562	0.854842
ENSMUSG00000031347	Cetn2	0.957869	-0.205163	0.856598	1.1045	0.205163	0.856598
ENSMUSG00000098178	Gm42418	83.453	-0.207211	0.905891	96.5231	0.207211	0.905891
ENSMUSG00000030795	Fus	3.60497	-0.207477	0.901084	4.16858	0.207477	0.901084
ENSMUSG00000038274	Fau	50.9721	-0.20825	0.895734	58.997	0.20825	0.895734
ENSMUSG00000031513	Leprotl1	2.40521	-0.210119	0.897898	2.78573	0.210119	0.897898
ENSMUSG00000026740	Dnajc1	0.99601	-0.211339	0.84583	1.15348	0.211339	0.84583
ENSMUSG00000000346	Dazap2	1.9154	-0.21146	0.897084	2.22012	0.21146	0.897084
ENSMUSG00000094483	Purb	2.12016	-0.211895	0.89657	2.45839	0.211895	0.89657
ENSMUSG00000029322	Plac8	2.16968	-0.212146	0.914194	2.51629	0.212146	0.914194
ENSMUSG00000029131	Dnajb6	1.93916	-0.212353	0.895705	2.24907	0.212353	0.895705
ENSMUSG00000032011	Thy1	7.81752	-0.212984	0.891951	9.07646	0.212984	0.891951
ENSMUSG00000038642	Ctss	1.13051	-0.21364	0.845617	1.31159	0.21364	0.845617
ENSMUSG00000024969	Mark2	1.01541	-0.213769	0.842302	1.17798	0.213769	0.842302
ENSMUSG00000052681	Rap1b	2.28979	-0.213836	0.892302	2.65881	0.213836	0.892302
ENSMUSG00000060131	Atp8b4	1.05891	-0.214567	0.842853	1.2292	0.214567	0.842853
ENSMUSG00000015961	Adss	0.987645	-0.215138	0.841982	1.1468	0.215138	0.841982
ENSMUSG00000050732	Vamp8	2.06897	-0.215469	0.891951	2.40495	0.215469	0.891951
ENSMUSG00000026466	Tor1aip1	1.09605	-0.218623	0.835357	1.27596	0.218623	0.835357
ENSMUSG00000024858	Grk2	1.78057	-0.219586	0.889662	2.07538	0.219586	0.889662
ENSMUSG00000026475	Rgs16	2.79599	-0.219619	0.891951	3.26004	0.219619	0.891951
ENSMUSG00000006740	Kif5b	1.91139	-0.221697	0.887671	2.23126	0.221697	0.887671
ENSMUSG00000026159	Agfg1	1.89801	-0.221728	0.888506	2.21567	0.221728	0.888506
ENSMUSG00000026655	Fam107b	1.55808	-0.224101	0.831605	1.82153	0.224101	0.831605
ENSMUSG00000057411	Fam173a	0.878576	-0.224425	0.834284	1.02656	0.224425	0.834284
ENSMUSG00000030560	Ctsc	0.887944	-0.224659	0.834284	1.03769	0.224659	0.834284
ENSMUSG00000043931	Gimap7	1.49987	-0.225187	0.832587	1.75472	0.225187	0.832587
ENSMUSG00000010608	Rbm25	2.54874	-0.225584	0.882195	2.98392	0.225584	0.882195
ENSMUSG00000030413	Pglyrp1	2.03919	-0.225664	0.884289	2.38713	0.225664	0.884289
ENSMUSG00000037236	Matr3	1.53734	-0.225709	0.829949	1.79926	0.225709	0.829949
ENSMUSG00000063882	Uqcrh	8.90621	-0.232191	0.866785	10.4793	0.232191	0.866785
ENSMUSG00000038095	Sbno1	1.2292	-0.232644	0.825376	1.4452	0.232644	0.825376
ENSMUSG00000026285	Pdcd1	1.90336	-0.233511	0.872581	2.24017	0.233511	0.872581
ENSMUSG00000023169	Slc38a1	1.77455	-0.233721	0.872298	2.08874	0.233721	0.872298
ENSMUSG00000040242	Fgfr1op2	1.35299	-0.233768	0.822117	1.59217	0.233768	0.822117
ENSMUSG00000043004	Gng2	2.18507	-0.23474	0.867076	2.57419	0.23474	0.867076
ENSMUSG00000031812	Map1lc3b	1.59489	-0.235515	0.819599	1.87942	0.235515	0.819599
ENSMUSG00000022014	Epsti1	1.96458	-0.237134	0.865711	2.3181	0.237134	0.865711
ENSMUSG00000034786	Gpsm3	1.30549	-0.23822	0.815625	1.54095	0.23822	0.815625
ENSMUSG00000030536	Iqgap1	3.58423	-0.240999	0.856014	4.24206	0.240999	0.856014
ENSMUSG00000075602	Ly6a	6.75226	-0.241595	0.856555	7.99646	0.241595	0.856555
ENSMUSG00000032870	Smap2	1.0482	-0.242208	0.813752	1.24033	0.242208	0.813752
ENSMUSG00000055805	Fmnl1	1.44165	-0.243367	0.808023	1.70796	0.243367	0.808023
ENSMUSG00000018819	Lsp1	3.62337	-0.243383	0.852389	4.29551	0.243383	0.852389
ENSMUSG00000040225	Prrc2c	3.09509	-0.245451	0.849162	3.67423	0.245451	0.849162
ENSMUSG00000063511	Snrnp70	2.35971	-0.245713	0.850029	2.80132	0.245713	0.850029
ENSMUSG00000087687	Pet100	1.16463	-0.246947	0.806475	1.38285	0.246947	0.806475
ENSMUSG00000004364	Cul3	0.879914	-0.246998	0.80788	1.04437	0.246998	0.80788
ENSMUSG00000028821	Syf2	0.950508	-0.24787	0.806136	1.12899	0.24787	0.806136
ENSMUSG00000020074	Ccar1	0.977608	-0.249309	0.805939	1.16239	0.249309	0.805939
ENSMUSG00000040459	Arglu1	1.44801	-0.250111	0.799179	1.72355	0.250111	0.799179
ENSMUSG00000021451	Sema4d	1.56645	-0.251186	0.796987	1.86606	0.251186	0.796987
ENSMUSG00000068227	Il2rb	6.96036	-0.25142	0.838208	8.2993	0.25142	0.838208
ENSMUSG00000028165	Cisd2	0.974932	-0.253263	0.799527	1.16239	0.253263	0.799527
ENSMUSG00000046034	Otulin	0.931773	-0.253681	0.797798	1.11118	0.253681	0.797798
ENSMUSG00000008348	Ubc	2.82944	-0.255631	0.834284	3.38252	0.255631	0.834284
ENSMUSG00000063406	Tmed5	1.83176	-0.25695	0.834284	2.19118	0.25695	0.834284
ENSMUSG00000009687	Fxyd5	8.49703	-0.257428	0.834199	10.1743	0.257428	0.834199
ENSMUSG00000090266	Mettl23	1.24359	-0.259583	0.78585	1.48973	0.259583	0.78585
ENSMUSG00000032094	Cd3d	9.81054	-0.260316	0.831605	11.7709	0.260316	0.831605
ENSMUSG00000058655	Eif4b	1.13519	-0.260493	0.784911	1.36058	0.260493	0.784911
ENSMUSG00000025982	Sf3b1	2.90104	-0.260752	0.832587	3.4805	0.260752	0.832587
ENSMUSG00000061755	Bod1l	0.975266	-0.26102	0.786367	1.16907	0.26102	0.786367
ENSMUSG00000016495	Plgrkt	0.943148	-0.261919	0.784911	1.13122	0.261919	0.784911
ENSMUSG00000033685	Ucp2	2.53904	-0.261952	0.832587	3.0485	0.261952	0.832587
ENSMUSG00000086503	Xist	8.55524	-0.262964	0.82921	10.2834	0.262964	0.82921
ENSMUSG00000022450	Ndufa6	2.21718	-0.263931	0.830371	2.66549	0.263931	0.830371
ENSMUSG00000036943	Rab8b	1.30983	-0.264317	0.775186	1.57435	0.264317	0.775186
ENSMUSG00000019188	H13	1.13285	-0.265827	0.77543	1.3628	0.265827	0.77543
ENSMUSG00000029860	Zyx	2.11046	-0.266028	0.828397	2.54078	0.266028	0.828397
ENSMUSG00000026878	Rab14	1.16564	-0.270995	0.766111	1.40734	0.270995	0.766111
ENSMUSG00000042682	Selenok	1.73607	-0.271472	0.822495	2.09765	0.271472	0.822495
ENSMUSG00000021039	Snw1	0.899319	-0.272713	0.767292	1.08668	0.272713	0.767292
ENSMUSG00000001472	Tcf25	1.40853	-0.27313	0.765897	1.70351	0.27313	0.765897
ENSMUSG00000056342	Usp34	1.21448	-0.274232	0.765897	1.46969	0.274232	0.765897
ENSMUSG00000000409	Lck	3.02818	-0.274356	0.816588	3.66755	0.274356	0.816588
ENSMUSG00000024425	Ndfip1	1.52965	-0.275124	0.763252	1.8527	0.275124	0.763252
ENSMUSG00000017843	Ppp2r5c	1.0482	-0.275434	0.76497	1.26928	0.275434	0.76497
ENSMUSG00000024248	Cox7a2l	2.50926	-0.275807	0.815625	3.04182	0.275807	0.815625
ENSMUSG00000030263	Lrmp	0.867201	-0.277166	0.765897	1.05105	0.277166	0.765897
ENSMUSG00000037608	Bclaf1	1.8592	-0.277368	0.815625	2.25575	0.277368	0.815625
ENSMUSG00000078920	Ifi47	1.45136	-0.278086	0.761317	1.7614	0.278086	0.761317
ENSMUSG00000022961	Son	3.75887	-0.278147	0.810736	4.56495	0.278147	0.810736
ENSMUSG00000043131	Mob1a	1.39716	-0.279164	0.760857	1.69683	0.279164	0.760857
ENSMUSG00000041112	Elmo1	0.838428	-0.279334	0.763252	1.01765	0.279334	0.763252
ENSMUSG00000026626	Ppp2r5a	1.00973	-0.280546	0.761317	1.22697	0.280546	0.761317
ENSMUSG00000033467	Crlf2	1.14857	-0.280823	0.761317	1.39621	0.280823	0.761317
ENSMUSG00000065954	Tacc1	2.17402	-0.281407	0.808397	2.64544	0.281407	0.808397
ENSMUSG00000018501	Ncor1	2.19945	-0.281522	0.808023	2.67662	0.281522	0.808023
ENSMUSG00000026117	Zap70	1.69024	-0.28382	0.807031	2.05979	0.28382	0.807031
ENSMUSG00000024576	Csnk1a1	2.67387	-0.28404	0.805343	3.26004	0.28404	0.805343
ENSMUSG00000011960	Ccnt1	0.823707	-0.285854	0.758797	1.00429	0.285854	0.758797
ENSMUSG00000045827	Serpinb9	2.26737	-0.287162	0.807031	2.77015	0.287162	0.807031
ENSMUSG00000028249	Sdcbp	1.13519	-0.288508	0.751018	1.3873	0.288508	0.751018
ENSMUSG00000015165	Hnrnpl	2.24729	-0.289523	0.797164	2.7501	0.289523	0.797164
ENSMUSG00000025220	Mgea5	0.836086	-0.289654	0.753699	1.0221	0.289654	0.753699
ENSMUSG00000063410	Stk24	1.15058	-0.292023	0.745174	1.40957	0.292023	0.745174
ENSMUSG00000022148	Fyb	2.42763	-0.292581	0.791784	2.97724	0.292581	0.791784
ENSMUSG00000052142	Rasal3	0.930434	-0.292785	0.744863	1.14012	0.292785	0.744863
ENSMUSG00000009585	Apobec3	1.96458	-0.294143	0.791148	2.41163	0.294143	0.791148
ENSMUSG00000029552	Tes	1.38511	-0.295429	0.736471	1.70128	0.295429	0.736471
ENSMUSG00000024910	Ctsw	3.08338	-0.298197	0.781817	3.7967	0.298197	0.781817
ENSMUSG00000039195	1110008P14Rik	0.834748	-0.298223	0.741075	1.02656	0.298223	0.741075
ENSMUSG00000051124	Gimap9	0.879914	-0.298259	0.738504	1.08223	0.298259	0.738504
ENSMUSG00000029922	Mkrn1	0.971921	-0.29852	0.736153	1.19579	0.29852	0.736153
ENSMUSG00000027706	Sec62	1.87793	-0.299431	0.782135	2.31365	0.299431	0.782135
ENSMUSG00000029822	Osbpl3	1.00136	-0.300362	0.733116	1.23365	0.300362	0.733116
ENSMUSG00000050912	Tmem123	0.851476	-0.303556	0.731095	1.05105	0.303556	0.731095
ENSMUSG00000034165	Ccnd3	1.00605	-0.303992	0.724439	1.24256	0.303992	0.724439
ENSMUSG00000025862	Stag2	0.928427	-0.304312	0.725651	1.1468	0.304312	0.725651
ENSMUSG00000018567	Gabarap	2.42495	-0.304915	0.770263	2.99951	0.304915	0.770263
ENSMUSG00000017707	Serinc3	1.99269	-0.30655	0.770747	2.4673	0.30655	0.770747
ENSMUSG00000020275	Rel	0.861179	-0.30841	0.731156	1.06664	0.30841	0.731156
ENSMUSG00000028788	Ptp4a2	2.70866	-0.309037	0.765897	3.36025	0.309037	0.765897
ENSMUSG00000041846	Ppp4r3a	0.86787	-0.309221	0.716943	1.07555	0.309221	0.716943
ENSMUSG00000027630	Tbl1xr1	0.970582	-0.311194	0.715497	1.2047	0.311194	0.715497
ENSMUSG00000024308	Tapbp	2.18172	-0.313443	0.763124	2.71448	0.313443	0.763124
ENSMUSG00000022864	D16Ertd472e	1.96726	-0.314629	0.763252	2.44949	0.314629	0.763252
ENSMUSG00000073411	H2-D1	13.6614	-0.314694	0.758636	17.0217	0.314694	0.758636
ENSMUSG00000020091	Eif4ebp2	0.851811	-0.315139	0.711634	1.05996	0.315139	0.711634
ENSMUSG00000021413	Prpf4b	1.38478	-0.316374	0.706767	1.72577	0.316374	0.706767
ENSMUSG00000024290	Rock1	1.96659	-0.31643	0.761317	2.45171	0.31643	0.761317
ENSMUSG00000032300	1700017B05Rik	1.20612	-0.316572	0.708066	1.50309	0.316572	0.708066
ENSMUSG00000070691	Runx3	4.19649	-0.317452	0.758636	5.23745	0.317452	0.758636
ENSMUSG00000053044	Cd8b1	8.47796	-0.31792	0.754914	10.5862	0.31792	0.754914
ENSMUSG00000032096	Arcn1	0.922405	-0.319278	0.706969	1.15126	0.319278	0.706969
ENSMUSG00000062210	Tnfaip8	0.99166	-0.319594	0.705793	1.2381	0.319594	0.705793
ENSMUSG00000075010	AW112010	32.7516	-0.319906	0.752132	40.9576	0.319906	0.752132
ENSMUSG00000026126	Ptpn18	5.89275	-0.320057	0.752437	7.3685	0.320057	0.752437
ENSMUSG00000021816	Ppp3cb	0.937795	-0.320265	0.702952	1.1713	0.320265	0.702952
ENSMUSG00000076928	Trac	5.63179	-0.325327	0.744838	7.06788	0.325327	0.744838
ENSMUSG00000041235	Chd7	1.83611	-0.326357	0.751018	2.30474	0.326357	0.751018
ENSMUSG00000052085	Dock8	1.32322	-0.327014	0.689047	1.6612	0.327014	0.689047
ENSMUSG00000031207	Msn	3.00743	-0.327392	0.742826	3.77889	0.327392	0.742826
ENSMUSG00000022000	Zc3h13	0.854153	-0.329213	0.69401	1.07332	0.329213	0.69401
ENSMUSG00000002033	Cd3g	11.1448	-0.331318	0.732611	14.0467	0.331318	0.732611
ENSMUSG00000030779	Rbbp6	1.08099	-0.333408	0.686171	1.3628	0.333408	0.686171
ENSMUSG00000039218	Srrm2	4.10181	-0.333723	0.729916	5.17732	0.333723	0.729916
ENSMUSG00000022372	Sla	1.58452	-0.337502	0.671473	2.00412	0.337502	0.671473
ENSMUSG00000029629	Phf14	0.820361	-0.338824	0.679658	1.03769	0.338824	0.679658
ENSMUSG00000057058	Skap1	2.13455	-0.33905	0.724467	2.70334	0.33905	0.724467
ENSMUSG00000027012	Dync1i2	1.10207	-0.340434	0.670309	1.39621	0.340434	0.670309
ENSMUSG00000005763	Cd247	1.24593	-0.340527	0.666333	1.5788	0.340527	0.666333
ENSMUSG00000028382	Ptbp3	2.8077	-0.340762	0.718535	3.56066	0.340762	0.718535
ENSMUSG00000018899	Irf1	1.90035	-0.342096	0.726333	2.41163	0.342096	0.726333
ENSMUSG00000030232	Aebp2	1.45236	-0.3447	0.660511	1.84602	0.3447	0.660511
ENSMUSG00000040247	Tbc1d10c	1.24225	-0.346824	0.660511	1.58103	0.346824	0.660511
ENSMUSG00000051457	Spn	2.03886	-0.347055	0.712821	2.59645	0.347055	0.712821
ENSMUSG00000027620	Rbm39	4.86027	-0.348271	0.708066	6.1972	0.348271	0.708066
ENSMUSG00000024456	Diaph1	1.92711	-0.349603	0.709551	2.45839	0.349603	0.709551
ENSMUSG00000025935	Tram1	1.57013	-0.350658	0.660511	2.00412	0.350658	0.660511
ENSMUSG00000029723	Tsc22d4	2.35034	-0.351063	0.707629	3.00173	0.351063	0.707629
ENSMUSG00000056999	Ide	0.795938	-0.351181	0.660511	1.01542	0.351181	0.660511
ENSMUSG00000029422	Rsrc2	1.52362	-0.35178	0.660511	1.94623	0.35178	0.660511
ENSMUSG00000000290	Itgb2	1.99168	-0.352104	0.707513	2.54524	0.352104	0.707513
ENSMUSG00000022462	Slc38a2	1.42158	-0.352822	0.660511	1.81707	0.352822	0.660511
ENSMUSG00000041408	Wapl	1.09404	-0.353277	0.660511	1.39843	0.353277	0.660511
ENSMUSG00000028760	Eif4g3	0.909691	-0.355908	0.660511	1.16462	0.355908	0.660511
ENSMUSG00000063015	Ccni	0.898316	-0.357441	0.660511	1.15126	0.357441	0.660511
ENSMUSG00000059248	2022-09-09	1.7073	-0.358444	0.697886	2.19118	0.358444	0.697886
ENSMUSG00000030002	Dusp11	1.34931	-0.361211	0.653165	1.73468	0.361211	0.653165
ENSMUSG00000036550	Cnot1	0.989318	-0.361341	0.656719	1.27151	0.361341	0.656719
ENSMUSG00000004612	Nkg7	23.8407	-0.361694	0.687162	30.6898	0.361694	0.687162
ENSMUSG00000020077	Srgn	9.67538	-0.361761	0.687929	12.4545	0.361761	0.687929
ENSMUSG00000034252	Senp6	0.968241	-0.361812	0.654999	1.24478	0.361812	0.654999
ENSMUSG00000068823	Csde1	1.83745	-0.362424	0.691766	2.36487	0.362424	0.691766
ENSMUSG00000085438	1700020I14Rik	1.07062	-0.363694	0.651597	1.37839	0.363694	0.651597
ENSMUSG00000010095	Slc3a2	1.59321	-0.365971	0.690332	2.05534	0.365971	0.690332
ENSMUSG00000025261	Huwe1	0.958538	-0.365995	0.649949	1.23588	0.365995	0.649949
ENSMUSG00000020124	Usp15	0.964895	-0.366804	0.649795	1.24478	0.366804	0.649795
ENSMUSG00000040699	Limd2	2.07767	-0.368476	0.682955	2.68553	0.368476	0.682955
ENSMUSG00000052296	Ppp6r1	0.932107	-0.372187	0.642931	1.20693	0.372187	0.642931
ENSMUSG00000037321	Tap1	2.41358	-0.372474	0.672614	3.12866	0.372474	0.672614
ENSMUSG00000037058	Paip2	1.04151	-0.372876	0.642068	1.34944	0.372876	0.642068
ENSMUSG00000056211	R3hdm1	0.91036	-0.373993	0.64274	1.18021	0.373993	0.64274
ENSMUSG00000040253	Gbp7	1.40586	-0.374153	0.636847	1.82375	0.374153	0.636847
ENSMUSG00000038213	Tapbpl	0.945824	-0.374834	0.640906	1.22697	0.374834	0.640906
ENSMUSG00000024073	Birc6	1.69894	-0.375744	0.67068	2.20676	0.375744	0.67068
ENSMUSG00000036180	Gatad2a	1.09571	-0.376085	0.635197	1.42293	0.376085	0.635197
ENSMUSG00000063358	Mapk1	0.981958	-0.377147	0.634891	1.27596	0.377147	0.634891
ENSMUSG00000048490	Nrip1	0.901996	-0.379131	0.638663	1.17353	0.379131	0.638663
ENSMUSG00000043991	Pura	0.854153	-0.382	0.631424	1.1134	0.382	0.631424
ENSMUSG00000015002	Efr3a	0.778875	-0.382432	0.630645	1.01542	0.382432	0.630645
ENSMUSG00000018930	Ccl4	17.2935	-0.382902	0.687162	22.5909	0.382902	0.687162
ENSMUSG00000070034	Sp110	1.31686	-0.38332	0.622471	1.71909	0.38332	0.622471
ENSMUSG00000026360	Rgs2	1.99537	-0.384327	0.664133	2.60759	0.384327	0.664133
ENSMUSG00000032322	Pstpip1	0.903	-0.385701	0.62443	1.18021	0.385701	0.62443
ENSMUSG00000019818	Cd164	1.34597	-0.386818	0.614686	1.7614	0.386818	0.614686
ENSMUSG00000048874	Phf3	1.11344	-0.388555	0.616572	1.45856	0.388555	0.616572
ENSMUSG00000021242	Npc2	1.94853	-0.388741	0.660511	2.55415	0.388741	0.660511
ENSMUSG00000027514	Zbp1	0.96891	-0.388879	0.620462	1.26928	0.388879	0.620462
ENSMUSG00000021262	Evl	0.902331	-0.392193	0.615371	1.18466	0.392193	0.615371
ENSMUSG00000076490	Trbc1	5.34372	-0.39241	0.660511	7.02557	0.39241	0.660511
ENSMUSG00000062939	Stat4	1.07932	-0.393311	0.609222	1.41847	0.393311	0.609222
ENSMUSG00000021877	Arf4	0.847127	-0.393912	0.613224	1.1134	0.393912	0.613224
ENSMUSG00000006731	B4galnt1	2.60361	-0.397288	0.652977	3.43373	0.397288	0.652977
ENSMUSG00000090019	Gimap1	2.1593	-0.39873	0.651597	2.85031	0.39873	0.651597
ENSMUSG00000000787	Ddx3x	1.85752	-0.398733	0.653165	2.45171	0.398733	0.653165
ENSMUSG00000090733	Rps27	27.8786	-0.399209	0.645041	36.8336	0.399209	0.645041
ENSMUSG00000037400	Atp11b	0.992329	-0.399211	0.601402	1.30936	0.399211	0.601402
ENSMUSG00000002107	Celf2	3.28044	-0.399464	0.648659	4.33336	0.399464	0.648659
ENSMUSG00000040990	Sh3kbp1	1.25898	-0.402647	0.593419	1.66565	0.402647	0.593419
ENSMUSG00000028822	Tmem50a	2.41692	-0.402942	0.645165	3.19992	0.402942	0.645165
ENSMUSG00000027782	Kpna4	0.774525	-0.40308	0.601026	1.02433	0.40308	0.601026
ENSMUSG00000032328	Tmem30a	1.27036	-0.405002	0.593196	1.68346	0.405002	0.593196
ENSMUSG00000050002	Idnk	0.790919	-0.406895	0.59382	1.04883	0.406895	0.59382
ENSMUSG00000024283	Wac	1.01709	-0.407099	0.592381	1.34944	0.407099	0.592381
ENSMUSG00000024811	Tnks2	0.756793	-0.408034	0.59382	1.00429	0.408034	0.59382
ENSMUSG00000086320	Gm12840	0.794934	-0.408734	0.633796	1.05551	0.408734	0.633796
ENSMUSG00000020132	Rab21	0.884598	-0.409948	0.590567	1.17575	0.409948	0.590567
ENSMUSG00000001289	Pfdn5	4.8586	-0.410643	0.63073	6.46887	0.410643	0.63073
ENSMUSG00000020530	Ggnbp2	1.09103	-0.411274	0.586901	1.45188	0.411274	0.586901
ENSMUSG00000031950	Gabarapl2	1.30314	-0.411429	0.584394	1.73468	0.411429	0.584394
ENSMUSG00000024339	Tap2	1.22753	-0.411912	0.582521	1.63447	0.411912	0.582521
ENSMUSG00000053253	Ndfip2	0.843112	-0.412236	0.587825	1.12231	0.412236	0.587825
ENSMUSG00000071076	Jund	6.0055	-0.412678	0.628923	8.00759	0.412678	0.628923
ENSMUSG00000075415	Fnbp1	1.47444	-0.41387	0.578286	1.96627	0.41387	0.578286
ENSMUSG00000060802	B2m	23.8437	-0.417056	0.616052	31.8945	0.417056	0.616052
ENSMUSG00000090394	4930523C07Rik	1.38444	-0.420713	0.573044	1.85493	0.420713	0.573044
ENSMUSG00000020390	Ube2b	1.36169	-0.421947	0.567199	1.82598	0.421947	0.567199
ENSMUSG00000025326	Ube3a	1.20177	-0.42274	0.5689	1.61221	0.42274	0.5689
ENSMUSG00000030745	Il21r	1.24794	-0.423036	0.567488	1.67456	0.423036	0.567488
ENSMUSG00000072620	Slfn2	1.87659	-0.425296	0.615174	2.52297	0.425296	0.615174
ENSMUSG00000051735	Rinl	1.58753	-0.426271	0.612147	2.13551	0.426271	0.612147
ENSMUSG00000020463	Ppp4r3b	0.920397	-0.427145	0.566194	1.2381	0.427145	0.566194
ENSMUSG00000040479	Dgkz	0.896643	-0.428129	0.56524	1.20693	0.428129	0.56524
ENSMUSG00000062604	Srpk2	1.16363	-0.428899	0.560607	1.56767	0.428899	0.560607
ENSMUSG00000049606	Zfp644	0.814339	-0.430538	0.56494	1.09781	0.430538	0.56494
ENSMUSG00000034595	Ppp1r18	1.78325	-0.431171	0.602063	2.40718	0.431171	0.602063
ENSMUSG00000023048	Prr13	1.96525	-0.431882	0.60087	2.65435	0.431882	0.60087
ENSMUSG00000054435	Gimap4	4.01348	-0.432381	0.596985	5.4245	0.432381	0.596985
ENSMUSG00000041763	Tpp2	1.06961	-0.433218	0.55383	1.4452	0.433218	0.55383
ENSMUSG00000025860	Xiap	0.818354	-0.43508	0.554305	1.10672	0.43508	0.554305
ENSMUSG00000028530	Jak1	2.87093	-0.435442	0.59382	3.888	0.435442	0.59382
ENSMUSG00000002699	Lcp2	1.32221	-0.435989	0.547058	1.79035	0.435989	0.547058
ENSMUSG00000033454	Zbtb1	0.743411	-0.436951	0.560607	1.00652	0.436951	0.560607
ENSMUSG00000072501	Phf20l1	1.27404	-0.438451	0.546361	1.728	0.438451	0.546361
ENSMUSG00000078578	Ube2d3	3.95192	-0.438606	0.590765	5.36437	0.438606	0.590765
ENSMUSG00000052040	Klf13	1.21214	-0.439891	0.545692	1.64561	0.439891	0.545692
ENSMUSG00000038179	Slamf7	1.14021	-0.441758	0.546042	1.54986	0.441758	0.546042
ENSMUSG00000014470	Rnf166	0.762146	-0.441877	0.546795	1.03546	0.441877	0.546795
ENSMUSG00000030557	Mef2a	1.20679	-0.44237	0.541457	1.64116	0.44237	0.541457
ENSMUSG00000035021	Baz1a	2.09306	-0.442549	0.592213	2.84808	0.442549	0.592213
ENSMUSG00000026103	Gls	1.69325	-0.443193	0.591319	2.30474	0.443193	0.591319
ENSMUSG00000035569	Ankrd11	2.53469	-0.444378	0.586247	3.45377	0.444378	0.586247
ENSMUSG00000000600	Krit1	1.15593	-0.444594	0.541639	1.57435	0.444594	0.541639
ENSMUSG00000018654	Ikzf1	1.86723	-0.445181	0.586145	2.54524	0.445181	0.586145
ENSMUSG00000005034	Prkacb	0.823707	-0.445815	0.542928	1.12231	0.445815	0.542928
ENSMUSG00000014956	Ppp1cb	0.878576	-0.446817	0.540837	1.19802	0.446817	0.540837
ENSMUSG00000056116	H2-T22	1.5805	-0.447619	0.583757	2.15777	0.447619	0.583757
ENSMUSG00000045193	Cirbp	0.793261	-0.447766	0.541172	1.08223	0.447766	0.541172
ENSMUSG00000035851	Ythdc1	1.27069	-0.449651	0.534769	1.73691	0.449651	0.534769
ENSMUSG00000029227	Fip1l1	0.857164	-0.449918	0.53701	1.1713	0.449918	0.53701
ENSMUSG00000027009	Itga4	1.52262	-0.449956	0.593196	2.08206	0.449956	0.593196
ENSMUSG00000040940	Arhgef1	1.64373	-0.450762	0.5778	2.24907	0.450762	0.5778
ENSMUSG00000028522	Mier1	1.79462	-0.451038	0.57801	2.45617	0.451038	0.57801
ENSMUSG00000064215	Ifi27	0.737388	-0.451862	0.541457	1.00874	0.451862	0.541457
ENSMUSG00000034390	Cmip	0.811997	-0.452108	0.537603	1.11118	0.452108	0.537603
ENSMUSG00000036461	Elf1	1.90035	-0.45224	0.575364	2.60314	0.45224	0.575364
ENSMUSG00000028071	Sh2d2a	5.15168	-0.452504	0.571241	7.0612	0.452504	0.571241
ENSMUSG00000007817	Zmiz1	0.773856	-0.453549	0.536412	1.05996	0.453549	0.536412
ENSMUSG00000030165	Klrd1	8.66298	-0.45606	0.564362	11.9045	0.45606	0.564362
ENSMUSG00000025085	Ablim1	2.97565	-0.457019	0.56494	4.09064	0.457019	0.56494
ENSMUSG00000032410	Xrn1	0.746087	-0.457025	0.534513	1.02433	0.457025	0.534513
ENSMUSG00000004535	Tax1bp1	1.81303	-0.457082	0.568859	2.49179	0.457082	0.568859
ENSMUSG00000024603	Dctn4	0.813001	-0.458957	0.530395	1.11786	0.458957	0.530395
ENSMUSG00000028381	Ugcg	2.88565	-0.459109	0.563758	3.97262	0.459109	0.563758
ENSMUSG00000029817	Tra2a	1.6899	-0.461283	0.5641	2.32924	0.461283	0.5641
ENSMUSG00000026786	Apbb1ip	0.919728	-0.461479	0.52188	1.26705	0.461479	0.52188
ENSMUSG00000045962	Wnk1	4.03757	-0.463453	0.55383	5.57592	0.463453	0.55383
ENSMUSG00000031229	Atrx	2.53235	-0.465102	0.554305	3.50054	0.465102	0.554305
ENSMUSG00000036698	Ago2	0.857498	-0.465688	0.516383	1.18466	0.465688	0.516383
ENSMUSG00000020076	Ddx50	0.883929	-0.467203	0.516383	1.22252	0.467203	0.516383
ENSMUSG00000021458	2010111I01Rik	0.907684	-0.467778	0.516383	1.25592	0.467778	0.516383
ENSMUSG00000035011	Zbtb7a	0.806979	-0.469679	0.516383	1.11786	0.469679	0.516383
ENSMUSG00000030213	Atf7ip	0.933111	-0.470702	0.516383	1.29377	0.470702	0.516383
ENSMUSG00000035247	Hectd1	1.56879	-0.471669	0.547877	2.17782	0.471669	0.547877
ENSMUSG00000024696	Lpxn	0.739396	-0.473142	0.516383	1.02656	0.473142	0.516383
ENSMUSG00000021108	Prkch	1.70764	-0.473526	0.546018	2.37377	0.473526	0.546018
ENSMUSG00000003226	Ranbp2	1.22385	-0.473959	0.516383	1.70128	0.473959	0.516383
ENSMUSG00000026288	Inpp5d	0.980285	-0.474442	0.516383	1.3628	0.474442	0.516383
ENSMUSG00000021886	Gpr65	1.09504	-0.474998	0.516383	1.52313	0.474998	0.516383
ENSMUSG00000038128	Camk4	1.0211	-0.475537	0.516383	1.4207	0.475537	0.516383
ENSMUSG00000026832	Cytip	2.07432	-0.476777	0.541167	2.89039	0.476777	0.541167
ENSMUSG00000025997	Ikzf2	1.0917	-0.477304	0.52188	1.52091	0.477304	0.52188
ENSMUSG00000029068	Ccnl2	0.747425	-0.479261	0.516383	1.04214	0.479261	0.516383
ENSMUSG00000038608	Dock10	2.87528	-0.481177	0.534513	4.01938	0.481177	0.534513
ENSMUSG00000021134	Srsf5	2.50525	-0.481539	0.533587	3.50276	0.481539	0.533587
ENSMUSG00000021218	Gdi2	3.10212	-0.482314	0.534626	4.34004	0.482314	0.534626
ENSMUSG00000036499	Eea1	0.782221	-0.482715	0.516383	1.09336	0.482715	0.516383
ENSMUSG00000019920	Lims1	0.852145	-0.482816	0.516383	1.19134	0.482816	0.516383
ENSMUSG00000031133	Arhgef6	0.756459	-0.483311	0.516383	1.05773	0.483311	0.516383
ENSMUSG00000036707	Cab39	1.28073	-0.48376	0.516383	1.79258	0.48376	0.516383
ENSMUSG00000042032	Mat2b	0.816347	-0.484244	0.516383	1.14235	0.484244	0.516383
ENSMUSG00000050241	Klre1	2.4748	-0.485362	0.535577	3.46936	0.485362	0.535577
ENSMUSG00000016831	Tox4	0.752779	-0.48731	0.516383	1.05551	0.48731	0.516383
ENSMUSG00000040345	Arhgap9	1.41322	-0.488041	0.516383	1.98408	0.488041	0.516383
ENSMUSG00000034342	Cbl	1.02177	-0.488075	0.516383	1.43406	0.488075	0.516383
ENSMUSG00000054892	Txk	1.03248	-0.493033	0.516383	1.4541	0.493033	0.516383
ENSMUSG00000021585	Cast	1.32456	-0.493119	0.513388	1.86606	0.493119	0.513388
ENSMUSG00000031557	Plekha2	1.04653	-0.493255	0.516094	1.47414	0.493255	0.516094
ENSMUSG00000039936	Pik3cd	1.64173	-0.493325	0.51974	2.31365	0.493325	0.51974
ENSMUSG00000033502	Cdc14a	0.711292	-0.494256	0.516383	1.00206	0.494256	0.516383
ENSMUSG00000049866	Arl4c	1.10909	-0.49608	0.516383	1.56544	0.49608	0.516383
ENSMUSG00000053977	Cd8a	8.15845	-0.497404	0.516383	11.5371	0.497404	0.516383
ENSMUSG00000051212	Gpr183	0.832406	-0.49765	0.516383	1.17575	0.49765	0.516383
ENSMUSG00000041560	Nop53	2.27808	-0.498283	0.516383	3.22219	0.498283	0.516383
ENSMUSG00000022812	Gsk3b	1.04285	-0.498336	0.510937	1.47414	0.498336	0.510937
ENSMUSG00000032020	Ubash3b	1.62834	-0.502354	0.516383	2.3092	0.502354	0.516383
ENSMUSG00000021488	Nsd1	0.970582	-0.505169	0.50224	1.37839	0.505169	0.50224
ENSMUSG00000038623	Tm6sf1	0.906345	-0.505219	0.509174	1.28709	0.505219	0.509174
ENSMUSG00000020640	Itsn2	0.881253	-0.50528	0.503888	1.25146	0.50528	0.503888
ENSMUSG00000058446	Znrf2	0.877238	-0.506731	0.501694	1.24701	0.506731	0.501694
ENSMUSG00000000915	Hip1r	0.709285	-0.507896	0.506548	1.00874	0.507896	0.506548
ENSMUSG00000046230	Vps13a	0.86051	-0.508549	0.502224	1.22474	0.508549	0.502224
ENSMUSG00000038612	Mcl1	2.04421	-0.508933	0.516383	2.91266	0.508933	0.516383
ENSMUSG00000052707	Tnrc6a	0.750771	-0.512266	0.500893	1.07109	0.512266	0.500893
ENSMUSG00000022475	Hdac7	0.725344	-0.513248	0.503109	1.03546	0.513248	0.503109
ENSMUSG00000048534	Jaml	0.968241	-0.5133	0.502224	1.38285	0.5133	0.502224
ENSMUSG00000039989	Cbx4	0.779209	-0.514429	0.496465	1.1134	0.514429	0.496465
ENSMUSG00000055204	Ankrd17	1.3734	-0.514628	0.489294	1.96404	0.514628	0.489294
ENSMUSG00000039959	Hip1	0.838093	-0.514847	0.496485	1.19802	0.514847	0.496485
ENSMUSG00000056268	Dennd1b	1.01776	-0.515949	0.489294	1.45633	0.515949	0.489294
ENSMUSG00000030275	Etnk1	0.701924	-0.516569	0.499284	1.00429	0.516569	0.499284
ENSMUSG00000007880	Arid1a	1.27805	-0.51689	0.487839	1.83043	0.51689	0.487839
ENSMUSG00000039158	Akna	0.850472	-0.517593	0.489294	1.21806	0.517593	0.489294
ENSMUSG00000020719	Ddx5	7.12697	-0.518328	0.516383	10.2255	0.518328	0.516383
ENSMUSG00000031532	Saraf	1.52764	-0.518825	0.516383	2.19118	0.518825	0.516383
ENSMUSG00000037487	Ubr5	0.938129	-0.521265	0.485556	1.34722	0.521265	0.485556
ENSMUSG00000026970	Rbms1	1.65645	-0.522824	0.516383	2.38268	0.522824	0.516383
ENSMUSG00000048865	Arhgap30	2.02849	-0.523374	0.516383	2.91934	0.523374	0.516383
ENSMUSG00000020859	Spag9	0.907349	-0.52342	0.485294	1.30491	0.52342	0.485294
ENSMUSG00000008730	Hipk1	0.870212	-0.523462	0.483808	1.25146	0.523462	0.483808
ENSMUSG00000059325	Hopx	1.87626	-0.523901	0.516383	2.70111	0.523901	0.516383
ENSMUSG00000060550	H2-Q7	6.44378	-0.525351	0.50935	9.29023	0.525351	0.50935
ENSMUSG00000027881	Prpf38b	1.47578	-0.525526	0.516383	2.1266	0.525526	0.516383
ENSMUSG00000037965	Zc3h7a	0.746756	-0.525972	0.485294	1.07555	0.525972	0.485294
ENSMUSG00000025571	Tnrc6c	0.735716	-0.526434	0.485556	1.05996	0.526434	0.485556
ENSMUSG00000027829	Ccnl1	1.2911	-0.526575	0.477726	1.86161	0.526575	0.477726
ENSMUSG00000032525	Nktr	2.02012	-0.528234	0.512381	2.91711	0.528234	0.512381
ENSMUSG00000048120	Entpd1	0.765492	-0.528477	0.483494	1.1045	0.528477	0.483494
ENSMUSG00000031304	Il2rg	2.04622	-0.529393	0.50935	2.9572	0.529393	0.50935
ENSMUSG00000026104	Stat1	4.04828	-0.530433	0.506785	5.8565	0.530433	0.506785
ENSMUSG00000030180	Kdm5a	0.91036	-0.530878	0.475808	1.31604	0.530878	0.475808
ENSMUSG00000026395	Ptprc	11.7577	-0.53213	0.500893	17.0328	0.53213	0.500893
ENSMUSG00000039191	Rbpj	3.14762	-0.532755	0.505716	4.5605	0.532755	0.505716
ENSMUSG00000035697	Arhgap45	1.61095	-0.533056	0.506442	2.33369	0.533056	0.506442
ENSMUSG00000019726	Lyst	1.33024	-0.535963	0.472352	1.93064	0.535963	0.472352
ENSMUSG00000030122	Ptms	2.79565	-0.537578	0.501524	4.06392	0.537578	0.501524
ENSMUSG00000021188	Trip11	0.850472	-0.538502	0.472352	1.23588	0.538502	0.472352
ENSMUSG00000057672	Pkn1	0.719991	-0.539327	0.472352	1.0466	0.539327	0.472352
ENSMUSG00000090272	Mndal	1.7518	-0.539743	0.501524	2.54969	0.539743	0.501524
ENSMUSG00000054611	Kdm2a	0.777871	-0.539763	0.472431	1.13122	0.539763	0.472431
ENSMUSG00000003363	Pld3	1.46407	-0.540032	0.500893	2.13105	0.540032	0.500893
ENSMUSG00000031902	Nfatc3	1.0211	-0.543882	0.463692	1.48973	0.543882	0.463692
ENSMUSG00000022387	Brd1	0.717649	-0.544025	0.467935	1.0466	0.544025	0.467935
ENSMUSG00000028064	Sema4a	1.13619	-0.546795	0.455073	1.6612	0.546795	0.455073
ENSMUSG00000026977	2022-03-07	0.850138	-0.546833	0.46062	1.24256	0.546833	0.46062
ENSMUSG00000020009	Ifngr1	3.56583	-0.546849	0.487839	5.2174	0.546849	0.487839
ENSMUSG00000016087	Fli1	1.11779	-0.546981	0.45523	1.63447	0.546981	0.45523
ENSMUSG00000026219	Trip12	1.19775	-0.547781	0.453512	1.7525	0.547781	0.453512
ENSMUSG00000002395	Use1	1.13084	-0.549739	0.452294	1.65674	0.549739	0.452294
ENSMUSG00000049109	Themis	1.27169	-0.55014	0.450615	1.86384	0.55014	0.450615
ENSMUSG00000028163	Nfkb1	1.27471	-0.550168	0.45147	1.86829	0.550168	0.45147
ENSMUSG00000022876	Samsn1	2.13956	-0.550402	0.489678	3.13757	0.550402	0.489678
ENSMUSG00000028927	Padi2	0.740065	-0.550826	0.459913	1.08445	0.550826	0.459913
ENSMUSG00000059810	Rgs3	0.760474	-0.552403	0.45523	1.11563	0.552403	0.45523
ENSMUSG00000001248	Gramd1a	0.754117	-0.552967	0.455685	1.10672	0.552967	0.455685
ENSMUSG00000034731	Dgkh	1.1014	-0.554484	0.449128	1.61889	0.554484	0.449128
ENSMUSG00000022884	Eif4a2	1.10207	-0.555589	0.443964	1.62111	0.555589	0.443964
ENSMUSG00000059456	Ptk2b	1.18504	-0.55583	0.439133	1.74359	0.55583	0.439133
ENSMUSG00000041272	Tox	1.69726	-0.557395	0.487018	2.5007	0.557395	0.487018
ENSMUSG00000026222	Sp100	2.61532	-0.559181	0.475808	3.85905	0.559181	0.475808
ENSMUSG00000048163	Selplg	4.48723	-0.560176	0.472431	6.62697	0.560176	0.472431
ENSMUSG00000019132	BC005537	2.00808	-0.560869	0.475808	2.9661	0.560869	0.475808
ENSMUSG00000022521	Crebbp	0.929765	-0.56247	0.435935	1.37394	0.56247	0.435935
ENSMUSG00000039361	Picalm	1.28943	-0.562513	0.431447	1.90615	0.562513	0.431447
ENSMUSG00000041954	Tnfrsf18	1.25463	-0.56272	0.434703	1.85493	0.56272	0.434703
ENSMUSG00000029823	Luc7l2	4.37448	-0.56355	0.468465	6.47555	0.56355	0.468465
ENSMUSG00000029655	N4bp2l2	1.1663	-0.564019	0.428867	1.72577	0.564019	0.428867
ENSMUSG00000059436	Max	0.710623	-0.567372	0.436046	1.05328	0.567372	0.436046
ENSMUSG00000057329	Bcl2	2.68324	-0.569665	0.472431	3.98821	0.569665	0.472431
ENSMUSG00000005506	Celf1	0.856829	-0.571213	0.427974	1.27373	0.571213	0.427974
ENSMUSG00000038733	Wdr26	1.17367	-0.571581	0.42173	1.74582	0.571581	0.42173
ENSMUSG00000031093	Dock11	0.688541	-0.572771	0.427907	1.02433	0.572771	0.427907
ENSMUSG00000057367	Birc2	0.822034	-0.574516	0.424985	1.22474	0.574516	0.424985
ENSMUSG00000025609	Mkln1	0.851811	-0.57464	0.424737	1.26928	0.57464	0.424737
ENSMUSG00000028245	Nsmaf	0.738058	-0.57529	0.424665	1.10004	0.57529	0.424665
ENSMUSG00000066406	Akap13	4.94525	-0.575551	0.453512	7.38186	0.575551	0.453512
ENSMUSG00000027677	Ttc14	1.3105	-0.577334	0.414283	1.95736	0.577334	0.414283
ENSMUSG00000024817	Uhrf2	2.40822	-0.5774	0.4644	3.59852	0.5774	0.4644
ENSMUSG00000033713	Foxn3	1.14523	-0.579124	0.414773	1.71241	0.579124	0.414773
ENSMUSG00000058835	Abi1	0.815677	-0.580465	0.415708	1.22029	0.580465	0.415708
ENSMUSG00000008398	Elk3	0.712296	-0.582129	0.417928	1.06664	0.582129	0.417928
ENSMUSG00000020272	Stk10	0.783559	-0.582129	0.415708	1.17353	0.582129	0.415708
ENSMUSG00000030798	Cd37	1.02813	-0.582686	0.410794	1.54095	0.582686	0.410794
ENSMUSG00000042351	Grap2	1.18805	-0.583119	0.409345	1.78144	0.583119	0.409345
ENSMUSG00000041890	Git2	0.869208	-0.585352	0.412335	1.30491	0.585352	0.412335
ENSMUSG00000002603	Tgfb1	1.93882	-0.586386	0.451904	2.91489	0.586386	0.451904
ENSMUSG00000028341	Nr4a3	0.939133	-0.587162	0.433469	1.41179	0.587162	0.433469
ENSMUSG00000017485	Top2b	1.21917	-0.588424	0.404903	1.83489	0.588424	0.404903
ENSMUSG00000078853	Igtp	1.23389	-0.590221	0.407464	1.85938	0.590221	0.407464
ENSMUSG00000030336	Cd27	1.87659	-0.592108	0.436046	2.8325	0.592108	0.436046
ENSMUSG00000033004	Mycbp2	2.07466	-0.59279	0.433721	3.13311	0.59279	0.433721
ENSMUSG00000042390	Gatad2b	0.863186	-0.592919	0.405368	1.30268	0.592919	0.405368
ENSMUSG00000022141	Nipbl	1.40485	-0.593548	0.436046	2.12215	0.593548	0.436046
ENSMUSG00000018209	Stk4	1.08199	-0.593927	0.39683	1.63447	0.593927	0.39683
ENSMUSG00000054693	Adam10	0.734377	-0.59411	0.406704	1.10895	0.59411	0.406704
ENSMUSG00000037857	Nufip2	0.763819	-0.59412	0.404903	1.15348	0.59412	0.404903
ENSMUSG00000037754	Ppp1r16b	1.82674	-0.594214	0.433387	2.76124	0.594214	0.433387
ENSMUSG00000032093	Cd3e	6.98545	-0.594843	0.423917	10.5684	0.594843	0.423917
ENSMUSG00000067212	H2-T23	3.31992	-0.595361	0.426721	5.02367	0.595361	0.426721
ENSMUSG00000029076	Sdf4	2.3025	-0.595923	0.437815	3.48495	0.595923	0.437815
ENSMUSG00000022500	Litaf	1.34128	-0.596961	0.433438	2.03085	0.596961	0.433438
ENSMUSG00000018008	Cyth4	1.25296	-0.598833	0.392449	1.89946	0.598833	0.392449
ENSMUSG00000024063	Lbh	1.19943	-0.599674	0.392449	1.8193	0.599674	0.392449
ENSMUSG00000028581	Laptm5	7.49834	-0.599783	0.417446	11.3834	0.599783	0.417446
ENSMUSG00000022811	Zfp148	0.734377	-0.599881	0.400858	1.1134	0.599881	0.400858
ENSMUSG00000026875	Traf1	1.0753	-0.60091	0.394776	1.63225	0.60091	0.394776
ENSMUSG00000031627	Irf2	1.05991	-0.60191	0.392346	1.60998	0.60191	0.392346
ENSMUSG00000026778	Prkcq	0.935787	-0.603624	0.392449	1.42293	0.603624	0.392449
ENSMUSG00000011256	Adam19	1.23288	-0.605135	0.388726	1.8772	0.605135	0.388726
ENSMUSG00000028599	Tnfrsf1b	1.20679	-0.606636	0.386042	1.83934	0.606636	0.386042
ENSMUSG00000021250	Fos	0.735046	-0.607181	0.426721	1.12008	0.607181	0.426721
ENSMUSG00000003545	Fosb	0.788912	-0.607401	0.433674	1.20247	0.607401	0.433674
ENSMUSG00000041417	Pik3r1	1.12716	-0.607668	0.38654	1.71909	0.607668	0.38654
ENSMUSG00000038518	Jarid2	0.796942	-0.60871	0.392449	1.21584	0.60871	0.392449
ENSMUSG00000040128	Pnrc1	2.33964	-0.60923	0.414283	3.57402	0.60923	0.414283
ENSMUSG00000040481	Bptf	1.49284	-0.609486	0.415708	2.28025	0.609486	0.415708
ENSMUSG00000034269	Setd5	0.684861	-0.61146	0.391315	1.0466	0.61146	0.391315
ENSMUSG00000030167	Klrc1	3.67824	-0.611668	0.408634	5.62936	0.611668	0.408634
ENSMUSG00000027660	Skil	1.12515	-0.613967	0.381074	1.72355	0.613967	0.381074
ENSMUSG00000052331	Ankrd44	2.11748	-0.615639	0.407464	3.24891	0.615639	0.407464
ENSMUSG00000038437	Mllt6	0.847461	-0.616968	0.378973	1.30045	0.616968	0.378973
ENSMUSG00000021109	Hif1a	2.25164	-0.617042	0.409448	3.45823	0.617042	0.409448
ENSMUSG00000029229	Chic2	1.17065	-0.618733	0.371889	1.79926	0.618733	0.371889
ENSMUSG00000061232	H2-K1	19.3685	-0.622252	0.392798	29.8681	0.622252	0.392798
ENSMUSG00000019843	Fyn	1.93314	-0.62329	0.4002	2.98169	0.62329	0.4002
ENSMUSG00000026826	Nr4a2	4.67994	-0.623874	0.401408	7.22376	0.623874	0.401408
ENSMUSG00000030149	Klrk1	3.7833	-0.624794	0.395181	5.84314	0.624794	0.395181
ENSMUSG00000032097	Ddx6	2.10811	-0.624996	0.395172	3.25559	0.624996	0.395172
ENSMUSG00000001419	Mef2d	0.676497	-0.626113	0.37385	1.04437	0.626113	0.37385
ENSMUSG00000006169	Clint1	1.08534	-0.626294	0.365876	1.67678	0.626294	0.365876
ENSMUSG00000040407	Akap9	0.692222	-0.626354	0.377983	1.06887	0.626354	0.377983
ENSMUSG00000025880	Smad7	1.21248	-0.62921	0.364989	1.8772	0.62921	0.364989
ENSMUSG00000068129	Cst7	1.49519	-0.630957	0.394776	2.3181	0.630957	0.394776
ENSMUSG00000050965	Prkca	0.758801	-0.631159	0.367214	1.17575	0.631159	0.367214
ENSMUSG00000022637	Cblb	2.19778	-0.631399	0.392366	3.40924	0.631399	0.392366
ENSMUSG00000003882	Il7r	1.61463	-0.631956	0.402482	2.50516	0.631956	0.402482
ENSMUSG00000038664	Herc1	1.02177	-0.632678	0.361121	1.58549	0.632678	0.361121
ENSMUSG00000030671	Pde3b	0.752109	-0.632982	0.366703	1.16685	0.632982	0.366703
ENSMUSG00000056290	Ms4a4b	9.87411	-0.633472	0.384516	15.3449	0.633472	0.384516
ENSMUSG00000019943	Atp2b1	1.54269	-0.633502	0.392798	2.39604	0.633502	0.392798
ENSMUSG00000031540	Kat6a	0.682854	-0.633955	0.364906	1.05996	0.633955	0.364906
ENSMUSG00000035248	Zcchc6	1.30114	-0.636045	0.391606	2.02417	0.636045	0.391606
ENSMUSG00000017561	Crlf3	0.764823	-0.638725	0.360431	1.19134	0.638725	0.360431
ENSMUSG00000053641	Dennd4a	4.07538	-0.641717	0.378708	6.36866	0.641717	0.378708
ENSMUSG00000020015	Cdk17	0.707612	-0.644754	0.35421	1.10672	0.644754	0.35421
ENSMUSG00000029826	Zc3hav1	1.93748	-0.645658	0.377983	3.03514	0.645658	0.377983
ENSMUSG00000028906	Epb41	0.644378	-0.646284	0.353625	1.00874	0.646284	0.353625
ENSMUSG00000027763	Mbnl1	8.98617	-0.648061	0.366188	14.1068	0.648061	0.366188
ENSMUSG00000036712	Cyld	1.08668	-0.649179	0.337698	1.70573	0.649179	0.337698
ENSMUSG00000030830	Itgal	3.51631	-0.650714	0.366703	5.52916	0.650714	0.366703
ENSMUSG00000039967	Zfp292	1.26835	-0.652097	0.332301	1.99522	0.652097	0.332301
ENSMUSG00000027368	Dusp2	2.36339	-0.653624	0.377046	3.72322	0.653624	0.377046
ENSMUSG00000025907	Rb1cc1	0.815677	-0.654728	0.338241	1.28487	0.654728	0.338241
ENSMUSG00000046876	Atxn1	2.34934	-0.655311	0.365922	3.7054	0.655311	0.365922
ENSMUSG00000020395	Itk	1.69225	-0.656059	0.365922	2.66994	0.656059	0.365922
ENSMUSG00000033016	Nfatc1	1.79262	-0.657011	0.366188	2.83027	0.657011	0.366188
ENSMUSG00000037447	Arid5a	1.4082	-0.658056	0.366444	2.22458	0.658056	0.366444
ENSMUSG00000039157	Fam102a	1.03917	-0.66	0.329368	1.64338	0.66	0.329368
ENSMUSG00000005362	Crbn	0.726348	-0.661088	0.333007	1.14903	0.661088	0.333007
ENSMUSG00000040747	Cd53	2.03384	-0.661867	0.360431	3.22219	0.661867	0.360431
ENSMUSG00000022867	Usp25	1.13653	-0.663184	0.321978	1.80149	0.663184	0.321978
ENSMUSG00000027087	Itgav	0.891959	-0.663757	0.329509	1.41402	0.663757	0.329509
ENSMUSG00000031666	Rbl2	0.845454	-0.66411	0.329509	1.34054	0.66411	0.329509
ENSMUSG00000037876	Jmjd1c	0.753782	-0.665067	0.329368	1.19579	0.665067	0.329368
ENSMUSG00000060261	Gtf2i	0.776198	-0.665088	0.329509	1.23142	0.665088	0.329509
ENSMUSG00000032580	Rbm5	0.965564	-0.666974	0.31932	1.53427	0.666974	0.31932
ENSMUSG00000031537	Ikbkb	0.714972	-0.66701	0.327358	1.13567	0.66701	0.327358
ENSMUSG00000020101	Vsir	0.658096	-0.668945	0.329509	1.0466	0.668945	0.329509
ENSMUSG00000034613	Ppm1h	0.744414	-0.66963	0.322732	1.18466	0.66963	0.322732
ENSMUSG00000039621	Prex1	1.11746	-0.669668	0.315875	1.77922	0.669668	0.315875
ENSMUSG00000030156	Cd69	1.06292	-0.669726	0.354515	1.69237	0.669726	0.354515
ENSMUSG00000003380	Rabac1	0.869877	-0.670114	0.3195	1.38507	0.670114	0.3195
ENSMUSG00000032712	2810474O19Rik	1.11846	-0.670176	0.322732	1.78144	0.670176	0.322732
ENSMUSG00000033107	Rnf125	0.649062	-0.670379	0.326915	1.03324	0.670379	0.326915
ENSMUSG00000056429	Tgoln1	1.14523	-0.673404	0.310985	1.82821	0.673404	0.310985
ENSMUSG00000028053	Ash1l	0.784228	-0.673495	0.318725	1.25146	0.673495	0.318725
ENSMUSG00000032035	Ets1	5.35443	-0.674034	0.337698	8.55761	0.674034	0.337698
ENSMUSG00000034765	Dusp5	3.08137	-0.675174	0.342266	4.92792	0.675174	0.342266
ENSMUSG00000018412	Kansl1	0.852814	-0.675338	0.312626	1.3628	0.675338	0.312626
ENSMUSG00000075284	Wipf1	1.83444	-0.678278	0.337698	2.93938	0.678278	0.337698
ENSMUSG00000035649	Zcchc7	1.21582	-0.678924	0.3052	1.94845	0.678924	0.3052
ENSMUSG00000015755	Tab2	1.04017	-0.679924	0.306398	1.66788	0.679924	0.306398
ENSMUSG00000026430	Rassf5	1.38043	-0.681001	0.337698	2.21567	0.681001	0.337698
ENSMUSG00000039262	Prrc2b	0.963222	-0.682967	0.3052	1.54763	0.682967	0.3052
ENSMUSG00000037553	Zdhhc18	1.14088	-0.684148	0.300079	1.83489	0.684148	0.300079
ENSMUSG00000057230	Aak1	0.973259	-0.684505	0.304414	1.56544	0.684505	0.304414
ENSMUSG00000055024	Ep300	0.819358	-0.685199	0.303969	1.31827	0.685199	0.303969
ENSMUSG00000039159	Ube2h	0.67382	-0.68605	0.306948	1.08445	0.68605	0.306948
ENSMUSG00000027843	Ptpn22	4.37281	-0.687151	0.322907	7.05229	0.687151	0.322907
ENSMUSG00000034647	Ankrd12	1.67217	-0.687627	0.330589	2.69666	0.687627	0.330589
ENSMUSG00000066278	Vps37b	4.90444	-0.689535	0.322732	7.92297	0.689535	0.322732
ENSMUSG00000024677	Ms4a6b	2.99807	-0.689734	0.323183	4.8433	0.689734	0.323183
ENSMUSG00000028649	Macf1	1.41121	-0.690599	0.329509	2.28025	0.690599	0.329509
ENSMUSG00000038037	Socs1	1.0375	-0.695136	0.295184	1.68124	0.695136	0.295184
ENSMUSG00000030315	Vgll4	1.49151	-0.696835	0.322732	2.42054	0.696835	0.322732
ENSMUSG00000029204	Rhoh	1.24794	-0.697837	0.323102	2.02639	0.697837	0.323102
ENSMUSG00000067851	Arfgef1	0.853818	-0.699301	0.287819	1.3873	0.699301	0.287819
ENSMUSG00000001156	Mxd1	0.794934	-0.699345	0.3052	1.29155	0.699345	0.3052
ENSMUSG00000043505	Gimap5	2.02983	-0.700146	0.317949	3.30235	0.700146	0.317949
ENSMUSG00000047867	Gimap6	1.80031	-0.702084	0.315079	2.9327	0.702084	0.315079
ENSMUSG00000025810	Nrp1	0.779544	-0.70249	0.292034	1.26928	0.70249	0.292034
ENSMUSG00000026923	Notch1	1.06326	-0.702999	0.283266	1.73245	0.702999	0.283266
ENSMUSG00000038418	Egr1	0.918724	-0.70484	0.304414	1.49864	0.70484	0.304414
ENSMUSG00000021969	Zdhhc20	0.907684	-0.70505	0.283489	1.48083	0.70505	0.283489
ENSMUSG00000018171	Vmp1	1.05422	-0.706014	0.281567	1.72132	0.706014	0.281567
ENSMUSG00000051998	Lax1	0.725679	-0.706389	0.285695	1.18466	0.706389	0.285695
ENSMUSG00000032440	Tgfbr2	0.815343	-0.706806	0.282929	1.33163	0.706806	0.282929
ENSMUSG00000079363	Gbp4	1.46273	-0.70759	0.316093	2.39159	0.70759	0.316093
ENSMUSG00000021709	Erbin	0.741403	-0.71024	0.282224	1.21361	0.71024	0.282224
ENSMUSG00000037940	Inpp4b	1.92644	-0.710933	0.306398	3.15761	0.710933	0.306398
ENSMUSG00000024642	Tle4	0.611925	-0.711232	0.28872	1.00206	0.711232	0.28872
ENSMUSG00000021428	Riok1	1.27571	-0.711304	0.309555	2.09097	0.711304	0.309555
ENSMUSG00000038172	Ttc39b	1.22686	-0.714466	0.3052	2.01526	0.714466	0.3052
ENSMUSG00000039219	Arid4b	0.891624	-0.71555	0.2753	1.46524	0.71555	0.2753
ENSMUSG00000002028	Kmt2a	1.46574	-0.716652	0.300079	2.41163	0.716652	0.300079
ENSMUSG00000023927	Satb1	1.68522	-0.717487	0.3052	2.7746	0.717487	0.3052
ENSMUSG00000030103	Bhlhe40	2.90874	-0.718709	0.297099	4.79431	0.718709	0.297099
ENSMUSG00000020399	Havcr2	1.27571	-0.718958	0.309647	2.1021	0.718958	0.309647
ENSMUSG00000019907	Ppp1r12a	1.58719	-0.720583	0.294578	2.61872	0.720583	0.294578
ENSMUSG00000034724	Cnot6l	1.42225	-0.720978	0.29581	2.34705	0.720978	0.29581
ENSMUSG00000041297	Cdk13	0.634676	-0.721195	0.2753	1.0466	0.721195	0.2753
ENSMUSG00000078671	Chd2	0.971586	-0.7274	0.257688	1.60998	0.7274	0.257688
ENSMUSG00000049744	Arhgap15	1.05824	-0.728224	0.254259	1.75472	0.728224	0.254259
ENSMUSG00000020644	Id2	9.97515	-0.728582	0.281745	16.5585	0.728582	0.281745
ENSMUSG00000022051	Bnip3l	0.849803	-0.729035	0.256677	1.40957	0.729035	0.256677
ENSMUSG00000000078	Klf6	2.77658	-0.729789	0.289407	4.61171	0.729789	0.289407
ENSMUSG00000030655	Smg1	0.871885	-0.730215	0.255583	1.44742	0.730215	0.255583
ENSMUSG00000055065	Ddx17	1.27504	-0.731876	0.285189	2.11992	0.731876	0.285189
ENSMUSG00000028161	Ppp3ca	0.872554	-0.733534	0.253371	1.45188	0.733534	0.253371
ENSMUSG00000018168	Ikzf3	1.62098	-0.73485	0.282557	2.70111	0.73485	0.282557
ENSMUSG00000001687	Ubl3	1.12816	-0.734867	0.25004	1.87942	0.734867	0.25004
ENSMUSG00000028248	Pnisr	1.18571	-0.737968	0.244664	1.97963	0.737968	0.244664
ENSMUSG00000030616	Sytl2	0.691218	-0.738144	0.256753	1.15348	0.738144	0.256753
ENSMUSG00000026094	Stk17b	4.96633	-0.738373	0.2681	8.2993	0.738373	0.2681
ENSMUSG00000030067	Foxp1	0.904003	-0.738798	0.253371	1.50977	0.738798	0.253371
ENSMUSG00000031659	Adcy7	0.822703	-0.738897	0.25004	1.37394	0.738897	0.25004
ENSMUSG00000022967	Ifnar1	0.857164	-0.739175	0.249592	1.43184	0.739175	0.249592
ENSMUSG00000048376	F2r	0.794265	-0.739752	0.251226	1.32718	0.739752	0.251226
ENSMUSG00000035623	Rsf1	0.633003	-0.740235	0.253371	1.05773	0.740235	0.253371
ENSMUSG00000029004	Kmt2e	2.39216	-0.74253	0.267074	4.00825	0.74253	0.267074
ENSMUSG00000040297	Suco	0.7404	-0.743558	0.246941	1.24033	0.743558	0.246941
ENSMUSG00000021182	Ccdc88c	0.931103	-0.74426	0.244699	1.56099	0.74426	0.244699
ENSMUSG00000032253	Phip	1.14523	-0.745297	0.242726	1.92173	0.745297	0.242726
ENSMUSG00000024042	Sik1	0.678504	-0.745323	0.246941	1.1379	0.745323	0.246941
ENSMUSG00000037369	Kdm6a	0.603896	-0.746184	0.25004	1.0132	0.746184	0.25004
ENSMUSG00000034297	Med13	0.597873	-0.747924	0.246818	1.00429	0.747924	0.246818
ENSMUSG00000030921	Trim30a	0.721998	-0.751126	0.244664	1.21584	0.751126	0.244664
ENSMUSG00000042613	Pbxip1	0.779209	-0.752776	0.238944	1.31381	0.752776	0.238944
ENSMUSG00000025283	Sat1	0.731366	-0.753483	0.246277	1.23365	0.753483	0.246277
ENSMUSG00000025647	Shisa5	5.33703	-0.753686	0.251851	9.01411	0.753686	0.251851
ENSMUSG00000021365	Nedd9	1.69258	-0.75563	0.257578	2.86144	0.75563	0.257578
ENSMUSG00000069094	Pde7a	0.965564	-0.756157	0.233049	1.63225	0.756157	0.233049
ENSMUSG00000023845	Lnpep	1.62399	-0.756916	0.253866	2.74788	0.756916	0.253866
ENSMUSG00000049313	Sorl1	1.0656	-0.757904	0.229401	1.80371	0.757904	0.229401
ENSMUSG00000027215	Cd82	1.05289	-0.759115	0.231216	1.78367	0.759115	0.231216
ENSMUSG00000047415	Gpr68	0.682519	-0.759184	0.233564	1.15571	0.759184	0.233564
ENSMUSG00000039997	Ifi203	1.79128	-0.760947	0.253397	3.03959	0.760947	0.253397
ENSMUSG00000026068	Il18rap	0.948836	-0.765552	0.233049	1.61443	0.765552	0.233049
ENSMUSG00000008206	Cers4	0.687203	-0.765873	0.236336	1.16907	0.765873	0.236336
ENSMUSG00000021910	Nisch	0.613933	-0.766043	0.232892	1.04437	0.766043	0.232892
ENSMUSG00000054823	Nsd3	1.68656	-0.766369	0.246277	2.87258	0.766369	0.246277
ENSMUSG00000020143	Dock2	2.19243	-0.767103	0.241977	3.73658	0.767103	0.241977
ENSMUSG00000057143	Trim12c	0.594528	-0.768727	0.231721	1.0132	0.768727	0.231721
ENSMUSG00000041481	Serpina3g	1.67418	-0.771397	0.253595	2.86144	0.771397	0.253595
ENSMUSG00000021549	Rasa1	0.817016	-0.774354	0.216187	1.39843	0.774354	0.216187
ENSMUSG00000064065	Ipcef1	0.845454	-0.776824	0.215406	1.44965	0.776824	0.215406
ENSMUSG00000052837	Junb	5.75457	-0.77834	0.235744	9.88701	0.77834	0.235744
ENSMUSG00000034610	Zcchc11	1.41188	-0.781264	0.23413	2.42944	0.781264	0.23413
ENSMUSG00000045817	Zfp36l2	2.71502	-0.782184	0.23479	4.67629	0.782184	0.23479
ENSMUSG00000058470	Gm8369	1.54771	-0.787236	0.229995	2.67439	0.787236	0.229995
ENSMUSG00000026107	Nabp1	2.08804	-0.79474	0.22241	3.62747	0.79474	0.22241
ENSMUSG00000033671	Cep350	0.580141	-0.797705	0.205289	1.00874	0.797705	0.205289
ENSMUSG00000035929	H2-Q4	1.34496	-0.798827	0.216243	2.3426	0.798827	0.216243
ENSMUSG00000020423	Btg2	2.45406	-0.800241	0.214586	4.27992	0.800241	0.214586
ENSMUSG00000064109	Hcst	6.45382	-0.802298	0.207723	11.2743	0.802298	0.207723
ENSMUSG00000028413	B4galt1	0.678839	-0.802604	0.198362	1.18466	0.802604	0.198362
ENSMUSG00000037266	Rsrp1	1.24459	-0.802616	0.215625	2.17336	0.802616	0.215625
ENSMUSG00000040430	Pitpnc1	1.13486	-0.802812	0.192384	1.98186	0.802812	0.192384
ENSMUSG00000066258	Trim12a	0.62765	-0.803107	0.20015	1.09559	0.803107	0.20015
ENSMUSG00000049502	Dtx3l	0.686199	-0.803203	0.198362	1.19802	0.803203	0.198362
ENSMUSG00000022565	Plec	0.690883	-0.806715	0.196333	1.20916	0.806715	0.196333
ENSMUSG00000040651	Fam208a	0.58148	-0.807038	0.198362	1.01765	0.807038	0.198362
ENSMUSG00000021171	Esyt2	0.714638	-0.807496	0.1924	1.25146	0.807496	0.1924
ENSMUSG00000026463	Atp2b4	1.34931	-0.809163	0.210603	2.36709	0.809163	0.210603
ENSMUSG00000064262	Gimap8	0.684192	-0.810102	0.191245	1.20025	0.810102	0.191245
ENSMUSG00000027598	Itch	0.599881	-0.811655	0.1924	1.05328	0.811655	0.1924
ENSMUSG00000024670	Cd6	0.787239	-0.811749	0.1924	1.38285	0.811749	0.1924
ENSMUSG00000028496	Mllt3	0.637353	-0.812824	0.1924	1.12008	0.812824	0.1924
ENSMUSG00000047180	Neurl3	1.58017	-0.813796	0.210775	2.78128	0.813796	0.210775
ENSMUSG00000037270	4932438A13Rik	1.06426	-0.813835	0.17841	1.87274	0.813835	0.17841
ENSMUSG00000032688	Malt1	2.20715	-0.814727	0.205289	3.888	0.814727	0.205289
ENSMUSG00000026012	Cd28	2.88297	-0.822389	0.197274	5.10606	0.822389	0.197274
ENSMUSG00000005087	Cd44	1.06895	-0.827917	0.169223	1.89946	0.827917	0.169223
ENSMUSG00000039531	Zufsp	0.577465	-0.829573	0.177468	1.02656	0.829573	0.177468
ENSMUSG00000050310	Rictor	0.609918	-0.829724	0.175811	1.08445	0.829724	0.175811
ENSMUSG00000074151	Nlrc5	1.09872	-0.831558	0.163424	1.95736	0.831558	0.163424
ENSMUSG00000039153	Runx2	1.5069	-0.837739	0.184634	2.69666	0.837739	0.184634
ENSMUSG00000069892	9930111J21Rik2	0.687203	-0.838089	0.168219	1.2292	0.838089	0.168219
ENSMUSG00000026358	Rgs1	3.27408	-0.838813	0.194315	5.8654	0.838813	0.194315
ENSMUSG00000019850	Tnfaip3	3.29215	-0.840696	0.175848	5.90549	0.840696	0.175848
ENSMUSG00000037533	Rapgef6	1.5631	-0.840951	0.178559	2.80355	0.840951	0.178559
ENSMUSG00000042284	Itga1	1.40619	-0.841534	0.190839	2.52297	0.841534	0.190839
ENSMUSG00000037926	Ssh2	0.595197	-0.844108	0.16729	1.06887	0.844108	0.16729
ENSMUSG00000037999	Arap2	0.911364	-0.845357	0.158503	1.63893	0.845357	0.158503
ENSMUSG00000070733	Fryl	1.00203	-0.84839	0.149608	1.80594	0.84839	0.149608
ENSMUSG00000015501	Hivep2	0.675493	-0.852399	0.154403	1.22029	0.852399	0.154403
ENSMUSG00000000817	Fasl	1.0937	-0.854463	0.143231	1.97963	0.854463	0.143231
ENSMUSG00000034422	Parp14	0.638022	-0.856399	0.154403	1.15571	0.856399	0.154403
ENSMUSG00000071158	Gm156	1.19407	-0.859426	0.249368	2.16891	0.859426	0.249368
ENSMUSG00000050075	Gpr171	0.735046	-0.86352	0.143805	1.33831	0.86352	0.143805
ENSMUSG00000003847	Nfat5	0.918724	-0.872385	0.133672	1.68346	0.872385	0.133672
ENSMUSG00000073409	H2-Q6	1.27604	-0.876068	0.152568	2.34483	0.876068	0.152568
ENSMUSG00000029135	Fosl2	1.39682	-0.876398	0.155262	2.56751	0.876398	0.155262
ENSMUSG00000048251	Bcl11b	1.74176	-0.882493	0.143611	3.21551	0.882493	0.143611
ENSMUSG00000002885	Adgre5	1.03214	-0.891898	0.124395	1.91728	0.891898	0.124395
ENSMUSG00000026031	Cflar	0.724675	-0.893567	0.121567	1.34722	0.893567	0.121567
ENSMUSG00000032578	Cish	1.62433	-0.898894	0.13416	3.03291	0.898894	0.13416
ENSMUSG00000029475	Kdm2b	0.667464	-0.900837	0.123191	1.24701	0.900837	0.123191
ENSMUSG00000026070	Il18r1	1.14523	-0.901801	0.140337	2.14219	0.901801	0.140337
ENSMUSG00000030124	Lag3	3.56114	-0.90281	0.124621	6.66928	0.90281	0.124621
ENSMUSG00000024399	Ltb	3.59761	-0.904393	0.124562	6.74499	0.904393	0.124562
ENSMUSG00000020128	Vps54	0.767834	-0.904591	0.111889	1.43852	0.904591	0.111889
ENSMUSG00000038855	Itpkb	2.04287	-0.90466	0.125007	3.8301	0.90466	0.125007
ENSMUSG00000038400	Pmepa1	0.60423	-0.906849	0.123911	1.13344	0.906849	0.123911
ENSMUSG00000066621	Tecpr1	0.619286	-0.907675	0.118562	1.16239	0.907675	0.118562
ENSMUSG00000069769	Msi2	0.779879	-0.908659	0.109517	1.46524	0.908659	0.109517
ENSMUSG00000037486	Asxl2	0.741069	-0.912755	0.108348	1.39621	0.912755	0.108348
ENSMUSG00000026011	Ctla4	2.85119	-0.914329	0.120583	5.38219	0.914329	0.120583
ENSMUSG00000026721	Rabgap1l	1.0666	-0.917947	0.121567	2.01749	0.917947	0.121567
ENSMUSG00000042675	Ypel3	0.60055	-0.918484	0.108147	1.13567	0.918484	0.108147
ENSMUSG00000041390	Mdfic	0.779544	-0.920183	0.101049	1.47637	0.920183	0.101049
ENSMUSG00000036006	Ripor2	0.55371	-0.921032	0.116123	1.04883	0.921032	0.116123
ENSMUSG00000069833	Ahnak	2.77223	-0.924086	0.112514	5.26862	0.924086	0.112514
ENSMUSG00000026034	Clk1	1.94652	-0.925761	0.109805	3.70318	0.925761	0.109805
ENSMUSG00000024975	Pdcd4	1.58753	-0.926648	0.112101	3.02177	0.926648	0.112101
ENSMUSG00000029570	Lfng	1.40954	-0.928112	0.110767	2.68553	0.928112	0.110767
ENSMUSG00000039264	Gimap3	2.36807	-0.93336	0.102509	4.52932	0.93336	0.102509
ENSMUSG00000017291	Taok1	0.560067	-0.93781	0.0952395	1.07332	0.93781	0.0952395
ENSMUSG00000022114	Spry2	0.571108	-0.945069	0.110767	1.10004	0.945069	0.110767
ENSMUSG00000039879	Heca	0.549696	-0.949749	0.0854905	1.06219	0.949749	0.0854905
ENSMUSG00000027639	Samhd1	1.41723	-0.952176	0.106778	2.74565	0.952176	0.106778
ENSMUSG00000030157	Clec2d	0.853149	-0.952248	0.0810076	1.65229	0.952248	0.0810076
ENSMUSG00000079227	Ccr5	1.27939	-0.954754	0.104831	2.48289	0.954754	0.104831
ENSMUSG00000092274	Neat1	0.725679	-0.96128	0.0853302	1.41402	0.96128	0.0853302
ENSMUSG00000015619	Gata3	0.575123	-0.969525	0.0812539	1.12676	0.969525	0.0812539
ENSMUSG00000020134	Peli1	2.1031	-0.977132	0.0766713	4.14631	0.977132	0.0766713
ENSMUSG00000097415	AU020206	1.90938	-0.980176	0.07628	3.77221	0.980176	0.07628
ENSMUSG00000038538	Ubn2	0.644044	-0.980356	0.0691863	1.27151	0.980356	0.0691863
ENSMUSG00000041685	Fcho2	0.55806	-0.98421	0.0694003	1.1045	0.98421	0.0694003
ENSMUSG00000052736	Klrc2	2.45272	-0.995173	0.0695149	4.89674	0.995173	0.0695149
ENSMUSG00000000184	Ccnd2	1.79529	-0.995717	0.07628	3.58516	0.995717	0.07628
ENSMUSG00000084796	Mir142hg	0.560067	-0.999211	0.0655241	1.12008	0.999211	0.0655241
ENSMUSG00000043263	Ifi209	0.54635	-1.00313	0.0647772	1.09559	1.00313	0.0647772
ENSMUSG00000073008	Gpr174	0.576461	-1.00547	0.06054	1.15794	1.00547	0.06054
ENSMUSG00000026223	Itm2c	0.569101	-1.00729	0.0583048	1.14458	1.00729	0.0583048
ENSMUSG00000027381	Bcl2l11	1.48414	-1.01204	0.0650855	2.99728	1.01204	0.0650855
ENSMUSG00000039899	Fgl2	1.264	-1.02924	0.0573404	2.58309	1.02924	0.0573404
ENSMUSG00000050921	P2ry10	0.838763	-1.03201	0.0437479	1.71687	1.03201	0.0437479
ENSMUSG00000038393	Txnip	0.78289	-1.05664	0.0377693	1.63002	1.05664	0.0377693
ENSMUSG00000037849	Ifi206	0.587167	-1.06232	0.03974	1.22697	1.06232	0.03974
ENSMUSG00000021127	Zfp36l1	1.67786	-1.06344	0.0435206	3.51167	1.06344	0.0435206
ENSMUSG00000047888	Tnrc6b	1.43864	-1.06656	0.0383878	3.01732	1.06656	0.0383878
ENSMUSG00000019820	Utrn	1.07798	-1.07063	0.0383878	2.26689	1.07063	0.0383878
ENSMUSG00000037235	Mxd4	0.868874	-1.07519	0.0319578	1.83266	1.07519	0.0319578
ENSMUSG00000019947	Arid5b	0.765158	-1.07782	0.0324979	1.61666	1.07782	0.0324979
ENSMUSG00000003031	Cdkn1b	0.791588	-1.07954	0.0300345	1.67456	1.07954	0.0300345
ENSMUSG00000048521	Cxcr6	3.34869	-1.08523	0.0325104	7.11687	1.08523	0.0325104
ENSMUSG00000036478	Btg1	9.7269	-1.09426	0.0270751	20.805	1.09426	0.0270751
ENSMUSG00000034160	Ogt	1.4818	-1.1026	0.02791	3.18656	1.1026	0.02791
ENSMUSG00000026009	Icos	2.17503	-1.12185	0.0251279	4.74087	1.12185	0.0251279
ENSMUSG00000040710	St8sia4	0.528952	-1.12393	0.0244433	1.15348	1.12393	0.0244433
ENSMUSG00000092341	Malat1	118.42	-1.12794	0.0187321	259.291	1.12794	0.0187321
ENSMUSG00000095041	AC149090.1	0.877573	-1.13754	0.0183738	1.93287	1.13754	0.0183738
ENSMUSG00000021728	Emb	1.13118	-1.1516	0.0351217	2.51629	1.1516	0.0351217
ENSMUSG00000079017	Ifi27l2a	1.535	-1.15943	0.0383878	3.43373	1.15943	0.0383878
ENSMUSG00000035042	Ccl5	30.0857	-1.16466	0.0190298	67.5724	1.16466	0.0190298
ENSMUSG00000113669	AC163354.1	1.78927	-1.20091	0.0110989	4.11959	1.20091	0.0110989
ENSMUSG00000024190	Dusp1	1.20679	-1.24805	0.0089076	2.87035	1.24805	0.0089076
ENSMUSG00000042599	Kdm7a	0.43427	-1.27133	0.00496461	1.04883	1.27133	0.00496461
ENSMUSG00000014599	Csf1	0.629323	-1.6401	4.63492e-05	1.96404	1.6401	4.63492e-05
ENSMUSG00000055435	Maf	0.420552	-1.68526	0.000448359	1.3539	1.68526	0.000448359
