# Supplementary material for: Fluorescence tracking demonstrates T cell recirculation is transiently impaired by radiation therapy to the tumor
Source: Sci Rep. 2024 May 24;14:11909. doi: 10.1038/s41598-024-62871-w (PMC11126658; doi:10.1038/s41598-024-62871-w)
Supplement: Supplementary file 5 — Supplementary Table 4. [file 41598_2024_62871_MOESM5_ESM.xlsx]

## Sheet: Orignal clusters RT sensitive v
FeatureID	FeatureName	Radiosensitive Average	Radiosensitive Log2 Fold Change	Radiosensitive P-Value	Radioresistant Average	Radioresistant Log2 Fold Change	Radioresistant P-Value
ENSMUSG00000040204	Pclaf	2.40282	5.67975	5.16322e-39	0.045877	-5.67975	5.16322e-39
ENSMUSG00000017716	Birc5	1.13274	5.36417	4.88323e-32	0.0265067	-5.36417	4.88323e-32
ENSMUSG00000028832	Stmn1	2.98234	5.2861	1.00731e-36	0.0754422	-5.2861	1.00731e-36
ENSMUSG00000026605	Cenpf	1.27494	5.24514	2.38659e-27	0.0326237	-5.24514	2.38659e-27
ENSMUSG00000001403	Ube2c	2.50703	4.27586	7.02423e-24	0.128456	-4.27586	7.02423e-24
ENSMUSG00000031004	Mki67	2.5158	3.73042	6.3726e-23	0.188606	-3.73042	6.3726e-23
ENSMUSG00000020914	Top2a	3.9456	3.451	1.16803e-22	0.35988	-3.451	1.16803e-22
ENSMUSG00000023004	Tuba1b	3.92515	3.05313	1.3963e-20	0.472024	-3.05313	1.3963e-20
ENSMUSG00000028312	Smc2	1.43175	2.85686	6.02821e-18	0.196761	-2.85686	6.02821e-18
ENSMUSG00000043091	Tuba1c	1.2691	2.3581	6.70656e-13	0.246716	-2.3581	6.70656e-13
ENSMUSG00000001525	Tubb5	5.79228	2.17317	1.64823e-12	1.28354	-2.17317	1.64823e-12
ENSMUSG00000036752	Tubb4b	1.43078	2.12487	3.13117e-11	0.327256	-2.12487	3.13117e-11
ENSMUSG00000054717	Hmgb2	10.7206	1.99577	5.44717e-11	2.68737	-1.99577	5.44717e-11
ENSMUSG00000003038	Hmgn2	1.42981	1.95098	4.40786e-10	0.369055	-1.95098	4.40786e-10
ENSMUSG00000076437	Selenoh	1.2204	1.7589	1.58281e-08	0.35988	-1.7589	1.58281e-08
ENSMUSG00000019961	Tmpo	1.40741	1.57095	7.09352e-07	0.473043	-1.57095	7.09352e-07
ENSMUSG00000005732	Ranbp1	1.51941	1.42091	5.46864e-06	0.566836	-1.42091	5.46864e-06
ENSMUSG00000024844	Banf1	1.04216	1.41773	9.48008e-06	0.389445	-1.41773	9.48008e-06
ENSMUSG00000037894	H2afz	5.10367	1.40793	5.60622e-06	1.92276	-1.40793	5.60622e-06
ENSMUSG00000027342	Pcna	1.12008	1.38176	2.13883e-05	0.429205	-1.38176	2.13883e-05
ENSMUSG00000027203	Dut	1.58857	1.35631	2.4154e-05	0.61985	-1.35631	2.4154e-05
ENSMUSG00000024590	Lmnb1	1.10644	1.33701	4.8864e-05	0.437361	-1.33701	4.8864e-05
ENSMUSG00000060860	Ube2s	2.15737	1.29806	4.92702e-05	0.876761	-1.29806	4.92702e-05
ENSMUSG00000004897	Hdgf	1.3626	1.23311	0.00016097	0.57907	-1.23311	0.00016097
ENSMUSG00000026547	Tagln2	1.4337	1.1896	0.000442928	0.628006	-1.1896	0.000442928
ENSMUSG00000029430	Ran	2.81286	1.1838	0.000241649	1.23766	-1.1838	0.000241649
ENSMUSG00000029177	Cenpa	1.98693	1.15281	0.00104988	0.893073	-1.15281	0.00104988
ENSMUSG00000002477	Snrpd1	1.35773	1.08791	0.00132449	0.6382	-1.08791	0.00132449
ENSMUSG00000026238	Ptma	12.7826	1.08747	0.000992192	6.01499	-1.08747	0.000992192
ENSMUSG00000025134	Alyref	1.04314	1.08739	0.0016915	0.490374	-1.08739	0.0016915
ENSMUSG00000015749	Anp32e	1.20969	1.03887	0.00359732	0.588245	-1.03887	0.00359732
ENSMUSG00000058715	Fcer1g	1.30416	1.02529	0.024034	0.640239	-1.02529	0.024034
ENSMUSG00000026573	Xcl1	1.52721	0.962977	0.511027	0.782968	-0.962977	0.511027
ENSMUSG00000020358	Hnrnpab	1.85641	0.950162	0.00936552	0.960359	-0.950162	0.00936552
ENSMUSG00000021377	Dek	2.16224	0.942656	0.01047	1.1245	-0.942656	0.01047
ENSMUSG00000025980	Hspd1	1.20189	0.935356	0.016473	0.628006	-0.935356	0.016473
ENSMUSG00000041126	H2afv	2.43009	0.924968	0.0134367	1.27946	-0.924968	0.0134367
ENSMUSG00000028333	Anp32b	2.51288	0.914755	0.0134285	1.33247	-0.914755	0.0134285
ENSMUSG00000040212	Emp3	1.11131	0.882081	0.0330101	0.602518	-0.882081	0.0330101
ENSMUSG00000026385	Dbi	1.60805	0.877671	0.0223528	0.874722	-0.877671	0.0223528
ENSMUSG00000026434	Nucks1	2.58203	0.876599	0.022394	1.40588	-0.876599	0.022394
ENSMUSG00000022314	Rad21	1.21163	0.876267	0.0270743	0.65961	-0.876267	0.0270743
ENSMUSG00000060591	Ifitm2	2.6054	0.87607	0.0534535	1.41913	-0.87607	0.0534535
ENSMUSG00000041133	Smc1a	1.10352	0.862223	0.0312488	0.606596	-0.862223	0.0312488
ENSMUSG00000023132	Gzma	13.2286	0.857756	0.168488	7.29954	-0.857756	0.168488
ENSMUSG00000023944	Hsp90ab1	7.68862	0.855425	0.0249129	4.24923	-0.855425	0.0249129
ENSMUSG00000021270	Hsp90aa1	2.54697	0.839217	0.0344807	1.42321	-0.839217	0.0344807
ENSMUSG00000032436	Cmtm7	1.00612	0.834465	0.0470875	0.563778	-0.834465	0.0470875
ENSMUSG00000034349	Smc4	2.37749	0.782893	0.0662543	1.38141	-0.782893	0.0662543
ENSMUSG00000042842	Serpinb6b	1.8944	0.779665	0.0932092	1.10309	-0.779665	0.0932092
ENSMUSG00000025491	Ifitm1	9.38725	0.766376	0.176182	5.5185	-0.766376	0.176182
ENSMUSG00000066551	Hmgb1	5.8926	0.749371	0.0793204	3.505	-0.749371	0.0793204
ENSMUSG00000024610	Cd74	1.01586	0.745347	0.437599	0.605577	-0.745347	0.437599
ENSMUSG00000078812	Eif5a	1.74051	0.735503	0.10613	1.04498	-0.735503	0.10613
ENSMUSG00000020737	Jpt1	2.25769	0.735179	0.100091	1.35592	-0.735179	0.100091
ENSMUSG00000068220	Lgals1	9.65607	0.733597	0.0961371	5.80701	-0.733597	0.0961371
ENSMUSG00000062070	Pgk1	1.81161	0.728615	0.120352	1.09289	-0.728615	0.120352
ENSMUSG00000033307	Mif	2.59372	0.715513	0.123915	1.57919	-0.715513	0.123915
ENSMUSG00000030654	Arl6ip1	5.9598	0.709775	0.124409	3.64366	-0.709775	0.124409
ENSMUSG00000025492	Ifitm3	1.51941	0.701664	0.23825	0.933852	-0.701664	0.23825
ENSMUSG00000034120	Srsf2	1.38598	0.682	0.169279	0.863508	-0.682	0.169279
ENSMUSG00000037601	Nme1	1.66259	0.679341	0.168706	1.03784	-0.679341	0.168706
ENSMUSG00000054428	Atpif1	1.54084	0.6663	0.189564	0.970554	-0.6663	0.189564
ENSMUSG00000063229	Ldha	2.88007	0.659656	0.190098	1.82285	-0.659656	0.190098
ENSMUSG00000028691	Prdx1	2.16322	0.641379	0.216882	1.38651	-0.641379	0.216882
ENSMUSG00000001020	S100a4	9.3103	0.641036	0.225083	5.97013	-0.641036	0.225083
ENSMUSG00000073676	Hspe1	2.14179	0.638731	0.225195	1.37529	-0.638731	0.225195
ENSMUSG00000091625	Lsm5	1.47851	0.63736	0.227312	0.950164	-0.63736	0.227312
ENSMUSG00000020018	Snrpf	2.40574	0.63711	0.2171	1.54657	-0.63711	0.2171
ENSMUSG00000028367	Txn1	3.76444	0.628018	0.225546	2.43556	-0.628018	0.225546
ENSMUSG00000063694	Cycs	1.7444	0.623899	0.247385	1.13163	-0.623899	0.247385
ENSMUSG00000004642	Slbp	1.27592	0.621754	0.269056	0.828845	-0.621754	0.269056
ENSMUSG00000057113	Npm1	6.09129	0.620169	0.240673	3.96276	-0.620169	0.240673
ENSMUSG00000006057	Atp5g1	1.30903	0.608189	0.281953	0.85841	-0.608189	0.281953
ENSMUSG00000057666	Gapdh	6.75457	0.599008	0.272506	4.45925	-0.599008	0.272506
ENSMUSG00000030189	Ybx3	1.36065	0.595433	0.310779	0.900209	-0.595433	0.310779
ENSMUSG00000032575	Manf	1.11716	0.595268	0.31272	0.73913	-0.595268	0.31272
ENSMUSG00000022360	Atad2	1.2954	0.591383	0.344607	0.85943	-0.591383	0.344607
ENSMUSG00000020180	Snrpd3	1.09768	0.589923	0.321227	0.728935	-0.589923	0.321227
ENSMUSG00000026234	Ncl	4.15793	0.583226	0.31453	2.77505	-0.583226	0.31453
ENSMUSG00000044533	Rps2	14.8104	0.578263	0.304164	9.91963	-0.578263	0.304164
ENSMUSG00000054766	Set	2.70183	0.578043	0.318541	1.80959	-0.578043	0.318541
ENSMUSG00000030432	Rpl28	13.5978	0.575894	0.306591	9.12239	-0.575894	0.306591
ENSMUSG00000027447	Cst3	1.38695	0.571729	0.46498	0.932833	-0.571729	0.46498
ENSMUSG00000059796	Eif4a1	2.0064	0.56719	0.349383	1.35388	-0.56719	0.349383
ENSMUSG00000029836	Cbx3	2.2762	0.560144	0.356121	1.54351	-0.560144	0.356121
ENSMUSG00000024516	Sec11c	1.53208	0.560053	0.368199	1.03886	-0.560053	0.368199
ENSMUSG00000019370	Calm3	1.95673	0.549615	0.379874	1.33655	-0.549615	0.379874
ENSMUSG00000028639	Ybx1	3.58036	0.549081	0.368199	2.44677	-0.549081	0.368199
ENSMUSG00000020267	Hint1	3.01156	0.548839	0.371278	2.05835	-0.548839	0.371278
ENSMUSG00000018583	G3bp1	1.34215	0.54182	0.411658	0.921619	-0.54182	0.411658
ENSMUSG00000023067	Cdkn1a	1.26228	0.535369	0.52611	0.870644	-0.535369	0.52611
ENSMUSG00000016319	Slc25a5	2.52749	0.532269	0.411658	1.74741	-0.532269	0.411658
ENSMUSG00000071866	Ppia	11.1005	0.528228	0.40406	7.69715	-0.528228	0.40406
ENSMUSG00000031848	Lsm4	1.32656	0.528175	0.442752	0.91958	-0.528175	0.442752
ENSMUSG00000004880	Lbr	1.18729	0.521516	0.466729	0.826806	-0.521516	0.466729
ENSMUSG00000030647	Ndufc2	1.15027	0.515492	0.471318	0.804377	-0.515492	0.471318
ENSMUSG00000057406	Nsd2	1.01976	0.504086	0.51564	0.71874	-0.504086	0.51564
ENSMUSG00000063524	Eno1	1.64993	0.502647	0.500508	1.16426	-0.502647	0.500508
ENSMUSG00000025393	Atp5b	1.88758	0.499933	0.491704	1.33451	-0.499933	0.491704
ENSMUSG00000031683	Lsm6	1.36065	0.494592	0.514245	0.965457	-0.494592	0.514245
ENSMUSG00000046434	Hnrnpa1	1.80284	0.489847	0.520784	1.28354	-0.489847	0.520784
ENSMUSG00000061787	Rps17	6.18674	0.487924	0.501766	4.41133	-0.487924	0.501766
ENSMUSG00000027404	Snrpb	1.4863	0.485532	0.528284	1.06129	-0.485532	0.528284
ENSMUSG00000090553	Snrpe	3.94658	0.484855	0.509996	2.81991	-0.484855	0.509996
ENSMUSG00000071172	Srsf3	2.69598	0.476035	0.535752	1.93805	-0.476035	0.535752
ENSMUSG00000042747	Krtcap2	1.73077	0.474018	0.553868	1.24582	-0.474018	0.553868
ENSMUSG00000031799	Tpm4	1.24572	0.473117	0.565865	0.897151	-0.473117	0.565865
ENSMUSG00000079658	Eloc	1.44831	0.467721	0.565865	1.04702	-0.467721	0.565865
ENSMUSG00000022234	Cct5	1.00223	0.466882	0.573466	0.724857	-0.466882	0.573466
ENSMUSG00000044627	Swi5	1.21163	0.466248	0.565865	0.876761	-0.466248	0.565865
ENSMUSG00000050708	Ftl1	3.14012	0.464503	0.58775	2.2755	-0.464503	0.58775
ENSMUSG00000059534	Uqcr10	2.04049	0.461798	0.565865	1.48132	-0.461798	0.565865
ENSMUSG00000030751	Psma1	1.05482	0.45983	0.58534	0.766656	-0.45983	0.58534
ENSMUSG00000022956	Atp5o	1.51162	0.458213	0.580065	1.10003	-0.458213	0.580065
ENSMUSG00000058799	Nap1l1	2.93753	0.454853	0.582766	2.14297	-0.454853	0.582766
ENSMUSG00000018286	Psmb6	1.08112	0.453778	0.594015	0.789085	-0.453778	0.594015
ENSMUSG00000018965	Ywhah	1.53792	0.451371	0.595762	1.1245	-0.451371	0.595762
ENSMUSG00000017548	Suz12	1.06749	0.448572	0.607397	0.781948	-0.448572	0.607397
ENSMUSG00000021811	Dnajc9	1.08696	0.441215	0.626531	0.800299	-0.441215	0.626531
ENSMUSG00000002748	Baz1b	1.01781	0.433473	0.644503	0.753403	-0.433473	0.644503
ENSMUSG00000032301	Psma4	1.18436	0.430084	0.638936	0.8788	-0.430084	0.638936
ENSMUSG00000031167	Rbm3	5.80786	0.428787	0.612819	4.31448	-0.428787	0.612819
ENSMUSG00000020219	Timm13	1.06749	0.426204	0.647754	0.794182	-0.426204	0.647754
ENSMUSG00000000088	Cox5a	3.10603	0.425687	0.626531	2.3122	-0.425687	0.626531
ENSMUSG00000059208	Hnrnpm	1.71421	0.417158	0.656831	1.28354	-0.417158	0.656831
ENSMUSG00000054808	Actn4	1.10547	0.415049	0.667559	0.828845	-0.415049	0.667559
ENSMUSG00000029322	Plac8	1.71713	0.415041	0.717276	1.28762	-0.415041	0.717276
ENSMUSG00000030738	Eif3c	1.86518	0.410756	0.66375	1.40282	-0.410756	0.66375
ENSMUSG00000012405	Rpl15	8.15711	0.409248	0.654166	6.14242	-0.409248	0.654166
ENSMUSG00000040824	Snrpd2	1.28371	0.409152	0.676866	0.966476	-0.409152	0.676866
ENSMUSG00000106918	Mrpl33	2.04049	0.408233	0.668034	1.53739	-0.408233	0.668034
ENSMUSG00000074656	Eif2s2	2.4447	0.406459	0.67425	1.84426	-0.406459	0.67425
ENSMUSG00000026728	Vim	5.78156	0.405973	0.6797	4.36342	-0.405973	0.6797
ENSMUSG00000028234	Rps20	29.3218	0.404218	0.66006	22.1576	-0.404218	0.66006
ENSMUSG00000032294	Pkm	2.16809	0.404021	0.683374	1.63832	-0.404021	0.683374
ENSMUSG00000029649	Pomp	2.18951	0.403919	0.676493	1.65463	-0.403919	0.676493
ENSMUSG00000020321	Mdh1	1.01781	0.402612	0.692555	0.769715	-0.402612	0.692555
ENSMUSG00000037152	Ndufc1	1.29442	0.401504	0.692555	0.979729	-0.401504	0.692555
ENSMUSG00000020849	Ywhae	1.62558	0.401415	0.689085	1.23052	-0.401415	0.689085
ENSMUSG00000067274	Rplp0	13.4634	0.400353	0.669925	10.201	-0.400353	0.669925
ENSMUSG00000020048	Hsp90b1	3.89204	0.397052	0.686768	2.9555	-0.397052	0.686768
ENSMUSG00000028965	Tnfrsf9	3.03006	0.396345	0.704803	2.30201	-0.396345	0.704803
ENSMUSG00000054091	1810037I17Rik	3.59984	0.393472	0.692555	2.74039	-0.393472	0.692555
ENSMUSG00000079523	Tmsb10	32.8895	0.388943	0.692555	25.1182	-0.388943	0.692555
ENSMUSG00000021807	Rtraf	1.25352	0.387053	0.704803	0.95832	-0.387053	0.704803
ENSMUSG00000061136	Prpf40a	1.13274	0.379282	0.717276	0.870644	-0.379282	0.717276
ENSMUSG00000022452	Smdt1	1.273	0.378941	0.717276	0.97871	-0.378941	0.717276
ENSMUSG00000032330	Cox7a2	3.1333	0.377901	0.704803	2.41109	-0.377901	0.704803
ENSMUSG00000036371	Serbp1	4.83096	0.377712	0.704803	3.71808	-0.377712	0.704803
ENSMUSG00000021025	Nfkbia	1.41715	0.375892	0.769256	1.09187	-0.375892	0.769256
ENSMUSG00000062997	Rpl35	11.6313	0.375269	0.704803	8.96743	-0.375269	0.704803
ENSMUSG00000020608	Smc6	1.1454	0.373534	0.726802	0.883897	-0.373534	0.726802
ENSMUSG00000034024	Cct2	1.23209	0.368343	0.735674	0.954242	-0.368343	0.735674
ENSMUSG00000036781	Rps27l	3.68945	0.368003	0.721441	2.85865	-0.368003	0.721441
ENSMUSG00000015656	Hspa8	8.33437	0.367433	0.717276	6.46051	-0.367433	0.717276
ENSMUSG00000059005	Hnrnpa3	4.52707	0.365348	0.72269	3.51418	-0.365348	0.72269
ENSMUSG00000062825	Actg1	24.9525	0.365003	0.721441	19.3754	-0.365003	0.721441
ENSMUSG00000006360	Crip1	9.84502	0.360831	0.736884	7.66656	-0.360831	0.736884
ENSMUSG00000036438	Calm2	2.28983	0.359072	0.740971	1.78513	-0.359072	0.740971
ENSMUSG00000022890	Atp5j	3.0622	0.3552	0.74142	2.39376	-0.3552	0.74142
ENSMUSG00000060143	Gm10076	1.80674	0.354416	0.757107	1.41301	-0.354416	0.757107
ENSMUSG00000015437	Gzmb	11.8105	0.354031	0.779061	9.24065	-0.354031	0.779061
ENSMUSG00000002014	Ssr4	1.04216	0.353271	0.762798	0.815592	-0.353271	0.762798
ENSMUSG00000051695	Pcbp1	1.50773	0.352644	0.759355	1.18057	-0.352644	0.759355
ENSMUSG00000021486	Prelid1	1.54474	0.351954	0.761289	1.21013	-0.351954	0.761289
ENSMUSG00000001175	Calm1	6.02603	0.351713	0.745824	4.72228	-0.351713	0.745824
ENSMUSG00000039630	Hnrnpu	2.74858	0.350076	0.757107	2.15622	-0.350076	0.757107
ENSMUSG00000026770	Il2ra	1.11716	0.34755	0.809785	0.87778	-0.34755	0.809785
ENSMUSG00000038965	Ube2l3	1.16878	0.347224	0.772597	0.91856	-0.347224	0.772597
ENSMUSG00000047675	Rps8	32.9547	0.344117	0.757107	25.9623	-0.344117	0.757107
ENSMUSG00000025204	Ndufb8	1.21845	0.343092	0.78326	0.960359	-0.343092	0.78326
ENSMUSG00000009013	Dynll1	2.01712	0.336285	0.78663	1.59754	-0.336285	0.78663
ENSMUSG00000041515	Irf8	2.96967	0.332607	0.80897	2.35808	-0.332607	0.80897
ENSMUSG00000030793	Pycard	1.00223	0.331591	0.81027	0.796221	-0.331591	0.81027
ENSMUSG00000043866	Taf10	1.45805	0.330724	0.804926	1.15916	-0.330724	0.804926
ENSMUSG00000073702	Rpl31	5.01406	0.329467	0.791646	3.99028	-0.329467	0.791646
ENSMUSG00000042079	Hnrnpf	2.66384	0.328978	0.797191	2.12054	-0.328978	0.797191
ENSMUSG00000008668	Rps18	11.6625	0.326316	0.796315	9.30182	-0.326316	0.796315
ENSMUSG00000031059	Ndufb11	2.19731	0.323671	0.809451	1.75556	-0.323671	0.809451
ENSMUSG00000031827	Cotl1	3.1635	0.320356	0.813293	2.53343	-0.320356	0.813293
ENSMUSG00000053907	Mat2a	1.01099	0.318542	0.84081	0.810494	-0.318542	0.84081
ENSMUSG00000030695	Aldoa	2.15055	0.317147	0.830367	1.726	-0.317147	0.830367
ENSMUSG00000031311	Nono	1.20287	0.312348	0.84081	0.968515	-0.312348	0.84081
ENSMUSG00000052397	Ezr	1.63045	0.312096	0.840647	1.3131	-0.312096	0.840647
ENSMUSG00000036112	Metap2	1.20676	0.310954	0.84081	0.972593	-0.310954	0.84081
ENSMUSG00000020163	Uqcr11	1.76096	0.310149	0.839679	1.42015	-0.310149	0.839679
ENSMUSG00000038412	Higd1a	1.29929	0.308382	0.84081	1.04905	-0.308382	0.84081
ENSMUSG00000015671	Psma2	1.64993	0.30811	0.84081	1.33247	-0.30811	0.84081
ENSMUSG00000060073	Psma3	1.46974	0.305931	0.84081	1.18872	-0.305931	0.84081
ENSMUSG00000022013	Dnajc15	1.04411	0.304654	0.84081	0.845157	-0.304654	0.84081
ENSMUSG00000029580	Actb	62.7313	0.302994	0.84081	50.8501	-0.302994	0.84081
ENSMUSG00000091537	Tma7	3.82678	0.302748	0.84081	3.10231	-0.302748	0.84081
ENSMUSG00000002379	Ndufa11	1.33728	0.301716	0.84081	1.08474	-0.301716	0.84081
ENSMUSG00000020738	Sumo2	2.53333	0.301597	0.84081	2.05529	-0.301597	0.84081
ENSMUSG00000020368	Canx	1.53792	0.300153	0.84081	1.24887	-0.300153	0.84081
ENSMUSG00000038812	Trmt112	1.04314	0.299836	0.84081	0.847196	-0.299836	0.84081
ENSMUSG00000061518	Cox5b	3.38167	0.298479	0.84081	2.74956	-0.298479	0.84081
ENSMUSG00000050335	Lgals3	1.43273	0.297878	0.853501	1.16528	-0.297878	0.853501
ENSMUSG00000027566	Psma7	2.25185	0.294353	0.84081	1.8361	-0.294353	0.84081
ENSMUSG00000017707	Serinc3	2.1077	0.289824	0.84081	1.72396	-0.289824	0.84081
ENSMUSG00000011179	Odc1	1.06262	0.288852	0.860394	0.869625	-0.288852	0.860394
ENSMUSG00000055839	Elob	3.38849	0.288077	0.84081	2.77505	-0.288077	0.84081
ENSMUSG00000015092	Edf1	1.76388	0.287912	0.84081	1.44462	-0.287912	0.84081
ENSMUSG00000071644	Eef1g	3.55699	0.287254	0.84081	2.91472	-0.287254	0.84081
ENSMUSG00000008682	Rpl10	9.05707	0.282928	0.84081	7.44431	-0.282928	0.84081
ENSMUSG00000007656	Arpp19	2.04829	0.281362	0.847004	1.68522	-0.281362	0.847004
ENSMUSG00000018770	Atp5g3	2.31905	0.280239	0.848983	1.9095	-0.280239	0.848983
ENSMUSG00000033938	Ndufb7	2.74761	0.279696	0.848983	2.26327	-0.279696	0.848983
ENSMUSG00000037805	Rpl10a	10.1538	0.276811	0.848983	8.38122	-0.276811	0.848983
ENSMUSG00000028452	Vcp	1.48532	0.273712	0.857302	1.22848	-0.273712	0.857302
ENSMUSG00000025781	Atp5c1	1.62071	0.270265	0.861404	1.34369	-0.270265	0.861404
ENSMUSG00000012848	Rps5	13.7858	0.269555	0.853471	11.4366	-0.269555	0.853471
ENSMUSG00000050608	Minos1	1.74538	0.267627	0.866067	1.44971	-0.267627	0.866067
ENSMUSG00000027940	Tpm3	3.24434	0.267308	0.861194	2.69553	-0.267308	0.861194
ENSMUSG00000038690	Atp5j2	3.29206	0.266715	0.861399	2.73631	-0.266715	0.861399
ENSMUSG00000020075	Ddx21	1.09768	0.264774	0.882643	0.913463	-0.264774	0.882643
ENSMUSG00000048758	Rpl29	5.06471	0.264391	0.865681	4.21661	-0.264391	0.865681
ENSMUSG00000006589	Aprt	1.29053	0.264025	0.877533	1.07454	-0.264025	0.877533
ENSMUSG00000021606	Ndufs6	1.2652	0.261675	0.879099	1.05517	-0.261675	0.879099
ENSMUSG00000025967	Eef1b2	6.69516	0.260844	0.871086	5.58782	-0.260844	0.871086
ENSMUSG00000029713	Gnb2	1.63434	0.25848	0.879985	1.36612	-0.25848	0.879985
ENSMUSG00000041959	S100a10	5.87799	0.25755	0.87777	4.917	-0.25755	0.87777
ENSMUSG00000029202	Pds5a	1.00418	0.257164	0.891839	0.840059	-0.257164	0.891839
ENSMUSG00000019179	Mdh2	1.06067	0.256115	0.88984	0.887975	-0.256115	0.88984
ENSMUSG00000025794	Rpl14	7.01365	0.252264	0.88207	5.88857	-0.252264	0.88207
ENSMUSG00000022400	Rbx1	1.85154	0.251949	0.88984	1.55472	-0.251949	0.88984
ENSMUSG00000004980	Hnrnpa2b1	5.30334	0.251421	0.886429	4.45517	-0.251421	0.886429
ENSMUSG00000047721	Bola2	1.85836	0.250646	0.893228	1.56186	-0.250646	0.893228
ENSMUSG00000037361	Sf3b6	1.12495	0.249578	0.897166	0.946086	-0.249578	0.897166
ENSMUSG00000027593	Raly	1.23014	0.249283	0.897564	1.03478	-0.249283	0.897564
ENSMUSG00000018293	Pfn1	11.6888	0.248861	0.888433	9.83705	-0.248861	0.888433
ENSMUSG00000028759	Hp1bp3	1.21066	0.247731	0.904089	1.01949	-0.247731	0.904089
ENSMUSG00000060743	H3f3a	3.05051	0.247163	0.893764	2.57013	-0.247163	0.893764
ENSMUSG00000050628	Ubald2	1.23501	0.246484	0.907448	1.0409	-0.246484	0.907448
ENSMUSG00000029642	Polr1d	1.66648	0.246247	0.899284	1.40486	-0.246247	0.899284
ENSMUSG00000032518	Rpsa	23.3473	0.245442	0.891839	19.6955	-0.245442	0.891839
ENSMUSG00000036372	Tmem258	1.78239	0.245126	0.901088	1.50375	-0.245126	0.901088
ENSMUSG00000026083	Eif5b	1.41617	0.245003	0.908632	1.19484	-0.245003	0.908632
ENSMUSG00000057841	Rpl32	20.5598	0.242173	0.896397	17.3833	-0.242173	0.896397
ENSMUSG00000025362	Rps26	26.2381	0.241861	0.897166	22.1892	-0.241861	0.897166
ENSMUSG00000061983	Rps12	29.2711	0.240253	0.899209	24.7818	-0.240253	0.899209
ENSMUSG00000069744	Psmb3	1.66941	0.237311	0.913983	1.41607	-0.237311	0.913983
ENSMUSG00000022427	Tomm22	1.03827	0.236975	0.913983	0.880839	-0.236975	0.913983
ENSMUSG00000030417	Pdcd5	1.0967	0.234831	0.913983	0.931813	-0.234831	0.913983
ENSMUSG00000063200	Nol7	2.12036	0.233442	0.913983	1.80348	-0.233442	0.913983
ENSMUSG00000056201	Cfl1	7.2026	0.231648	0.913983	6.13427	-0.231648	0.913983
ENSMUSG00000035242	Oaz1	5.94519	0.231513	0.913983	5.0638	-0.231513	0.913983
ENSMUSG00000003970	Rpl8	12.2021	0.231172	0.913983	10.3957	-0.231172	0.913983
ENSMUSG00000028029	Aimp1	1.01002	0.229264	0.913983	0.861469	-0.229264	0.913983
ENSMUSG00000031320	Rps4x	14.1354	0.228572	0.913983	12.0646	-0.228572	0.913983
ENSMUSG00000019782	Rwdd1	1.36065	0.228518	0.913983	1.1612	-0.228518	0.913983
ENSMUSG00000068882	Ssb	1.48045	0.227704	0.913983	1.26417	-0.227704	0.913983
ENSMUSG00000041453	Rpl21	12.5488	0.224142	0.913983	10.7434	-0.224142	0.913983
ENSMUSG00000057278	Snrpg	2.91123	0.223908	0.913983	2.49265	-0.223908	0.913983
ENSMUSG00000034345	Gtf2h5	1.00612	0.223694	0.913983	0.861469	-0.223694	0.913983
ENSMUSG00000093904	Tomm20	1.91972	0.222312	0.913983	1.64546	-0.222312	0.913983
ENSMUSG00000000563	Atp5f1	2.35606	0.220782	0.913983	2.02165	-0.220782	0.913983
ENSMUSG00000079435	Rpl36a	8.76292	0.220562	0.913983	7.52077	-0.220562	0.913983
ENSMUSG00000093674	Rpl41	46.5681	0.218419	0.913983	40.0272	-0.218419	0.913983
ENSMUSG00000005779	Psmb4	1.81843	0.217443	0.913983	1.5639	-0.217443	0.913983
ENSMUSG00000053317	Sec61b	3.38654	0.216934	0.913983	2.9137	-0.216934	0.913983
ENSMUSG00000026032	Ndufb3	1.27592	0.216497	0.913983	1.09799	-0.216497	0.913983
ENSMUSG00000067847	Romo1	1.47461	0.216201	0.913983	1.26926	-0.216201	0.913983
ENSMUSG00000062647	Rpl7a	7.16267	0.214785	0.913983	6.17199	-0.214785	0.913983
ENSMUSG00000025428	Atp5a1	2.23529	0.21416	0.913983	1.92684	-0.21416	0.913983
ENSMUSG00000032231	Anxa2	2.32782	0.212142	0.913983	2.00941	-0.212142	0.913983
ENSMUSG00000041697	Cox6a1	2.37457	0.21113	0.913983	2.05121	-0.21113	0.913983
ENSMUSG00000005873	Reep5	2.74663	0.210683	0.913983	2.37337	-0.210683	0.913983
ENSMUSG00000020224	Llph	1.16294	0.208615	0.913983	1.00624	-0.208615	0.913983
ENSMUSG00000000568	Hnrnpd	1.63629	0.207384	0.913983	1.41709	-0.207384	0.913983
ENSMUSG00000024853	Sf3b2	1.63921	0.206849	0.913983	1.42015	-0.206849	0.913983
ENSMUSG00000029390	Tmed2	1.22332	0.206202	0.913983	1.06027	-0.206202	0.913983
ENSMUSG00000086503	Xist	9.54698	0.203623	0.913983	8.29049	-0.203623	0.913983
ENSMUSG00000019505	Ubb	4.8329	0.203456	0.913983	4.19724	-0.203456	0.913983
ENSMUSG00000029632	Ndufa4	2.82065	0.20331	0.913983	2.44983	-0.20331	0.913983
ENSMUSG00000042541	Sem1	4.49883	0.202477	0.913983	3.90974	-0.202477	0.913983
ENSMUSG00000050856	Atp5k	2.7028	0.202428	0.913983	2.3489	-0.202428	0.913983
ENSMUSG00000028843	Sh3bgrl3	5.95201	0.201287	0.913983	5.17697	-0.201287	0.913983
ENSMUSG00000110631	Gm42047	1.43175	0.20056	0.913983	1.24582	-0.20056	0.913983
ENSMUSG00000024991	Eif3a	2.68527	0.199944	0.913983	2.33769	-0.199944	0.913983
ENSMUSG00000024856	Cdk2ap2	1.00125	0.199747	0.913983	0.871664	-0.199747	0.913983
ENSMUSG00000015120	Ube2i	1.33728	0.199744	0.913983	1.16426	-0.199744	0.913983
ENSMUSG00000028495	Rps6	10.0009	0.19933	0.913983	8.71052	-0.19933	0.913983
ENSMUSG00000041084	Ostc	1.0519	0.198557	0.913983	0.916521	-0.198557	0.913983
ENSMUSG00000006519	Cyba	3.80243	0.19508	0.913983	3.3215	-0.19508	0.913983
ENSMUSG00000041203	Trir	1.43662	0.193707	0.913983	1.25601	-0.193707	0.913983
ENSMUSG00000040385	Ppp1ca	2.58592	0.193532	0.913983	2.26123	-0.193532	0.913983
ENSMUSG00000064370	mt-Cytb	14.5338	0.192916	0.913983	12.7151	-0.192916	0.913983
ENSMUSG00000019362	D8Ertd738e	1.35286	0.192662	0.913983	1.18363	-0.192662	0.913983
ENSMUSG00000032399	Rpl4	5.92571	0.191779	0.913983	5.18818	-0.191779	0.913983
ENSMUSG00000058569	Tmed9	1.02366	0.191746	0.913983	0.896131	-0.191746	0.913983
ENSMUSG00000000740	Rpl13	21.5971	0.190769	0.913983	18.9227	-0.190769	0.913983
ENSMUSG00000044894	Uqcrq	2.34438	0.190527	0.913983	2.05427	-0.190527	0.913983
ENSMUSG00000070493	Chchd2	3.89106	0.186861	0.913983	3.41835	-0.186861	0.913983
ENSMUSG00000033228	Scaf11	1.08891	0.185664	0.913983	0.957301	-0.185664	0.913983
ENSMUSG00000014313	Cox6c	5.49813	0.185312	0.913983	4.83544	-0.185312	0.913983
ENSMUSG00000029614	Rpl6	14.2163	0.185194	0.913983	12.504	-0.185194	0.913983
ENSMUSG00000022982	Sod1	1.56811	0.183851	0.913983	1.38039	-0.183851	0.913983
ENSMUSG00000027673	Ndufb5	1.17657	0.183682	0.913983	1.0358	-0.183682	0.913983
ENSMUSG00000022354	Ndufb9	1.872	0.183334	0.913983	1.64851	-0.183334	0.913983
ENSMUSG00000018326	Ywhab	1.12982	0.180174	0.913983	0.997061	-0.180174	0.913983
ENSMUSG00000061477	Rps7	15.6461	0.179496	0.913983	13.8161	-0.179496	0.913983
ENSMUSG00000036751	Cox6b1	3.36901	0.177016	0.913983	2.97997	-0.177016	0.913983
ENSMUSG00000065947	mt-Nd4l	1.80382	0.176045	0.913983	1.59652	-0.176045	0.913983
ENSMUSG00000062683	Atp5g2	3.4518	0.175972	0.913983	3.05541	-0.175972	0.913983
ENSMUSG00000024048	Myl12a	2.67845	0.175052	0.913983	2.37235	-0.175052	0.913983
ENSMUSG00000003814	Calr	2.63073	0.174128	0.913983	2.33157	-0.174128	0.913983
ENSMUSG00000024695	Zfp91	1.1756	0.174001	0.913983	1.04192	-0.174001	0.913983
ENSMUSG00000079426	Arpc4	1.52331	0.172181	0.913983	1.35184	-0.172181	0.913983
ENSMUSG00000021520	Uqcrb	1.61779	0.171412	0.913983	1.43646	-0.171412	0.913983
ENSMUSG00000007041	Clic1	3.22583	0.170216	0.913983	2.8668	-0.170216	0.913983
ENSMUSG00000036199	Ndufa13	3.55504	0.17021	0.913983	3.1594	-0.17021	0.913983
ENSMUSG00000030744	Rps3	13.0855	0.169486	0.913983	11.6354	-0.169486	0.913983
ENSMUSG00000100150	Gm19585	1.21261	0.168788	0.918989	1.07862	-0.168788	0.918989
ENSMUSG00000031715	Smarca5	1.75901	0.168605	0.915417	1.56492	-0.168605	0.915417
ENSMUSG00000030156	Cd69	1.20287	0.168103	0.940458	1.07046	-0.168103	0.940458
ENSMUSG00000025132	Arhgdia	1.89342	0.167998	0.915075	1.68522	-0.167998	0.915075
ENSMUSG00000012422	Tmem167	1.25546	0.167995	0.915897	1.11736	-0.167995	0.915897
ENSMUSG00000060373	Hnrnpc	1.45416	0.167403	0.916909	1.29475	-0.167403	0.916909
ENSMUSG00000003072	Atp5d	2.14374	0.16688	0.91559	1.9095	-0.16688	0.91559
ENSMUSG00000010376	Nedd8	1.41715	0.164694	0.921531	1.26417	-0.164694	0.921531
ENSMUSG00000040725	Hnrnpul1	1.21943	0.164662	0.921531	1.0878	-0.164662	0.921531
ENSMUSG00000046516	Cox17	4.69655	0.163927	0.918909	4.19214	-0.163927	0.918909
ENSMUSG00000028081	Rps3a1	21.9195	0.161663	0.918358	19.5966	-0.161663	0.918358
ENSMUSG00000009927	Rps25	9.621	0.159942	0.921531	8.61163	-0.159942	0.921531
ENSMUSG00000031231	Cox7b	2.27035	0.158643	0.926998	2.03388	-0.158643	0.926998
ENSMUSG00000045827	Serpinb9	2.31905	0.157084	0.939254	2.07976	-0.157084	0.939254
ENSMUSG00000016427	Ndufa1	1.82622	0.156579	0.931351	1.63832	-0.156579	0.931351
ENSMUSG00000032423	Syncrip	1.22527	0.155434	0.939707	1.10003	-0.155434	0.939707
ENSMUSG00000064341	mt-Nd1	12.4339	0.15528	0.928776	11.1654	-0.15528	0.928776
ENSMUSG00000038803	Ost4	1.23793	0.154313	0.939254	1.11226	-0.154313	0.939254
ENSMUSG00000028692	Akr1a1	1.10839	0.152574	0.943698	0.997061	-0.152574	0.943698
ENSMUSG00000006005	Tpr	2.37165	0.15244	0.939707	2.13379	-0.15244	0.939707
ENSMUSG00000056737	Capg	1.32364	0.151285	0.949156	1.19178	-0.151285	0.949156
ENSMUSG00000058013	2022-09-11	1.48338	0.150282	0.946507	1.33655	-0.150282	0.946507
ENSMUSG00000061315	Naca	5.66371	0.147965	0.94324	5.11172	-0.147965	0.94324
ENSMUSG00000004096	Cwc15	1.21845	0.143388	0.959896	1.10309	-0.143388	0.959896
ENSMUSG00000028745	Capzb	2.73787	0.143047	0.9536	2.4794	-0.143047	0.9536
ENSMUSG00000016252	Atp5e	7.50356	0.142944	0.951844	6.79592	-0.142944	0.951844
ENSMUSG00000038900	Rpl12	12.5946	0.142665	0.951844	11.4091	-0.142665	0.951844
ENSMUSG00000006699	Cdc42	3.78587	0.142609	0.953474	3.42956	-0.142609	0.953474
ENSMUSG00000017778	Cox7c	7.57856	0.142008	0.952403	6.8683	-0.142008	0.952403
ENSMUSG00000021196	Pfkp	1.35773	0.141832	0.963665	1.23052	-0.141832	0.963665
ENSMUSG00000020460	Rps27a	21.3848	0.139986	0.956636	19.408	-0.139986	0.956636
ENSMUSG00000051223	Bzw1	1.32267	0.137946	0.971073	1.20198	-0.137946	0.971073
ENSMUSG00000028809	Srrm1	1.1006	0.136523	0.976205	1.00114	-0.136523	0.976205
ENSMUSG00000033940	Brk1	1.0032	0.135051	0.977606	0.913463	-0.135051	0.977606
ENSMUSG00000028648	Ndufs5	1.01489	0.134162	0.980096	0.924677	-0.134162	0.980096
ENSMUSG00000055762	Eef1d	2.13887	0.133131	0.976437	1.95028	-0.133131	0.976437
ENSMUSG00000042043	Tbca	1.84667	0.13282	0.977606	1.6842	-0.13282	0.977606
ENSMUSG00000015937	H2afy	1.73953	0.132031	0.979746	1.58735	-0.132031	0.979746
ENSMUSG00000056851	Pcbp2	2.86643	0.131319	0.977606	2.61703	-0.131319	0.977606
ENSMUSG00000063457	Rps15	14.7364	0.130938	0.975519	13.4583	-0.130938	0.975519
ENSMUSG00000024387	Csnk2b	1.74148	0.129946	0.981633	1.59142	-0.129946	0.981633
ENSMUSG00000075706	Gpx4	1.07236	0.128703	0.981633	0.980749	-0.128703	0.981633
ENSMUSG00000090000	Ier3ip1	1.11424	0.126652	0.982034	1.02051	-0.126652	0.982034
ENSMUSG00000022312	Eif3h	2.39015	0.124902	0.981633	2.1919	-0.124902	0.981633
ENSMUSG00000028478	Clta	2.01225	0.121756	0.982034	1.84935	-0.121756	0.982034
ENSMUSG00000022587	Ly6e	2.80507	0.121619	0.982034	2.57829	-0.121619	0.982034
ENSMUSG00000073616	Cops9	1.80966	0.120306	0.982529	1.66483	-0.120306	0.982529
ENSMUSG00000005610	Eif4g2	2.86741	0.118946	0.982939	2.64048	-0.118946	0.982939
ENSMUSG00000064360	mt-Nd3	3.78587	0.118797	0.983078	3.48665	-0.118797	0.983078
ENSMUSG00000040048	Ndufb10	1.42981	0.118299	0.985915	1.31718	-0.118299	0.985915
ENSMUSG00000043716	Rpl7	12.653	0.117471	0.982722	11.664	-0.117471	0.982722
ENSMUSG00000021660	Btf3	4.65856	0.116872	0.983639	4.29613	-0.116872	0.983639
ENSMUSG00000079017	Ifi27l2a	2.68624	0.116783	1	2.47736	-0.116783	1
ENSMUSG00000055170	Ifng	4.18228	0.116552	1	3.85775	-0.116552	1
ENSMUSG00000079197	Psme2	2.92682	0.11604	0.987137	2.70063	-0.11604	0.987137
ENSMUSG00000064358	mt-Co3	34.89	0.115925	0.984333	32.1975	-0.115925	0.984333
ENSMUSG00000030707	Coro1a	7.08475	0.11591	0.984724	6.53799	-0.11591	0.984724
ENSMUSG00000024661	Fth1	7.09449	0.115195	0.988772	6.55022	-0.115195	0.988772
ENSMUSG00000007892	Rplp1	31.0126	0.114753	0.985703	28.6426	-0.114753	0.985703
ENSMUSG00000021917	Spcs1	1.0519	0.114492	0.992674	0.971574	-0.114492	0.992674
ENSMUSG00000054312	Mrps21	1.17268	0.113722	0.993039	1.08372	-0.113722	0.993039
ENSMUSG00000032383	Ppib	1.5535	0.112952	0.992482	1.43646	-0.112952	0.992482
ENSMUSG00000030742	Lat	1.97524	0.111776	0.993704	1.82794	-0.111776	0.993704
ENSMUSG00000007836	Hnrnpa0	2.12036	0.10859	1	1.9666	-0.10859	1
ENSMUSG00000032562	Gnai2	3.53361	0.108492	0.998367	3.27766	-0.108492	0.998367
ENSMUSG00000034566	Atp5h	4.87478	0.108261	0.997791	4.52246	-0.108261	0.997791
ENSMUSG00000026500	Cox20	1.123	0.108024	1	1.04192	-0.108024	1
ENSMUSG00000030220	Arhgdib	4.66343	0.106788	1	4.33079	-0.106788	1
ENSMUSG00000014294	Ndufa2	2.67845	0.103719	1	2.49265	-0.103719	1
ENSMUSG00000034892	Rps29	31.8677	0.10225	1	29.6886	-0.10225	1
ENSMUSG00000059291	Rpl11	14.4851	0.100237	1	13.5133	-0.100237	1
ENSMUSG00000054405	Dnajc8	1.02366	0.0981246	1	0.956281	-0.0981246	1
ENSMUSG00000024338	Psmb8	3.56283	0.0972284	1	3.33067	-0.0972284	1
ENSMUSG00000036427	Gpi1	1.73856	0.0964584	1	1.62609	-0.0964584	1
ENSMUSG00000007815	Rhoa	2.28009	0.0956666	1	2.13379	-0.0956666	1
ENSMUSG00000054452	Aes	2.2051	0.0943519	1	2.06549	-0.0943519	1
ENSMUSG00000060636	Rpl35a	26.9774	0.094088	1	25.2752	-0.094088	1
ENSMUSG00000060938	Rpl26	11.7005	0.0940302	1	10.9626	-0.0940302	1
ENSMUSG00000059070	Rpl18	17.2414	0.0924243	1	16.1722	-0.0924243	1
ENSMUSG00000078453	Abracl	2.97747	0.092073	1	2.7934	-0.092073	1
ENSMUSG00000037563	Rps16	27.2257	0.0903017	1	25.5749	-0.0903017	1
ENSMUSG00000021998	Lcp1	5.68027	0.0885829	1	5.34213	-0.0885829	1
ENSMUSG00000078974	Sec61g	3.32031	0.0885424	1	3.1227	-0.0885424	1
ENSMUSG00000096727	Psmb9	2.45151	0.0882287	1	2.30609	-0.0882287	1
ENSMUSG00000039221	Rpl22l1	3.76737	0.0878898	1	3.54477	-0.0878898	1
ENSMUSG00000064357	mt-Atp6	32.8037	0.0875662	1	30.8732	-0.0875662	1
ENSMUSG00000050552	Lamtor4	1.14833	0.0875492	1	1.08066	-0.0875492	1
ENSMUSG00000090841	Myl6	10.6836	0.0872133	1	10.0573	-0.0872133	1
ENSMUSG00000007850	Hnrnph1	1.51162	0.0869128	1	1.42321	-0.0869128	1
ENSMUSG00000003873	Bax	2.2499	0.0861207	1	2.11952	-0.0861207	1
ENSMUSG00000027248	Pdia3	1.83401	0.0849994	1	1.72905	-0.0849994	1
ENSMUSG00000020372	Rack1	10.7362	0.0846786	1	10.1246	-0.0846786	1
ENSMUSG00000027907	S100a11	4.17839	0.0835401	1	3.94339	-0.0835401	1
ENSMUSG00000058558	Rpl5	10.9427	0.0835389	1	10.3274	-0.0835389	1
ENSMUSG00000020485	Supt4a	1.19995	0.083203	1	1.13265	-0.083203	1
ENSMUSG00000049775	Tmsb4x	109.08	0.0819525	1	103.061	-0.0819525	1
ENSMUSG00000004266	Ptpn6	1.16683	0.0809854	1	1.10309	-0.0809854	1
ENSMUSG00000035674	Ndufa3	2.06679	0.0806886	1	1.95436	-0.0806886	1
ENSMUSG00000003429	Rps11	18.754	0.0802419	1	17.7401	-0.0802419	1
ENSMUSG00000060036	Rpl3	12.0433	0.0790006	1	11.402	-0.0790006	1
ENSMUSG00000027523	Gnas	2.70767	0.0769396	1	2.56707	-0.0769396	1
ENSMUSG00000053565	Eif3k	2.37262	0.0752469	1	2.25205	-0.0752469	1
ENSMUSG00000034994	Eef2	7.77336	0.0743499	1	7.38314	-0.0743499	1
ENSMUSG00000005103	Wdr1	1.64116	0.0742599	1	1.5588	-0.0742599	1
ENSMUSG00000064363	mt-Nd4	16.6006	0.0735962	1	15.7756	-0.0735962	1
ENSMUSG00000071655	Ubxn1	1.01586	0.0733497	1	0.965457	-0.0733497	1
ENSMUSG00000031818	Cox4i1	6.83639	0.0716494	1	6.50536	-0.0716494	1
ENSMUSG00000024038	Ndufv3	1.69668	0.0712767	1	1.61487	-0.0712767	1
ENSMUSG00000025508	Rplp2	25.2992	0.0706856	1	24.0905	-0.0706856	1
ENSMUSG00000071415	Rpl23	28.9438	0.0700554	1	27.5731	-0.0700554	1
ENSMUSG00000057110	Cntrl	1.47656	0.0686504	1	1.40792	-0.0686504	1
ENSMUSG00000026655	Fam107b	1.30709	0.0680427	1	1.24684	-0.0680427	1
ENSMUSG00000098178	Gm42418	53.0178	0.0676835	1	50.5901	-0.0676835	1
ENSMUSG00000035227	Spcs2	1.3363	0.067284	1	1.27538	-0.067284	1
ENSMUSG00000032412	Atp1b3	1.04314	0.0651111	1	0.997061	-0.0651111	1
ENSMUSG00000035885	Cox8a	6.43413	0.0650676	1	6.15058	-0.0650676	1
ENSMUSG00000064345	mt-Nd2	8.22821	0.0647405	1	7.8674	-0.0647405	1
ENSMUSG00000009079	Ewsr1	1.27007	0.0624339	1	1.21625	-0.0624339	1
ENSMUSG00000026341	Actr3	3.58523	0.0615	1	3.43568	-0.0615	1
ENSMUSG00000021546	Hnrnpk	2.7067	0.0610394	1	2.5946	-0.0610394	1
ENSMUSG00000042520	Ubap2l	1.01294	0.0585844	1	0.972593	-0.0585844	1
ENSMUSG00000030057	Cnbp	1.75707	0.0584831	1	1.68726	-0.0584831	1
ENSMUSG00000055447	Cd47	2.71059	0.0563299	1	2.60683	-0.0563299	1
ENSMUSG00000058546	Rpl23a	12.7728	0.0556535	1	12.2899	-0.0556535	1
ENSMUSG00000021290	2010107E04Rik	3.3992	0.055254	1	3.27154	-0.055254	1
ENSMUSG00000026864	Hspa5	3.42745	0.0546594	1	3.30009	-0.0546594	1
ENSMUSG00000027479	Mapre1	1.14248	0.0545881	1	1.10003	-0.0545881	1
ENSMUSG00000048076	Arf1	1.0558	0.0533254	1	1.01745	-0.0533254	1
ENSMUSG00000049760	2410015M20Rik	1.05775	0.0516564	1	1.02051	-0.0516564	1
ENSMUSG00000022174	Dad1	1.6996	0.0511798	1	1.64036	-0.0511798	1
ENSMUSG00000004665	Cnn2	2.28204	0.0487925	1	2.20618	-0.0487925	1
ENSMUSG00000022024	Sugt1	1.03632	0.0483102	1	1.00216	-0.0483102	1
ENSMUSG00000003037	Rab8a	1.02658	0.0479558	1	0.992983	-0.0479558	1
ENSMUSG00000022255	Mtdh	1.40059	0.0478273	1	1.3549	-0.0478273	1
ENSMUSG00000061904	Slc25a3	3.04175	0.0470112	1	2.94429	-0.0470112	1
ENSMUSG00000010406	Mrpl52	2.6804	0.0441287	1	2.5997	-0.0441287	1
ENSMUSG00000049751	Rpl36al	3.71769	0.0428472	1	3.60899	-0.0428472	1
ENSMUSG00000014769	Psmb1	2.26548	0.0416269	1	2.20108	-0.0416269	1
ENSMUSG00000068523	Gng5	2.29957	0.0386611	1	2.2388	-0.0386611	1
ENSMUSG00000018585	Atox1	1.54863	0.0385236	1	1.50783	-0.0385236	1
ENSMUSG00000001794	Capns1	1.08794	0.0385236	1	1.05925	-0.0385236	1
ENSMUSG00000029064	Gnb1	1.68889	0.0384821	1	1.64444	-0.0384821	1
ENSMUSG00000001025	S100a6	23.4467	0.0383573	1	22.8325	-0.0383573	1
ENSMUSG00000037742	Eef1a1	28.3848	0.0380819	1	27.6465	-0.0380819	1
ENSMUSG00000001847	Rac1	1.66454	0.0337226	1	1.62609	-0.0337226	1
ENSMUSG00000029622	Arpc1b	3.18687	0.033156	1	3.11454	-0.033156	1
ENSMUSG00000003161	Sri	1.2165	0.0320748	1	1.18974	-0.0320748	1
ENSMUSG00000029465	Arpc3	2.62781	0.0320437	1	2.57013	-0.0320437	1
ENSMUSG00000052146	Rps10	22.8905	0.0320224	1	22.389	-0.0320224	1
ENSMUSG00000041881	Ndufa7	1.46	0.0316631	1	1.4283	-0.0316631	1
ENSMUSG00000024393	Prrc2a	1.06456	0.0309936	1	1.04192	-0.0309936	1
ENSMUSG00000033685	Ucp2	2.15542	0.0298182	1	2.11136	-0.0298182	1
ENSMUSG00000049960	Mrps16	1.09573	0.0281508	1	1.07454	-0.0281508	1
ENSMUSG00000042312	S100a13	2.65605	0.0281428	1	2.6048	-0.0281428	1
ENSMUSG00000001833	2022-09-07	1.67038	0.0279691	1	1.63832	-0.0279691	1
ENSMUSG00000038717	Atp5l	5.81468	0.0277636	1	5.70404	-0.0277636	1
ENSMUSG00000006333	Rps9	26.3121	0.0251619	1	25.8583	-0.0251619	1
ENSMUSG00000022584	Ly6c2	1.88173	0.0234702	1	1.85139	-0.0234702	1
ENSMUSG00000022283	Pabpc1	7.43831	0.0231971	1	7.31993	-0.0231971	1
ENSMUSG00000064354	mt-Co2	32.1414	0.0231725	1	31.6307	-0.0231725	1
ENSMUSG00000028936	Rpl22	12.0647	0.0198313	1	11.9005	-0.0198313	1
ENSMUSG00000074884	Serf2	6.1731	0.0195035	1	6.09043	-0.0195035	1
ENSMUSG00000042133	Ppig	1.16196	0.018783	1	1.14693	-0.018783	1
ENSMUSG00000015355	Cd48	1.19313	0.0177571	1	1.17853	-0.0177571	1
ENSMUSG00000028998	Tomm7	3.32226	0.0168481	1	3.28378	-0.0168481	1
ENSMUSG00000028790	Khdrbs1	1.20676	0.016786	1	1.1928	-0.016786	1
ENSMUSG00000019054	Fis1	1.29929	0.0164584	1	1.28456	-0.0164584	1
ENSMUSG00000024335	Brd2	1.02171	0.0161643	1	1.01031	-0.0161643	1
ENSMUSG00000058655	Eif4b	1.00418	0.0161558	1	0.992983	-0.0161558	1
ENSMUSG00000071528	Usmg5	2.48658	0.0113424	1	2.46716	-0.0113424	1
ENSMUSG00000004455	Ppp1cc	1.37429	0.0107711	1	1.36408	-0.0107711	1
ENSMUSG00000063511	Snrnp70	2.05705	0.0105972	1	2.04204	-0.0105972	1
ENSMUSG00000004207	Psap	1.41325	0.00965254	1	1.40384	-0.00965254	1
ENSMUSG00000046229	Scand1	1.31682	0.00858045	1	1.30902	-0.00858045	1
ENSMUSG00000049517	Rps23	19.0969	0.00761454	1	18.9972	-0.00761454	1
ENSMUSG00000024953	Prdx5	1.08307	0.00730093	1	1.0776	-0.00730093	1
ENSMUSG00000064367	mt-Nd5	3.90665	0.00682552	1	3.88833	-0.00682552	1
ENSMUSG00000098274	Rpl24	16.808	0.0067891	1	16.7298	-0.0067891	1
ENSMUSG00000008475	Arpc5	2.74858	0.00488296	1	2.73937	-0.00488296	1
ENSMUSG00000031897	Psmb10	1.29053	0.00327128	1	1.28762	-0.00327128	1
ENSMUSG00000079641	Rpl39	27.9017	0.00123882	1	27.879	-0.00123882	1
ENSMUSG00000041841	Rpl37	26.2264	0.000964441	1	26.2101	-0.000964441	1
ENSMUSG00000025809	Itgb1	1.03534	0.000784718	1	1.03478	-0.000784718	1
ENSMUSG00000028884	Rpa2	1.06846	5.03462e-05	1	1.06843	-5.03462e-05	1
ENSMUSG00000020152	Actr2	2.48853	1.16057e-05	1	2.48857	-1.16057e-05	1
ENSMUSG00000008683	Rps15a	34.6163	-0.000421968	1	34.628	0.000421968	1
ENSMUSG00000067288	Rps28	16.7301	-0.00184684	1	16.7523	0.00184684	1
ENSMUSG00000025997	Ikzf2	1.17462	-0.00228021	1	1.17649	0.00228021	1
ENSMUSG00000063870	Chd4	1.96745	-0.00307727	1	1.97169	0.00307727	1
ENSMUSG00000030824	Nucb1	1.07917	-0.00333743	1	1.08168	0.00333743	1
ENSMUSG00000047215	Rpl9	13.6046	-0.00506344	1	13.653	0.00506344	1
ENSMUSG00000025290	Rps24	37.3805	-0.00692717	1	37.5621	0.00692717	1
ENSMUSG00000026511	Srp9	1.61779	-0.0073533	1	1.62609	0.0073533	1
ENSMUSG00000070372	Capza1	1.45513	-0.00973122	1	1.46501	0.00973122	1
ENSMUSG00000055805	Fmnl1	1.36358	-0.0123155	1	1.37529	0.0123155	1
ENSMUSG00000062328	Rpl17	20.5608	-0.0132013	1	20.7507	0.0132013	1
ENSMUSG00000084786	Ubl5	3.84821	-0.0133997	1	3.88426	0.0133997	1
ENSMUSG00000025326	Ube3a	1.14735	-0.0147499	1	1.15916	0.0147499	1
ENSMUSG00000024725	Ostf1	1.7522	-0.0152442	1	1.77085	0.0152442	1
ENSMUSG00000027422	Rrbp1	0.994437	-0.0184603	1	1.00726	0.0184603	1
ENSMUSG00000090862	Rps13	22.3743	-0.0214287	1	22.7101	0.0214287	1
ENSMUSG00000022831	Hcls1	1.36845	-0.0220601	1	1.38956	0.0220601	1
ENSMUSG00000040952	Rps19	31.6067	-0.024917	1	32.1588	0.024917	1
ENSMUSG00000090394	4930523C07Rik	1.38598	-0.0257499	1	1.41097	0.0257499	1
ENSMUSG00000028163	Nfkb1	1.30319	-0.0264942	1	1.32738	0.0264942	1
ENSMUSG00000062006	Rpl34	20.5228	-0.0268133	1	20.9087	0.0268133	1
ENSMUSG00000026875	Traf1	1.17365	-0.0270155	1	1.19586	0.0270155	1
ENSMUSG00000027170	Eif3m	1.32267	-0.0270806	1	1.34777	0.0270806	1
ENSMUSG00000024014	Pim1	2.36093	-0.0278372	1	2.40701	0.0278372	1
ENSMUSG00000018340	Anxa6	2.29373	-0.0279676	1	2.33871	0.0279676	1
ENSMUSG00000022781	Pak2	1.77654	-0.0281719	1	1.81163	0.0281719	1
ENSMUSG00000062270	Morf4l1	2.396	-0.0320053	1	2.44983	0.0320053	1
ENSMUSG00000032966	Fkbp1a	1.80869	-0.0328267	1	1.85037	0.0328267	1
ENSMUSG00000028820	Sfpq	2.41645	-0.0328895	1	2.47226	0.0328895	1
ENSMUSG00000076498	Trbc2	8.64605	-0.0329409	1	8.84611	0.0329409	1
ENSMUSG00000028034	Fubp1	1.50383	-0.0346643	1	1.54045	0.0346643	1
ENSMUSG00000068240	Gm11808	1.66551	-0.0351344	1	1.70663	0.0351344	1
ENSMUSG00000041571	Selenow	2.16516	-0.0356602	1	2.21943	0.0356602	1
ENSMUSG00000020077	Srgn	9.17394	-0.0375103	1	9.41601	0.0375103	1
ENSMUSG00000042323	Pbrm1	1.31682	-0.0389063	1	1.35286	0.0389063	1
ENSMUSG00000064351	mt-Co1	58.9347	-0.0391024	1	60.5567	0.0391024	1
ENSMUSG00000031628	Casp3	1.70837	-0.0392647	1	1.75556	0.0392647	1
ENSMUSG00000032249	Anp32a	1.25157	-0.0409189	1	1.28762	0.0409189	1
ENSMUSG00000020745	Pafah1b1	1.39961	-0.0415315	1	1.44054	0.0415315	1
ENSMUSG00000024513	Mbd2	1.31877	-0.042197	1	1.35796	0.042197	1
ENSMUSG00000040659	Efhd2	1.68012	-0.0439153	1	1.73211	0.0439153	1
ENSMUSG00000024858	Grk2	1.5126	-0.0443008	1	1.55982	0.0443008	1
ENSMUSG00000097971	Gm26917	1.83791	-0.0458073	1	1.89727	0.0458073	1
ENSMUSG00000022336	Eif3e	2.50995	-0.0460922	1	2.59154	0.0460922	1
ENSMUSG00000074129	Rpl13a	6.514	-0.0469256	1	6.72965	0.0469256	1
ENSMUSG00000017421	Zfp207	1.08209	-0.0488476	1	1.1194	0.0488476	1
ENSMUSG00000046364	Rpl27a	24.4022	-0.0499489	1	25.263	0.0499489	1
ENSMUSG00000024054	Smchd1	2.01127	-0.050368	1	2.08282	0.050368	1
ENSMUSG00000009585	Apobec3	1.86713	-0.0514502	1	1.93499	0.0514502	1
ENSMUSG00000018819	Lsp1	2.85377	-0.0519646	1	2.95856	0.0519646	1
ENSMUSG00000000682	Cd52	21.2172	-0.0527075	1	22.0077	0.0527075	1
ENSMUSG00000023010	Tmbim6	2.42619	-0.053604	1	2.51814	0.053604	1
ENSMUSG00000055436	Srsf11	1.18144	-0.05388	1	1.22645	0.05388	1
ENSMUSG00000037062	Sh3glb1	1.10352	-0.0543174	1	1.14591	0.0543174	1
ENSMUSG00000020440	Arf5	2.95214	-0.0548274	1	3.06662	0.0548274	1
ENSMUSG00000037202	Prf1	3.26771	-0.0558916	1	3.39694	0.0558916	1
ENSMUSG00000007891	Ctsd	3.29498	-0.055974	1	3.42548	0.055974	1
ENSMUSG00000021794	Glud1	1.18436	-0.0574909	1	1.23256	0.0574909	1
ENSMUSG00000022443	Myh9	4.14332	-0.0583344	1	4.31448	0.0583344	1
ENSMUSG00000019659	Ccdc12	1.20384	-0.0611403	1	1.25601	0.0611403	1
ENSMUSG00000058600	Rpl30	24.6009	-0.0611792	1	25.6677	0.0611792	1
ENSMUSG00000024002	Brd4	1.05677	-0.0618222	1	1.10309	0.0618222	1
ENSMUSG00000006731	B4galnt1	1.96258	-0.0622305	1	2.04917	0.0622305	1
ENSMUSG00000015575	Atp6v0e	1.37526	-0.0627467	1	1.43646	0.0627467	1
ENSMUSG00000060126	Tpt1	36.1172	-0.0635158	1	37.7446	0.0635158	1
ENSMUSG00000004535	Tax1bp1	1.62071	-0.064079	1	1.69439	0.064079	1
ENSMUSG00000015733	Capza2	1.36163	-0.0647814	1	1.42423	0.0647814	1
ENSMUSG00000017404	Rpl19	23.6093	-0.065813	1	24.7124	0.065813	1
ENSMUSG00000032011	Thy1	7.57272	-0.0669258	1	7.93265	0.0669258	1
ENSMUSG00000024608	Rps14	21.3185	-0.0725858	1	22.4196	0.0725858	1
ENSMUSG00000060739	Nsa2	3.41381	-0.073201	1	3.59166	0.073201	1
ENSMUSG00000031029	Eif3f	3.40699	-0.0740359	1	3.58656	0.0740359	1
ENSMUSG00000057863	Rpl36	15.0568	-0.0746511	1	15.8571	0.0746511	1
ENSMUSG00000022858	Tra2b	1.97329	-0.0757431	1	2.07976	0.0757431	1
ENSMUSG00000045128	Rpl18a	20.7624	-0.0774064	1	21.9078	0.0774064	1
ENSMUSG00000060032	H2afj	2.61417	-0.0775858	1	2.75874	0.0775858	1
ENSMUSG00000041645	Ddx24	1.22527	-0.0794988	1	1.29475	0.0794988	1
ENSMUSG00000060791	Gmfg	2.32782	-0.0796246	1	2.46003	0.0796246	1
ENSMUSG00000006304	Arpc2	4.6722	-0.0807696	1	4.94147	0.0807696	1
ENSMUSG00000004285	Atp6v1f	1.62168	-0.0813168	1	1.7158	0.0813168	1
ENSMUSG00000025366	Esyt1	1.37234	-0.086133	1	1.45685	0.086133	1
ENSMUSG00000035530	Eif1	9.22557	-0.0863779	1	9.79526	0.0863779	1
ENSMUSG00000024910	Ctsw	2.41548	-0.088315	1	2.56809	0.088315	1
ENSMUSG00000043962	Thrap3	0.987619	-0.0883776	1	1.05007	0.0883776	1
ENSMUSG00000024576	Csnk1a1	2.34438	-0.0895812	1	2.49469	0.0895812	1
ENSMUSG00000041736	Tspo	1.57785	-0.0905203	1	1.68012	0.0905203	1
ENSMUSG00000020530	Ggnbp2	0.977879	-0.0928332	1	1.04294	0.0928332	1
ENSMUSG00000020594	Pum2	1.15027	-0.0936161	1	1.22747	0.0936161	1
ENSMUSG00000022285	Ywhaz	3.39238	-0.0953237	1	3.62429	0.0953237	1
ENSMUSG00000025935	Tram1	1.31293	-0.0954512	1	1.40282	0.0954512	1
ENSMUSG00000030795	Fus	3.22875	-0.0972287	1	3.45403	0.0972287	1
ENSMUSG00000050732	Vamp8	1.66454	-0.0975219	1	1.78105	0.0975219	1
ENSMUSG00000070034	Sp110	1.03729	-0.0979337	1	1.11022	0.0979337	1
ENSMUSG00000089929	Bcl2a1b	1.78921	-0.0984089	1	1.91562	0.0984089	1
ENSMUSG00000020349	Ppp2ca	1.0032	-0.0990117	1	1.07454	0.0990117	1
ENSMUSG00000037236	Matr3	1.33241	-0.0991475	1	1.42729	0.0991475	1
ENSMUSG00000020326	Ccng1	2.06387	-0.0994438	1	2.21127	0.0994438	1
ENSMUSG00000033220	Rac2	4.87965	-0.0996733	1	5.22896	0.0996733	1
ENSMUSG00000045826	Ptprcap	3.82678	-0.099914	1	4.10141	0.099914	1
ENSMUSG00000031229	Atrx	2.07556	-0.100578	1	2.22555	0.100578	1
ENSMUSG00000063316	Rpl27	9.01908	-0.100597	1	9.67088	0.100597	1
ENSMUSG00000044258	Ctla2a	3.09727	-0.100762	1	3.3215	0.100762	1
ENSMUSG00000022961	Son	2.92097	-0.101437	1	3.13391	0.101437	1
ENSMUSG00000028797	Tmem234	1.08015	-0.103021	1	1.16018	0.103021	1
ENSMUSG00000063406	Tmed5	1.56227	-0.10308	1	1.67808	0.10308	1
ENSMUSG00000022216	Psme1	3.62906	-0.103258	1	3.89853	0.103258	1
ENSMUSG00000029552	Tes	1.26813	-0.104054	1	1.36306	0.104054	1
ENSMUSG00000030413	Pglyrp1	1.56422	-0.107402	1	1.68522	0.107402	1
ENSMUSG00000040274	Cdk6	2.54015	-0.108849	1	2.73937	0.108849	1
ENSMUSG00000057322	Rpl38	24.6934	-0.109196	0.991721	26.6362	0.109196	0.991721
ENSMUSG00000018567	Gabarap	2.14666	-0.110901	0.992749	2.31832	0.110901	0.992749
ENSMUSG00000022372	Sla	1.52039	-0.112165	0.994853	1.64342	0.112165	0.994853
ENSMUSG00000021451	Sema4d	1.56324	-0.112655	0.990771	1.69031	0.112655	0.990771
ENSMUSG00000028249	Sdcbp	1.00223	-0.112667	0.994508	1.08372	0.112667	0.994508
ENSMUSG00000099974	Bcl2a1d	1.17462	-0.112849	0.995101	1.27028	0.112849	0.995101
ENSMUSG00000036835	Psenen	1.08404	-0.115456	0.989832	1.17445	0.115456	0.989832
ENSMUSG00000002107	Celf2	3.38459	-0.117183	0.983639	3.67118	0.117183	0.983639
ENSMUSG00000028465	Tln1	2.32879	-0.117354	0.983639	2.5263	0.117354	0.983639
ENSMUSG00000024248	Cox7a2l	2.20218	-0.117802	0.983639	2.38968	0.117802	0.983639
ENSMUSG00000025016	Tm9sf3	1.21845	-0.117869	0.986247	1.32228	0.117869	0.986247
ENSMUSG00000030403	Vasp	2.06777	-0.118499	0.982939	2.24492	0.118499	0.982939
ENSMUSG00000016559	H3f3b	9.20803	-0.119283	0.982034	10.0022	0.119283	0.982034
ENSMUSG00000028410	Dnaja1	1.67233	-0.11939	0.983639	1.81673	0.11939	0.983639
ENSMUSG00000029860	Zyx	1.37624	-0.121847	0.982034	1.49763	0.121847	0.982034
ENSMUSG00000022148	Fyb	1.9879	-0.121935	0.982034	2.16336	0.121935	0.982034
ENSMUSG00000038467	Chmp4b	1.32949	-0.122762	0.982034	1.44768	0.122762	0.982034
ENSMUSG00000005763	Cd247	0.960347	-0.123127	0.982034	1.046	0.123127	0.982034
ENSMUSG00000002699	Lcp2	1.29053	-0.123401	0.982034	1.40588	0.123401	0.982034
ENSMUSG00000090137	Uba52	1.87979	-0.12366	0.982034	2.04815	0.12366	0.982034
ENSMUSG00000037321	Tap1	2.11062	-0.125133	0.981633	2.30201	0.125133	0.981633
ENSMUSG00000024456	Diaph1	1.79115	-0.127214	0.981633	1.9564	0.127214	0.981633
ENSMUSG00000023169	Slc38a1	1.34507	-0.128127	0.981633	1.4701	0.128127	0.981633
ENSMUSG00000030536	Iqgap1	3.10993	-0.129865	0.978682	3.40306	0.129865	0.978682
ENSMUSG00000022205	Sub1	8.03341	-0.130118	0.978081	8.79208	0.130118	0.978081
ENSMUSG00000027540	Ptpn1	1.07625	-0.130851	0.981633	1.17853	0.130851	0.981633
ENSMUSG00000030165	Klrd1	6.58218	-0.131121	0.97662	7.20881	0.131121	0.97662
ENSMUSG00000015165	Hnrnpl	1.79895	-0.131436	0.978081	1.97067	0.131436	0.978081
ENSMUSG00000040459	Arglu1	1.06651	-0.132688	0.981148	1.16935	0.132688	0.981148
ENSMUSG00000021413	Prpf4b	1.02658	-0.135225	0.976437	1.12756	0.135225	0.976437
ENSMUSG00000025982	Sf3b1	1.95673	-0.135861	0.969046	2.1501	0.135861	0.969046
ENSMUSG00000020612	Prkar1a	2.45249	-0.136775	0.964959	2.69655	0.136775	0.964959
ENSMUSG00000031304	Il2rg	1.9616	-0.137736	0.964808	2.15826	0.137736	0.964808
ENSMUSG00000042682	Selenok	1.31877	-0.138482	0.96533	1.45175	0.138482	0.96533
ENSMUSG00000052681	Rap1b	1.71811	-0.139119	0.963584	1.89217	0.139119	0.963584
ENSMUSG00000000486	2022-09-01	1.31682	-0.1396	0.964626	1.45073	0.1396	0.964626
ENSMUSG00000000290	Itgb2	1.59246	-0.139725	0.96207	1.75454	0.139725	0.96207
ENSMUSG00000051457	Spn	1.6996	-0.141465	0.959694	1.87484	0.141465	0.959694
ENSMUSG00000037608	Bclaf1	1.48143	-0.141519	0.959711	1.63424	0.141519	0.959711
ENSMUSG00000040242	Fgfr1op2	1.02171	-0.142079	0.961647	1.12756	0.142079	0.961647
ENSMUSG00000032094	Cd3d	7.15975	-0.144291	0.948656	7.91328	0.144291	0.948656
ENSMUSG00000001472	Tcf25	1.0519	-0.145009	0.954921	1.16324	0.145009	0.954921
ENSMUSG00000034868	Myl12b	2.04049	-0.145481	0.949668	2.25715	0.145481	0.949668
ENSMUSG00000060675	Pla2g16	1.35384	-0.145507	0.951936	1.49763	0.145507	0.951936
ENSMUSG00000094483	Purb	1.72395	-0.14737	0.948743	1.9095	0.14737	0.948743
ENSMUSG00000032253	Phip	1.13761	-0.147384	0.952146	1.26009	0.147384	0.952146
ENSMUSG00000004040	Stat3	2.34438	-0.147909	0.948092	2.59766	0.147909	0.948092
ENSMUSG00000009549	Srp14	1.91875	-0.148316	0.945135	2.12666	0.148316	0.945135
ENSMUSG00000052085	Dock8	1.08404	-0.148851	0.948396	1.20198	0.148851	0.948396
ENSMUSG00000026285	Pdcd1	1.42007	-0.149373	0.947618	1.57511	0.149373	0.947618
ENSMUSG00000040225	Prrc2c	2.36386	-0.149496	0.942612	2.62213	0.149496	0.942612
ENSMUSG00000022185	Acin1	1.0071	-0.149746	0.948475	1.11736	0.149746	0.948475
ENSMUSG00000057058	Skap1	1.58272	-0.150246	0.943012	1.75658	0.150246	0.943012
ENSMUSG00000043004	Gng2	1.66259	-0.151884	0.939707	1.84732	0.151884	0.939707
ENSMUSG00000024073	Birc6	1.3928	-0.152861	0.939707	1.5486	0.152861	0.939707
ENSMUSG00000026475	Rgs16	3.09921	-0.153729	0.943012	3.44791	0.153729	0.943012
ENSMUSG00000029405	G3bp2	1.03047	-0.155598	0.937717	1.14795	0.155598	0.937717
ENSMUSG00000032504	Pdcd6ip	1.84375	-0.157303	0.92873	2.05631	0.157303	0.92873
ENSMUSG00000019158	Tmem160	1.40935	-0.157489	0.929412	1.57205	0.157489	0.929412
ENSMUSG00000047126	Cltc	1.1941	-0.15804	0.93056	1.33247	0.15804	0.93056
ENSMUSG00000038128	Camk4	1.12592	-0.158767	0.934013	1.25703	0.158767	0.934013
ENSMUSG00000021218	Gdi2	2.54794	-0.163326	0.919925	2.85355	0.163326	0.919925
ENSMUSG00000040990	Sh3kbp1	1.03242	-0.164351	0.921531	1.15712	0.164351	0.921531
ENSMUSG00000024290	Rock1	1.65772	-0.16484	0.918358	1.85853	0.16484	0.918358
ENSMUSG00000036461	Elf1	1.61194	-0.165116	0.918358	1.80755	0.165116	0.918358
ENSMUSG00000029076	Sdf4	2.37262	-0.166414	0.918358	2.66291	0.166414	0.918358
ENSMUSG00000023048	Prr13	1.82524	-0.167553	0.914214	2.05019	0.167553	0.914214
ENSMUSG00000038366	Lasp1	1.18826	-0.168418	0.915417	1.33553	0.168418	0.915417
ENSMUSG00000073411	H2-D1	10.5219	-0.168994	0.913983	11.8302	0.168994	0.913983
ENSMUSG00000028382	Ptbp3	2.5645	-0.16936	0.913983	2.88414	0.16936	0.913983
ENSMUSG00000068227	Il2rb	6.40296	-0.169512	0.913983	7.20167	0.169512	0.913983
ENSMUSG00000026701	Prdx6	1.37137	-0.170459	0.913983	1.54351	0.170459	0.913983
ENSMUSG00000056116	H2-T22	1.56032	-0.172471	0.913983	1.75862	0.172471	0.913983
ENSMUSG00000031207	Msn	2.5645	-0.172924	0.913983	2.89127	0.172924	0.913983
ENSMUSG00000068823	Csde1	1.56714	-0.173688	0.913983	1.76779	0.173688	0.913983
ENSMUSG00000022378	Fam49b	1.58467	-0.174183	0.913983	1.78818	0.174183	0.913983
ENSMUSG00000070544	Top1	1.51454	-0.175573	0.913983	1.7107	0.175573	0.913983
ENSMUSG00000028788	Ptp4a2	2.35119	-0.175627	0.913983	2.65577	0.175627	0.913983
ENSMUSG00000025085	Ablim1	2.58787	-0.176523	0.913983	2.92492	0.176523	0.913983
ENSMUSG00000068798	Rap1a	1.5126	-0.178288	0.913983	1.71172	0.178288	0.913983
ENSMUSG00000030745	Il21r	1.36747	-0.178365	0.913983	1.54759	0.178365	0.913983
ENSMUSG00000026466	Tor1aip1	0.989567	-0.180308	0.913983	1.12144	0.180308	0.913983
ENSMUSG00000024425	Ndfip1	1.16099	-0.180825	0.913983	1.31616	0.180825	0.913983
ENSMUSG00000024096	Ralbp1	0.92431	-0.181057	0.913983	1.04804	0.181057	0.913983
ENSMUSG00000032712	2810474O19Rik	1.27494	-0.181121	0.913983	1.44564	0.181121	0.913983
ENSMUSG00000020671	Rab10	0.992489	-0.18129	0.913983	1.12552	0.18129	0.913983
ENSMUSG00000028337	Coro2a	0.967165	-0.181514	0.913983	1.09697	0.181514	0.913983
ENSMUSG00000075602	Ly6a	5.11828	-0.181544	0.913983	5.80497	0.181544	0.913983
ENSMUSG00000072501	Phf20l1	1.0558	-0.182006	0.913983	1.1979	0.182006	0.913983
ENSMUSG00000043131	Mob1a	1.24085	-0.182073	0.913983	1.40792	0.182073	0.913983
ENSMUSG00000046330	Rpl37a	44.2159	-0.182136	0.913983	50.1681	0.182136	0.913983
ENSMUSG00000029723	Tsc22d4	1.92654	-0.182691	0.913983	2.18681	0.182691	0.913983
ENSMUSG00000020390	Ube2b	1.17268	-0.183039	0.913983	1.33145	0.183039	0.913983
ENSMUSG00000010608	Rbm25	2.15932	-0.18379	0.913983	2.45289	0.18379	0.913983
ENSMUSG00000039218	Srrm2	3.26479	-0.186279	0.913983	3.71502	0.186279	0.913983
ENSMUSG00000059248	2022-09-09	1.61779	-0.186489	0.913983	1.8412	0.186489	0.913983
ENSMUSG00000019188	H13	0.877559	-0.189877	0.913983	1.00114	0.189877	0.913983
ENSMUSG00000034731	Dgkh	1.05775	-0.190348	0.913983	1.20708	0.190348	0.913983
ENSMUSG00000020120	Plek	1.6246	-0.190768	0.913983	1.85445	0.190768	0.913983
ENSMUSG00000029763	Exoc4	1.12105	-0.191657	0.913983	1.28048	0.191657	0.913983
ENSMUSG00000029817	Tra2a	1.44831	-0.19199	0.913983	1.65463	0.19199	0.913983
ENSMUSG00000006740	Kif5b	1.55155	-0.193078	0.913983	1.77391	0.193078	0.913983
ENSMUSG00000059895	Ptp4a3	1.18436	-0.19391	0.913983	1.3549	0.19391	0.913983
ENSMUSG00000047180	Neurl3	1.39182	-0.194116	0.913983	1.59244	0.194116	0.913983
ENSMUSG00000060550	H2-Q7	5.58384	-0.194967	0.913983	6.3922	0.194967	0.913983
ENSMUSG00000039001	Rps21	29.1007	-0.195222	0.913983	33.319	0.195222	0.913983
ENSMUSG00000024817	Uhrf2	2.5606	-0.195817	0.913983	2.93307	0.195817	0.913983
ENSMUSG00000021939	Ctsb	1.28663	-0.198148	0.913983	1.47622	0.198148	0.913983
ENSMUSG00000021282	Eif5	1.26326	-0.198458	0.913983	1.44971	0.198458	0.913983
ENSMUSG00000026103	Gls	1.63532	-0.198625	0.913983	1.87688	0.198625	0.913983
ENSMUSG00000008348	Ubc	2.16029	-0.199233	0.913983	2.48042	0.199233	0.913983
ENSMUSG00000028064	Sema4a	0.984697	-0.200463	0.913983	1.13163	0.200463	0.913983
ENSMUSG00000019132	BC005537	1.99374	-0.200881	0.913983	2.29181	0.200881	0.913983
ENSMUSG00000027012	Dync1i2	1.01099	-0.200916	0.913983	1.16222	0.200916	0.913983
ENSMUSG00000035569	Ankrd11	1.98303	-0.201577	0.913983	2.2806	0.201577	0.913983
ENSMUSG00000028341	Nr4a3	0.900934	-0.203883	0.913983	1.03784	0.203883	0.913983
ENSMUSG00000026126	Ptpn18	3.91054	-0.204426	0.913983	4.50614	0.204426	0.913983
ENSMUSG00000045962	Wnk1	5.01991	-0.204461	0.913983	5.78458	0.204461	0.913983
ENSMUSG00000030122	Ptms	2.39015	-0.204652	0.913983	2.75466	0.204652	0.913983
ENSMUSG00000038179	Slamf7	0.92431	-0.204696	0.913983	1.06537	0.204696	0.913983
ENSMUSG00000027215	Cd82	0.910674	-0.205277	0.913983	1.05007	0.205277	0.913983
ENSMUSG00000026305	Lrrfip1	0.944763	-0.205881	0.913983	1.08983	0.205881	0.913983
ENSMUSG00000022864	D16Ertd472e	2.059	-0.206104	0.913983	2.37541	0.206104	0.913983
ENSMUSG00000036943	Rab8b	1.02171	-0.207059	0.913983	1.17955	0.207059	0.913983
ENSMUSG00000087687	Pet100	1.04801	-0.20733	0.913983	1.21013	0.20733	0.913983
ENSMUSG00000038037	Socs1	1.14151	-0.207448	0.913983	1.3182	0.207448	0.913983
ENSMUSG00000022108	Itm2b	2.5645	-0.208585	0.913983	2.96366	0.208585	0.913983
ENSMUSG00000060802	B2m	22.0987	-0.209258	0.913983	25.5494	0.209258	0.913983
ENSMUSG00000038274	Fau	39.5203	-0.210452	0.913983	45.7292	0.210452	0.913983
ENSMUSG00000029822	Osbpl3	0.973983	-0.21363	0.913983	1.12959	0.21363	0.913983
ENSMUSG00000030002	Dusp11	1.16975	-0.21397	0.913983	1.35694	0.21397	0.913983
ENSMUSG00000030232	Aebp2	1.56811	-0.214589	0.913983	1.81979	0.214589	0.913983
ENSMUSG00000026970	Rbms1	1.83401	-0.214827	0.913983	2.12869	0.214827	0.913983
ENSMUSG00000009687	Fxyd5	5.87799	-0.215735	0.913983	6.8265	0.215735	0.913983
ENSMUSG00000040699	Limd2	1.5574	-0.216373	0.913983	1.80959	0.216373	0.913983
ENSMUSG00000029823	Luc7l2	3.93586	-0.216816	0.913983	4.57445	0.216816	0.913983
ENSMUSG00000034342	Cbl	0.880481	-0.217019	0.913983	1.02357	0.217019	0.913983
ENSMUSG00000019818	Cd164	1.42786	-0.217816	0.913983	1.66075	0.217816	0.913983
ENSMUSG00000022014	Epsti1	1.42202	-0.220184	0.913983	1.65667	0.220184	0.913983
ENSMUSG00000003226	Ranbp2	1.04508	-0.221036	0.913983	1.21829	0.221036	0.913983
ENSMUSG00000078578	Ube2d3	3.25797	-0.223711	0.913983	3.80473	0.223711	0.913983
ENSMUSG00000038642	Ctss	0.884376	-0.224941	0.913983	1.03376	0.224941	0.913983
ENSMUSG00000027368	Dusp2	1.7668	-0.226612	0.913983	2.06752	0.226612	0.913983
ENSMUSG00000027706	Sec62	1.57201	-0.227875	0.913983	1.8412	0.227875	0.913983
ENSMUSG00000022175	Lrp10	1.04021	-0.231383	0.913983	1.22135	0.231383	0.913983
ENSMUSG00000022812	Gsk3b	0.9097	-0.235909	0.913983	1.07148	0.235909	0.913983
ENSMUSG00000022450	Ndufa6	1.90121	-0.236969	0.912651	2.24084	0.236969	0.912651
ENSMUSG00000000409	Lck	2.41256	-0.237936	0.907448	2.8454	0.237936	0.907448
ENSMUSG00000031513	Leprotl1	1.89927	-0.239103	0.907448	2.24186	0.239103	0.907448
ENSMUSG00000020395	Itk	1.60805	-0.241548	0.904654	1.90135	0.241548	0.904654
ENSMUSG00000059325	Hopx	1.40254	-0.241843	0.90889	1.65871	0.241843	0.90889
ENSMUSG00000007880	Arid1a	1.11229	-0.242594	0.906419	1.31616	0.242594	0.906419
ENSMUSG00000022462	Slc38a2	1.28663	-0.244201	0.908632	1.52414	0.244201	0.908632
ENSMUSG00000026878	Rab14	0.949633	-0.244906	0.905866	1.12552	0.244906	0.905866
ENSMUSG00000032300	1700017B05Rik	1.16001	-0.245388	0.904607	1.37529	0.245388	0.904607
ENSMUSG00000038608	Dock10	2.81871	-0.245945	0.893764	3.34291	0.245945	0.893764
ENSMUSG00000053560	Ier2	1.14151	-0.245951	0.906631	1.35388	0.245951	0.906631
ENSMUSG00000071158	Gm156	1.66746	-0.246831	0.913983	1.97883	0.246831	0.913983
ENSMUSG00000062604	Srpk2	0.975931	-0.247992	0.903292	1.15916	0.247992	0.903292
ENSMUSG00000048376	F2r	0.932102	-0.248067	0.902088	1.10717	0.248067	0.902088
ENSMUSG00000037754	Ppp1r16b	1.5798	-0.248423	0.893764	1.87688	0.248423	0.893764
ENSMUSG00000030830	Itgal	3.28914	-0.24887	0.889283	3.90872	0.24887	0.889283
ENSMUSG00000072620	Slfn2	1.72395	-0.249162	0.893881	2.04917	0.249162	0.893881
ENSMUSG00000028822	Tmem50a	1.97913	-0.249471	0.88984	2.35298	0.249471	0.88984
ENSMUSG00000085438	1700020I14Rik	0.989567	-0.251882	0.893764	1.17853	0.251882	0.893764
ENSMUSG00000030557	Mef2a	1.01781	-0.251892	0.893764	1.21217	0.251892	0.893764
ENSMUSG00000032640	Chsy1	1.14346	-0.252152	0.893764	1.36204	0.252152	0.893764
ENSMUSG00000071076	Jund	4.76862	-0.252369	0.885896	5.6806	0.252369	0.885896
ENSMUSG00000022141	Nipbl	1.27007	-0.253197	0.888932	1.51394	0.253197	0.888932
ENSMUSG00000010095	Slc3a2	1.30709	-0.253885	0.88984	1.5588	0.253885	0.88984
ENSMUSG00000038095	Sbno1	1.01781	-0.254314	0.891839	1.21421	0.254314	0.891839
ENSMUSG00000027829	Ccnl1	1.18729	-0.255054	0.888932	1.41709	0.255054	0.888932
ENSMUSG00000041954	Tnfrsf18	1.53987	-0.25766	0.886456	1.8412	0.25766	0.886456
ENSMUSG00000030167	Klrc1	3.29693	-0.258192	0.875923	3.94339	0.258192	0.875923
ENSMUSG00000038733	Wdr26	1.06749	-0.259937	0.879985	1.27844	0.259937	0.879985
ENSMUSG00000029422	Rsrc2	1.25449	-0.260276	0.877533	1.50273	0.260276	0.877533
ENSMUSG00000056268	Dennd1b	0.939893	-0.261069	0.879985	1.12654	0.261069	0.879985
ENSMUSG00000076928	Trac	4.63616	-0.262921	0.866067	5.56335	0.262921	0.866067
ENSMUSG00000003882	Il7r	1.6733	-0.263903	0.878062	2.00941	0.263903	0.878062
ENSMUSG00000018899	Irf1	1.39864	-0.265219	0.877533	1.68114	0.265219	0.877533
ENSMUSG00000026360	Rgs2	2.06777	-0.265319	0.877213	2.48552	0.265319	0.877213
ENSMUSG00000030103	Bhlhe40	3.17226	-0.266407	0.866067	3.81595	0.266407	0.866067
ENSMUSG00000070691	Runx3	3.74302	-0.266925	0.861431	4.5041	0.266925	0.861431
ENSMUSG00000061232	H2-K1	19.1553	-0.266988	0.854608	23.0507	0.266988	0.854608
ENSMUSG00000040940	Arhgef1	1.35676	-0.267357	0.865681	1.63322	0.267357	0.865681
ENSMUSG00000041235	Chd7	1.37916	-0.267845	0.867686	1.66075	0.267845	0.867686
ENSMUSG00000043931	Gimap7	1.10644	-0.269046	0.873811	1.33349	0.269046	0.873811
ENSMUSG00000030067	Foxp1	0.916518	-0.269709	0.876491	1.10513	0.269709	0.876491
ENSMUSG00000028656	Cap1	1.35676	-0.270054	0.859397	1.63628	0.270054	0.859397
ENSMUSG00000075415	Fnbp1	1.35968	-0.270542	0.859397	1.64036	0.270542	0.859397
ENSMUSG00000018654	Ikzf1	1.48143	-0.271316	0.858509	1.78818	0.271316	0.858509
ENSMUSG00000090733	Rps27	24.7509	-0.273312	0.849058	29.9149	0.273312	0.849058
ENSMUSG00000055065	Ddx17	1.33825	-0.273592	0.855817	1.61793	0.273592	0.855817
ENSMUSG00000020859	Spag9	0.878533	-0.273754	0.864357	1.06231	0.273754	0.864357
ENSMUSG00000049866	Arl4c	1.22917	-0.273938	0.866589	1.48642	0.273938	0.866589
ENSMUSG00000024308	Tapbp	1.99277	-0.274142	0.852578	2.41007	0.274142	0.852578
ENSMUSG00000057367	Birc2	0.852235	-0.275444	0.859397	1.03172	0.275444	0.859397
ENSMUSG00000029131	Dnajb6	1.37429	-0.277364	0.851336	1.66585	0.277364	0.851336
ENSMUSG00000018501	Ncor1	1.6509	-0.277472	0.849058	2.00126	0.277472	0.849058
ENSMUSG00000021109	Hif1a	2.90929	-0.277822	0.851671	3.52743	0.277822	0.851671
ENSMUSG00000053977	Cd8a	7.65161	-0.278493	0.843871	9.28143	0.278493	0.843871
ENSMUSG00000002033	Cd3g	8.08698	-0.278943	0.843871	9.81259	0.278943	0.843871
ENSMUSG00000023830	Igf2r	0.884376	-0.279336	0.853501	1.07352	0.279336	0.853501
ENSMUSG00000076490	Trbc1	4.15891	-0.283323	0.853471	5.06177	0.283323	0.853471
ENSMUSG00000035851	Ythdc1	1.02755	-0.283514	0.848983	1.25091	0.283514	0.848983
ENSMUSG00000026430	Rassf5	1.29053	-0.285405	0.843871	1.57307	0.285405	0.843871
ENSMUSG00000063882	Uqcrh	7.51136	-0.285879	0.84081	9.15807	0.285879	0.84081
ENSMUSG00000017485	Top2b	1.04508	-0.285901	0.844768	1.27436	0.285901	0.844768
ENSMUSG00000041560	Nop53	2.03757	-0.287122	0.84081	2.48653	0.287122	0.84081
ENSMUSG00000004612	Nkg7	18.5982	-0.289069	0.84081	22.7254	0.289069	0.84081
ENSMUSG00000053044	Cd8b1	6.44484	-0.289326	0.84081	7.87658	0.289326	0.84081
ENSMUSG00000042351	Grap2	1.03437	-0.290337	0.84081	1.26519	0.290337	0.84081
ENSMUSG00000028530	Jak1	2.41353	-0.29161	0.84081	2.95448	0.29161	0.84081
ENSMUSG00000027620	Rbm39	3.77905	-0.291759	0.84081	4.62644	0.291759	0.84081
ENSMUSG00000054892	Txk	0.936972	-0.292693	0.843871	1.14795	0.292693	0.843871
ENSMUSG00000055204	Ankrd17	1.19021	-0.294427	0.84081	1.45991	0.294427	0.84081
ENSMUSG00000024339	Tap2	1.18339	-0.296655	0.84081	1.45379	0.296655	0.84081
ENSMUSG00000023845	Lnpep	1.58467	-0.29704	0.84081	1.94722	0.29704	0.84081
ENSMUSG00000052331	Ankrd44	1.87297	-0.298027	0.84081	2.30303	0.298027	0.84081
ENSMUSG00000073409	H2-Q6	1.37526	-0.299972	0.84081	1.69337	0.299972	0.84081
ENSMUSG00000027863	Cd2	1.66648	-0.30091	0.84081	2.05325	0.30091	0.84081
ENSMUSG00000054387	Mdm4	0.950607	-0.301016	0.84081	1.17139	0.301016	0.84081
ENSMUSG00000000787	Ddx3x	1.60902	-0.301238	0.84081	1.98291	0.301238	0.84081
ENSMUSG00000039936	Pik3cd	1.48532	-0.303253	0.84081	1.83304	0.303253	0.84081
ENSMUSG00000019843	Fyn	1.79115	-0.303802	0.84081	2.21127	0.303802	0.84081
ENSMUSG00000022637	Cblb	2.00056	-0.304064	0.84081	2.47022	0.304064	0.84081
ENSMUSG00000001289	Pfdn5	3.63685	-0.305156	0.838969	4.49391	0.305156	0.838969
ENSMUSG00000065954	Tacc1	1.78336	-0.308758	0.838694	2.20923	0.308758	0.838694
ENSMUSG00000026395	Ptprc	10.0408	-0.309359	0.825757	12.4429	0.309359	0.825757
ENSMUSG00000041417	Pik3r1	0.916518	-0.310351	0.84081	1.13673	0.310351	0.84081
ENSMUSG00000021591	Glrx	1.01099	-0.310448	0.84081	1.25397	0.310448	0.84081
ENSMUSG00000032020	Ubash3b	1.66648	-0.310899	0.839679	2.06752	0.310899	0.839679
ENSMUSG00000041481	Serpina3g	1.67817	-0.311448	0.84081	2.08282	0.311448	0.84081
ENSMUSG00000005087	Cd44	1.33728	-0.312303	0.840475	1.66075	0.312303	0.840475
ENSMUSG00000037487	Ubr5	0.876585	-0.312476	0.840647	1.08881	0.312476	0.840647
ENSMUSG00000036707	Cab39	1.13566	-0.313936	0.83381	1.41199	0.313936	0.83381
ENSMUSG00000037940	Inpp4b	2.14763	-0.314498	0.827495	2.67106	0.314498	0.827495
ENSMUSG00000016087	Fli1	0.994437	-0.316561	0.830037	1.23868	0.316561	0.830037
ENSMUSG00000056290	Ms4a4b	9.42231	-0.317244	0.81027	11.7404	0.317244	0.81027
ENSMUSG00000067212	H2-T23	3.25602	-0.317369	0.812167	4.05757	0.317369	0.812167
ENSMUSG00000039153	Runx2	1.5837	-0.318167	0.819955	1.97475	0.318167	0.819955
ENSMUSG00000030149	Klrk1	2.90344	-0.31857	0.81565	3.62123	0.31857	0.81565
ENSMUSG00000040747	Cd53	2.38918	-0.318621	0.812167	2.97997	0.318621	0.812167
ENSMUSG00000028599	Tnfrsf1b	1.20871	-0.318745	0.824144	1.50783	0.318745	0.824144
ENSMUSG00000021585	Cast	1.20676	-0.319119	0.821337	1.50579	0.319119	0.821337
ENSMUSG00000022521	Crebbp	0.844443	-0.319677	0.827461	1.05415	0.319677	0.827461
ENSMUSG00000037058	Paip2	0.868793	-0.321288	0.824855	1.08576	0.321288	0.824855
ENSMUSG00000035929	H2-Q4	1.15417	-0.322549	0.813991	1.4436	0.322549	0.813991
ENSMUSG00000024063	Lbh	1.2204	-0.323276	0.812829	1.5272	0.323276	0.812829
ENSMUSG00000032328	Tmem30a	1.18339	-0.323697	0.811465	1.48132	0.323697	0.811465
ENSMUSG00000002603	Tgfb1	1.93043	-0.324232	0.812167	2.41721	0.324232	0.812167
ENSMUSG00000040345	Arhgap9	1.1756	-0.327254	0.807153	1.4752	0.327254	0.807153
ENSMUSG00000027677	Ttc14	1.12592	-0.327392	0.80897	1.41301	0.327392	0.80897
ENSMUSG00000022500	Litaf	1.17657	-0.328052	0.806076	1.47724	0.328052	0.806076
ENSMUSG00000026832	Cytip	1.99666	-0.328144	0.801775	2.50692	0.328144	0.801775
ENSMUSG00000027087	Itgav	0.900934	-0.329886	0.812167	1.13265	0.329886	0.812167
ENSMUSG00000035247	Hectd1	1.26326	-0.330144	0.800949	1.58836	0.330144	0.800949
ENSMUSG00000041390	Mdfic	0.975931	-0.331721	0.805479	1.22848	0.331721	0.805479
ENSMUSG00000027514	Zbp1	0.860027	-0.331836	0.81027	1.0827	0.331836	0.81027
ENSMUSG00000050241	Klre1	1.79602	-0.332752	0.801443	2.26225	0.332752	0.801443
ENSMUSG00000038612	Mcl1	1.73369	-0.332757	0.791575	2.18375	0.332757	0.791575
ENSMUSG00000001687	Ubl3	1.25839	-0.332933	0.798203	1.58531	0.332933	0.798203
ENSMUSG00000075284	Wipf1	1.63045	-0.333863	0.788229	2.05529	0.333863	0.788229
ENSMUSG00000030921	Trim30a	0.828859	-0.333918	0.81027	1.04498	0.333918	0.81027
ENSMUSG00000018209	Stk4	0.907752	-0.334506	0.797191	1.14489	0.334506	0.797191
ENSMUSG00000075010	AW112010	22.5195	-0.334587	0.777402	28.3989	0.334587	0.777402
ENSMUSG00000029826	Zc3hav1	1.66454	-0.335161	0.787512	2.10015	0.335161	0.787512
ENSMUSG00000002395	Use1	1.04119	-0.336691	0.791646	1.31514	0.336691	0.791646
ENSMUSG00000037447	Arid5a	1.42202	-0.337707	0.78663	1.79736	0.337707	0.78663
ENSMUSG00000029204	Rhoh	1.15222	-0.338159	0.791575	1.45685	0.338159	0.791575
ENSMUSG00000002028	Kmt2a	1.23598	-0.340163	0.782209	1.56492	0.340163	0.782209
ENSMUSG00000048490	Nrip1	0.821068	-0.340481	0.805479	1.03988	0.340481	0.805479
ENSMUSG00000021428	Riok1	1.3363	-0.340533	0.784922	1.69235	0.340533	0.784922
ENSMUSG00000090272	Mndal	1.37137	-0.340913	0.784567	1.73721	0.340913	0.784567
ENSMUSG00000036712	Cyld	0.930154	-0.341119	0.784294	1.17853	0.341119	0.784294
ENSMUSG00000028581	Laptm5	9.284	-0.341454	0.759322	11.7639	0.341454	0.759322
ENSMUSG00000032525	Nktr	1.7746	-0.342239	0.771314	2.25001	0.342239	0.771314
ENSMUSG00000048874	Phf3	0.902882	-0.344823	0.782779	1.14693	0.344823	0.782779
ENSMUSG00000030336	Cd27	1.3889	-0.345267	0.772597	1.76474	0.345267	0.772597
ENSMUSG00000022967	Ifnar1	0.827885	-0.345422	0.779061	1.05211	0.345422	0.779061
ENSMUSG00000026288	Inpp5d	0.841521	-0.346804	0.775554	1.07046	0.346804	0.775554
ENSMUSG00000026219	Trip12	1.08989	-0.348041	0.766905	1.38753	0.348041	0.766905
ENSMUSG00000031627	Irf2	0.908726	-0.348281	0.771314	1.15712	0.348281	0.771314
ENSMUSG00000026012	Cd28	2.8937	-0.349173	0.762465	3.68647	0.349173	0.762465
ENSMUSG00000028381	Ugcg	2.81676	-0.350051	0.756129	3.59064	0.350051	0.756129
ENSMUSG00000026159	Agfg1	1.42007	-0.3519	0.757107	1.81265	0.3519	0.757107
ENSMUSG00000031812	Map1lc3b	1.08696	-0.351911	0.757107	1.38753	0.351911	0.757107
ENSMUSG00000040128	Pnrc1	1.9129	-0.351912	0.752748	2.44168	0.351912	0.752748
ENSMUSG00000033004	Mycbp2	1.71129	-0.352856	0.75184	2.18579	0.352856	0.75184
ENSMUSG00000051735	Rinl	1.18242	-0.353375	0.756129	1.51088	0.353375	0.756129
ENSMUSG00000034724	Cnot6l	1.34702	-0.355699	0.752748	1.72396	0.355699	0.752748
ENSMUSG00000000346	Dazap2	1.62266	-0.355713	0.742329	2.0767	0.355713	0.742329
ENSMUSG00000033016	Nfatc1	1.68986	-0.35615	0.748231	2.16336	0.35615	0.748231
ENSMUSG00000028071	Sh2d2a	3.91444	-0.359327	0.734924	5.02201	0.359327	0.734924
ENSMUSG00000019943	Atp2b1	1.49019	-0.359767	0.740971	1.91256	0.359767	0.740971
ENSMUSG00000024399	Ltb	3.74399	-0.359781	0.736884	4.80485	0.359781	0.736884
ENSMUSG00000015755	Tab2	1.10547	-0.362115	0.740971	1.42117	0.362115	0.740971
ENSMUSG00000031532	Saraf	1.32754	-0.36213	0.736884	1.70663	0.36213	0.736884
ENSMUSG00000021886	Gpr65	1.01489	-0.362344	0.755818	1.30495	0.362344	0.755818
ENSMUSG00000048163	Selplg	4.56701	-0.363045	0.721508	5.8743	0.363045	0.721508
ENSMUSG00000039191	Rbpj	3.52387	-0.364027	0.722772	4.53571	0.364027	0.722772
ENSMUSG00000033713	Foxn3	1.05872	-0.364213	0.743044	1.36306	0.364213	0.743044
ENSMUSG00000031902	Nfatc3	0.826911	-0.36654	0.736884	1.06639	0.36654	0.736884
ENSMUSG00000021134	Srsf5	2.06582	-0.366648	0.721441	2.66393	0.366648	0.721441
ENSMUSG00000035021	Baz1a	1.63337	-0.367307	0.731711	2.10728	0.367307	0.731711
ENSMUSG00000027763	Mbnl1	7.89218	-0.36853	0.711766	10.1898	0.36853	0.711766
ENSMUSG00000019907	Ppp1r12a	1.24865	-0.368953	0.724646	1.61283	0.368953	0.724646
ENSMUSG00000026117	Zap70	1.39961	-0.369568	0.721508	1.80857	0.369568	0.721508
ENSMUSG00000040253	Gbp7	1.22527	-0.370449	0.725755	1.58429	0.370449	0.725755
ENSMUSG00000038172	Ttc39b	1.25157	-0.371042	0.721508	1.61895	0.371042	0.721508
ENSMUSG00000030798	Cd37	0.817172	-0.371158	0.726802	1.05721	0.371158	0.726802
ENSMUSG00000021108	Prkch	1.26033	-0.371834	0.718958	1.63118	0.371834	0.718958
ENSMUSG00000054435	Gimap4	3.18979	-0.372156	0.711741	4.12893	0.372156	0.711741
ENSMUSG00000068129	Cst7	1.35286	-0.373137	0.718808	1.7525	0.373137	0.718808
ENSMUSG00000000078	Klf6	3.00571	-0.37318	0.721441	3.89343	0.37318	0.721441
ENSMUSG00000030213	Atf7ip	0.812302	-0.374201	0.73484	1.05313	0.374201	0.73484
ENSMUSG00000066406	Akap13	4.91667	-0.375056	0.704803	6.37691	0.375056	0.704803
ENSMUSG00000002885	Adgre5	0.89022	-0.37539	0.736884	1.15508	0.37539	0.736884
ENSMUSG00000029229	Chic2	0.959373	-0.376578	0.717276	1.24582	0.376578	0.717276
ENSMUSG00000020423	Btg2	2.55378	-0.376809	0.710724	3.3164	0.376809	0.710724
ENSMUSG00000020143	Dock2	1.94017	-0.377717	0.704803	2.5212	0.377717	0.704803
ENSMUSG00000028649	Macf1	1.12495	-0.377722	0.717276	1.46195	0.377722	0.717276
ENSMUSG00000026070	Il18r1	1.07625	-0.377793	0.729672	1.39874	0.377793	0.729672
ENSMUSG00000032578	Cish	2.11159	-0.380673	0.705302	2.74956	0.380673	0.705302
ENSMUSG00000057329	Bcl2	3.44693	-0.380878	0.705108	4.48881	0.380878	0.705108
ENSMUSG00000031557	Plekha2	0.869767	-0.38192	0.711766	1.13367	0.38192	0.711766
ENSMUSG00000001156	Mxd1	1.07138	-0.382227	0.717276	1.3967	0.382227	0.717276
ENSMUSG00000049109	Themis	1.25644	-0.386176	0.704803	1.6424	0.386176	0.704803
ENSMUSG00000030315	Vgll4	1.44442	-0.386185	0.704803	1.88809	0.386185	0.704803
ENSMUSG00000026721	Rabgap1l	0.958399	-0.386276	0.704803	1.25295	0.386276	0.704803
ENSMUSG00000040430	Pitpnc1	0.960347	-0.386864	0.704803	1.25601	0.386864	0.704803
ENSMUSG00000020719	Ddx5	5.81857	-0.38721	0.692555	7.61049	0.38721	0.692555
ENSMUSG00000035649	Zcchc7	1.04021	-0.387471	0.704803	1.36102	0.387471	0.704803
ENSMUSG00000032097	Ddx6	1.86615	-0.390598	0.692555	2.44677	0.390598	0.692555
ENSMUSG00000046876	Atxn1	2.21484	-0.391415	0.692555	2.90555	0.391415	0.692555
ENSMUSG00000052040	Klf13	0.872689	-0.392558	0.69861	1.14591	0.392558	0.69861
ENSMUSG00000040481	Bptf	1.15709	-0.393312	0.697499	1.52006	0.393312	0.697499
ENSMUSG00000026626	Ppp2r5a	0.791848	-0.394108	0.69866	1.0409	0.394108	0.69866
ENSMUSG00000003363	Pld3	1.23891	-0.395653	0.692555	1.63016	0.395653	0.692555
ENSMUSG00000038664	Herc1	0.891194	-0.397786	0.694289	1.17445	0.397786	0.694289
ENSMUSG00000038418	Egr1	0.903856	-0.398571	0.718808	1.19178	0.398571	0.718808
ENSMUSG00000037270	4932438A13Rik	0.978853	-0.399737	0.692555	1.29169	0.399737	0.692555
ENSMUSG00000022867	Usp25	1.05872	-0.400415	0.689087	1.39772	0.400415	0.689087
ENSMUSG00000028522	Mier1	1.56227	-0.401162	0.684513	2.06345	0.401162	0.684513
ENSMUSG00000022876	Samsn1	2.1827	-0.401319	0.68593	2.88312	0.401319	0.68593
ENSMUSG00000032035	Ets1	4.34299	-0.403953	0.663736	5.74686	0.403953	0.663736
ENSMUSG00000021242	Npc2	1.51941	-0.405195	0.675848	2.01247	0.405195	0.675848
ENSMUSG00000039262	Prrc2b	0.807432	-0.406392	0.684513	1.07046	0.406392	0.684513
ENSMUSG00000034610	Zcchc11	1.25254	-0.406673	0.676152	1.66075	0.406673	0.676152
ENSMUSG00000035697	Arhgap45	1.22332	-0.409385	0.665349	1.62507	0.409385	0.665349
ENSMUSG00000003847	Nfat5	1.09281	-0.409417	0.684513	1.45175	0.409417	0.684513
ENSMUSG00000040297	Suco	0.813276	-0.41238	0.67425	1.0827	0.41238	0.67425
ENSMUSG00000018008	Cyth4	1.01392	-0.41245	0.663576	1.3498	0.41245	0.663576
ENSMUSG00000026107	Nabp1	2.71059	-0.412811	0.656931	3.60899	0.412811	0.656931
ENSMUSG00000095041	AC149090.1	1.04021	-0.413158	0.68593	1.38549	0.413158	0.68593
ENSMUSG00000018412	Kansl1	0.796718	-0.413233	0.668184	1.06129	0.413233	0.668184
ENSMUSG00000031666	Rbl2	1.18923	-0.413483	0.665136	1.58429	0.413483	0.665136
ENSMUSG00000020399	Havcr2	1.43468	-0.413736	0.684513	1.91154	0.413736	0.684513
ENSMUSG00000026094	Stk17b	5.31989	-0.418313	0.634813	7.10992	0.418313	0.634813
ENSMUSG00000026358	Rgs1	3.52484	-0.418341	0.660717	4.71106	0.418341	0.660717
ENSMUSG00000059456	Ptk2b	1.04508	-0.420151	0.650916	1.39874	0.420151	0.650916
ENSMUSG00000041272	Tox	1.23209	-0.425087	0.654166	1.65463	0.425087	0.654166
ENSMUSG00000026826	Nr4a2	3.7625	-0.427221	0.644503	5.05973	0.427221	0.644503
ENSMUSG00000021182	Ccdc88c	0.863923	-0.42748	0.644762	1.16222	0.42748	0.644762
ENSMUSG00000022884	Eif4a2	0.974957	-0.429183	0.636345	1.3131	0.429183	0.636345
ENSMUSG00000020009	Ifngr1	3.02324	-0.430137	0.614079	4.07388	0.430137	0.614079
ENSMUSG00000042284	Itga1	1.21748	-0.430688	0.647317	1.64138	0.430688	0.647317
ENSMUSG00000054823	Nsd3	1.61681	-0.430697	0.62143	2.17967	0.430697	0.62143
ENSMUSG00000024283	Wac	0.923336	-0.432937	0.6341	1.24684	0.432937	0.6341
ENSMUSG00000020644	Id2	9.37751	-0.437659	0.598918	12.7018	0.437659	0.598918
ENSMUSG00000025647	Shisa5	4.63324	-0.437685	0.596952	6.27598	0.437685	0.596952
ENSMUSG00000027881	Prpf38b	1.13469	-0.437838	0.610868	1.53739	0.437838	0.610868
ENSMUSG00000029004	Kmt2e	1.97037	-0.438171	0.600655	2.67004	0.438171	0.600655
ENSMUSG00000006169	Clint1	0.851261	-0.438606	0.616797	1.15406	0.438606	0.616797
ENSMUSG00000026222	Sp100	2.19828	-0.438711	0.600655	2.97997	0.438711	0.600655
ENSMUSG00000034595	Ppp1r18	1.46097	-0.440401	0.599662	1.98291	0.440401	0.599662
ENSMUSG00000074151	Nlrc5	0.964243	-0.440624	0.60711	1.30902	0.440624	0.60711
ENSMUSG00000053641	Dennd4a	3.62614	-0.441282	0.596308	4.92413	0.441282	0.596308
ENSMUSG00000039361	Picalm	1.04314	-0.442667	0.607064	1.41811	0.442667	0.607064
ENSMUSG00000067851	Arfgef1	0.768472	-0.442919	0.614079	1.04498	0.442919	0.614079
ENSMUSG00000028161	Ppp3ca	0.830807	-0.444065	0.611982	1.13061	0.444065	0.611982
ENSMUSG00000048865	Arhgap30	1.52526	-0.444254	0.596562	2.07568	0.444254	0.596562
ENSMUSG00000078920	Ifi47	0.993463	-0.445085	0.604536	1.35286	0.445085	0.604536
ENSMUSG00000032093	Cd3e	5.68222	-0.4467	0.576155	7.74506	0.4467	0.576155
ENSMUSG00000041890	Git2	0.771394	-0.448656	0.604411	1.05313	0.448656	0.604411
ENSMUSG00000027660	Skil	1.0519	-0.450164	0.598622	1.43748	0.450164	0.598622
ENSMUSG00000025609	Mkln1	0.773342	-0.450593	0.600655	1.05721	0.450593	0.600655
ENSMUSG00000029655	N4bp2l2	0.922362	-0.45203	0.593972	1.26213	0.45203	0.593972
ENSMUSG00000026778	Prkcq	0.756785	-0.452291	0.599703	1.0358	0.452291	0.599703
ENSMUSG00000019850	Tnfaip3	3.06025	-0.454563	0.571236	4.19418	0.454563	0.571236
ENSMUSG00000021365	Nedd9	1.85446	-0.455062	0.5763	2.54261	0.455062	0.5763
ENSMUSG00000045817	Zfp36l2	2.09991	-0.456569	0.593972	2.8821	0.456569	0.593972
ENSMUSG00000040247	Tbc1d10c	0.850287	-0.456715	0.580802	1.16732	0.456715	0.580802
ENSMUSG00000038213	Tapbpl	0.764577	-0.457256	0.595762	1.05007	0.457256	0.595762
ENSMUSG00000037235	Mxd4	0.749967	-0.45822	0.599662	1.0307	0.45822	0.599662
ENSMUSG00000024677	Ms4a6b	2.60053	-0.460315	0.565865	3.57841	0.460315	0.565865
ENSMUSG00000090019	Gimap1	1.4863	-0.462308	0.565865	2.04815	0.462308	0.565865
ENSMUSG00000032580	Rbm5	0.829833	-0.46512	0.568106	1.14591	0.46512	0.568106
ENSMUSG00000019820	Utrn	0.912622	-0.466165	0.566062	1.26111	0.466165	0.566062
ENSMUSG00000000184	Ccnd2	2.246	-0.469077	0.565865	3.10944	0.469077	0.565865
ENSMUSG00000049744	Arhgap15	0.834703	-0.470726	0.5642	1.15712	0.470726	0.5642
ENSMUSG00000039219	Arid4b	0.734383	-0.471264	0.565865	1.01847	0.471264	0.565865
ENSMUSG00000048120	Entpd1	0.797692	-0.473796	0.565051	1.10819	0.473796	0.565051
ENSMUSG00000039967	Zfp292	1.11034	-0.473879	0.549092	1.54249	0.473879	0.549092
ENSMUSG00000020128	Vps54	0.747045	-0.475204	0.565322	1.03886	0.475204	0.565322
ENSMUSG00000034765	Dusp5	2.88981	-0.47525	0.533872	4.01781	0.47525	0.533872
ENSMUSG00000021969	Zdhhc20	0.7899	-0.475956	0.558173	1.09901	0.475956	0.558173
ENSMUSG00000021728	Emb	0.987619	-0.476224	0.658364	1.37427	0.476224	0.658364
ENSMUSG00000050921	P2ry10	0.981775	-0.478346	0.546263	1.36815	0.478346	0.546263
ENSMUSG00000039899	Fgl2	1.71226	-0.483104	0.5395	2.39376	0.483104	0.5395
ENSMUSG00000026011	Ctla4	2.99792	-0.483191	0.527432	4.19112	0.483191	0.527432
ENSMUSG00000011256	Adam19	1.14053	-0.485766	0.526564	1.59754	0.485766	0.526564
ENSMUSG00000032688	Malt1	2.09504	-0.486204	0.525013	2.93511	0.486204	0.525013
ENSMUSG00000049313	Sorl1	0.825937	-0.487209	0.529758	1.15814	0.487209	0.529758
ENSMUSG00000056429	Tgoln1	1.04898	-0.489523	0.516368	1.47316	0.489523	0.516368
ENSMUSG00000069094	Pde7a	0.807432	-0.494259	0.525013	1.13775	0.494259	0.525013
ENSMUSG00000025880	Smad7	0.891194	-0.494566	0.525502	1.25601	0.494566	0.525502
ENSMUSG00000039157	Fam102a	1.04216	-0.494926	0.503804	1.46908	0.494926	0.503804
ENSMUSG00000020101	Vsir	0.759707	-0.498293	0.516368	1.07352	0.498293	0.516368
ENSMUSG00000026104	Stat1	3.1557	-0.501951	0.480127	4.46944	0.501951	0.480127
ENSMUSG00000000600	Krit1	0.998332	-0.502829	0.496847	1.41505	0.502829	0.496847
ENSMUSG00000113669	AC163354.1	1.75999	-0.503611	0.49723	2.49571	0.503611	0.49723
ENSMUSG00000035248	Zcchc6	1.06749	-0.504654	0.487742	1.51496	0.504654	0.487742
ENSMUSG00000049502	Dtx3l	0.733409	-0.508801	0.497277	1.04396	0.508801	0.497277
ENSMUSG00000039621	Prex1	0.771394	-0.510115	0.484534	1.09901	0.510115	0.484534
ENSMUSG00000069833	Ahnak	2.65313	-0.511754	0.464546	3.78333	0.511754	0.464546
ENSMUSG00000037266	Rsrp1	1.12592	-0.516262	0.455099	1.61079	0.516262	0.455099
ENSMUSG00000026463	Atp2b4	1.14833	-0.516773	0.45952	1.64342	0.516773	0.45952
ENSMUSG00000026923	Notch1	0.923336	-0.519845	0.456609	1.32432	0.519845	0.456609
ENSMUSG00000024190	Dusp1	1.32851	-0.51995	0.493174	1.90543	0.51995	0.493174
ENSMUSG00000026977	2022-03-07	0.701268	-0.521784	0.464546	1.00726	0.521784	0.464546
ENSMUSG00000047867	Gimap6	1.58954	-0.522431	0.437599	2.28366	0.522431	0.437599
ENSMUSG00000029570	Lfng	1.51454	-0.524233	0.431257	2.17865	0.524233	0.431257
ENSMUSG00000070733	Fryl	1.00515	-0.525879	0.442672	1.44768	0.525879	0.442672
ENSMUSG00000021127	Zfp36l1	1.63045	-0.52767	0.449036	2.35094	0.52767	0.449036
ENSMUSG00000024975	Pdcd4	1.43565	-0.527998	0.430315	2.07058	0.527998	0.430315
ENSMUSG00000019726	Lyst	1.19508	-0.529084	0.443937	1.72498	0.529084	0.443937
ENSMUSG00000066278	Vps37b	4.50954	-0.530079	0.405489	6.5125	0.530079	0.405489
ENSMUSG00000025907	Rb1cc1	0.706138	-0.532093	0.437599	1.02153	0.532093	0.437599
ENSMUSG00000039264	Gimap3	2.85572	-0.533138	0.39613	4.13301	0.533138	0.39613
ENSMUSG00000018168	Ikzf3	1.2691	-0.533269	0.422644	1.83712	0.533269	0.422644
ENSMUSG00000018930	Ccl4	17.222	-0.534523	0.52611	24.9469	0.534523	0.52611
ENSMUSG00000037400	Atp11b	0.857105	-0.53548	0.424662	1.24276	0.53548	0.424662
ENSMUSG00000028248	Pnisr	1.00515	-0.537004	0.411658	1.45889	0.537004	0.411658
ENSMUSG00000027843	Ptpn22	4.07027	-0.541097	0.373312	5.92323	0.541097	0.373312
ENSMUSG00000038855	Itpkb	1.71518	-0.541381	0.395592	2.49673	0.541381	0.395592
ENSMUSG00000034647	Ankrd12	1.29637	-0.543638	0.39613	1.89013	0.543638	0.39613
ENSMUSG00000037553	Zdhhc18	0.979827	-0.546319	0.388296	1.43136	0.546319	0.388296
ENSMUSG00000039997	Ifi203	1.49896	-0.553914	0.38013	2.20108	0.553914	0.38013
ENSMUSG00000000982	Ccl3	4.05177	-0.555592	0.596923	5.95586	0.555592	0.596923
ENSMUSG00000042613	Pbxip1	0.747045	-0.55633	0.379874	1.09901	0.55633	0.379874
ENSMUSG00000037533	Rapgef6	1.25644	-0.557294	0.358619	1.84935	0.557294	0.358619
ENSMUSG00000079363	Gbp4	1.19702	-0.560426	0.379874	1.76576	0.560426	0.379874
ENSMUSG00000037999	Arap2	0.916518	-0.561269	0.367235	1.35286	0.561269	0.367235
ENSMUSG00000052837	Junb	5.03549	-0.581725	0.31453	7.53709	0.581725	0.31453
ENSMUSG00000050075	Gpr171	0.696398	-0.581997	0.349174	1.04294	0.581997	0.349174
ENSMUSG00000058470	Gm8369	1.43078	-0.582446	0.318541	2.14297	0.582446	0.318541
ENSMUSG00000026034	Clk1	1.872	-0.583459	0.303783	2.80564	0.583459	0.303783
ENSMUSG00000078853	Igtp	0.946711	-0.5866	0.336076	1.42219	0.5866	0.336076
ENSMUSG00000069769	Msi2	0.685684	-0.588752	0.327738	1.03172	0.588752	0.327738
ENSMUSG00000043505	Gimap5	1.84375	-0.590103	0.301434	2.77607	0.590103	0.301434
ENSMUSG00000078671	Chd2	0.779186	-0.593832	0.306621	1.17649	0.593832	0.306621
ENSMUSG00000018171	Vmp1	1.02658	-0.598325	0.298072	1.55472	0.598325	0.298072
ENSMUSG00000064109	Hcst	5.21665	-0.598956	0.264822	7.90206	0.598956	0.264822
ENSMUSG00000000817	Fasl	1.12787	-0.604825	0.271916	1.7158	0.604825	0.271916
ENSMUSG00000030124	Lag3	3.36706	-0.616437	0.252455	5.16269	0.616437	0.252455
ENSMUSG00000038518	Jarid2	0.745097	-0.635629	0.247189	1.15814	0.635629	0.247189
ENSMUSG00000027009	Itga4	1.0558	-0.640545	0.257811	1.64648	0.640545	0.257811
ENSMUSG00000048251	Bcl11b	1.36747	-0.640815	0.215928	2.13277	0.640815	0.215928
ENSMUSG00000030157	Clec2d	0.852235	-0.64086	0.230583	1.32941	0.64086	0.230583
ENSMUSG00000027381	Bcl2l11	1.47656	-0.656155	0.202607	2.32749	0.656155	0.202607
ENSMUSG00000064065	Ipcef1	0.650621	-0.665793	0.206838	1.03274	0.665793	0.206838
ENSMUSG00000023927	Satb1	1.76875	-0.66683	0.179136	2.80869	0.66683	0.179136
ENSMUSG00000026009	Icos	2.77196	-0.676059	0.166762	4.42968	0.676059	0.166762
ENSMUSG00000003031	Cdkn1b	0.734383	-0.676657	0.178468	1.17445	0.676657	0.178468
ENSMUSG00000052736	Klrc2	2.23432	-0.682484	0.157648	3.58656	0.682484	0.157648
ENSMUSG00000092274	Neat1	0.68958	-0.687607	0.176182	1.11124	0.687607	0.176182
ENSMUSG00000036478	Btg1	10.0622	-0.688083	0.126987	16.2129	0.688083	0.126987
ENSMUSG00000092341	Malat1	116.289	-0.688752	0.124297	187.454	0.688752	0.124297
ENSMUSG00000038393	Txnip	0.795744	-0.689064	0.165736	1.28354	0.689064	0.165736
ENSMUSG00000029135	Fosl2	1.35189	-0.698115	0.142781	2.19394	0.698115	0.142781
ENSMUSG00000014599	Csf1	0.673996	-0.700564	0.197979	1.09595	0.700564	0.197979
ENSMUSG00000097415	AU020206	1.89537	-0.716205	0.111096	3.11454	0.716205	0.111096
ENSMUSG00000034160	Ogt	1.5126	-0.71789	0.10765	2.48857	0.71789	0.10765
ENSMUSG00000047888	Tnrc6b	1.3665	-0.731372	0.0942385	2.26938	0.731372	0.0942385
ENSMUSG00000020134	Peli1	2.19049	-0.738264	0.0880959	3.65487	0.738264	0.0880959
ENSMUSG00000048521	Cxcr6	3.07389	-0.738677	0.0899953	5.13007	0.738677	0.0899953
ENSMUSG00000027639	Samhd1	1.14053	-0.778698	0.0808225	1.95742	0.778698	0.0808225
ENSMUSG00000079227	Ccr5	1.35384	-0.844285	0.0390532	2.43148	0.844285	0.0390532
ENSMUSG00000035042	Ccl5	22.7688	-1.02837	0.00378408	46.4449	1.02837	0.00378408
ENSMUSG00000055435	Maf	0.864897	-1.1608	0.00471977	1.93499	1.1608	0.00471977
